# Supplementary material for: MRI-based 2.5D deep learning and radiomics effectively predicted microvascular invasion and Ki-67 expression in hepatocellular carcinoma
Source: PLoS One. 2025 Nov 14;20(11):e0336579. doi: 10.1371/journal.pone.0336579 (PMC12617848; doi:10.1371/journal.pone.0336579)
Supplement: S2 File — (ZIP) [file pone.0336579.s002.zip]

Archive with 20 entries (18 files):
- Data/
- Data/Clinical features-Testing.xlsx
- Data/Clinical features-Training.xlsx
- Data/FeaturesRadiomics-Testing.csv
- Data/FeaturesRadiomics-Trianing.csv
- Data/featuresALex - Training.csv
- Data/featuresALex-Testing.csv
- Data/featuresGNet -Training.csv
- Data/featuresGNet-Testing.csv
- Data/featuresR18-Testing.csv
- Data/featuresR18-Training.csv
- Data/featuresResnet50-Testing.csv
- Data/featuresResnet50-Training.csv
- Data/新建文件夹/
- Data/新建文件夹/FeaturesRadio.csv
- Data/新建文件夹/clinical.csv
- Data/新建文件夹/featuresGNet.csv
- Data/新建文件夹/featuresR18test.csv
- Data/新建文件夹/featuresR18train.csv
- Data/新建文件夹/featuresR50.csv
