# Supplementary material for: MRI-based 2.5D deep learning and radiomics effectively predicted microvascular invasion and Ki-67 expression in hepatocellular carcinoma
Source: PLoS One. 2025 Nov 14;20(11):e0336579. doi: 10.1371/journal.pone.0336579 (PMC12617848; doi:10.1371/journal.pone.0336579)
Supplement: S2 File — (ZIP) [file pone.0336579.s002.zip › Data/Clinical features-Testing.xlsx]

## Sheet: Sheet
label	Sex	Age	Hepatitis	Diameter	AFP	ALB	TBiL	ALT	AST	GGT	Neutrophi	Lymphocyte	Platelet	NLR	PLR	Degree of differentiation	DL_RadScore	radscore	Recurrence	RFS（recurrence-free survival
0	1	65	1	2	1	38.3	35.4	143.3	116.9	182.6	2.92	1.3	132	2.25	101.54	3	-0.0465887	-0.0328315	0	24
0	1	63	1	4.1	1	40.6	18.1	17	30.5	69.6	0.83	1.06	261	0.78	246.23	1	0.108996	0.0198552
0	1	65	1	6.9	1	41.5	12.3	17.2	20.9	74.9	2.97	1.66	285	1.79	171.69	2	-0.100243	0.00964663	1	12
0	1	66	1	6.5	1	42.9	11.8	33.9	33.1	150.6	3.22	1.29	161	2.5	124.81	2	0.0918539	0.131525	0	24
0	1	49	1	4.2	1	45	21.6	34.4	31.2	55.3	3.02	2.25	172	1.34	76.44	3	-0.580906	-0.0764138	0	24
0	1	69	1	4.5	1	40.5	19.8	11.6	20.5	24.8	1.55	1.26	185	1.23	146.83	2	-0.634838	-0.417984	0	24
0	1	52	1	1.7	1	49.8	15.3	104	86.2	93.7	3.89	2.29	169	1.7	73.8	3	-0.5355	-0.383552	0	24
0	1	56	1	3.7	1	43.6	24	29.2	24.5	99.8	2.21	1.45	96	1.52	66.21	2	-0.0145423	-0.0576138	0	24
0	1	51	1	1	1	39.8	25	60.4	58.2	23	2.54	1.13	211	2.25	186.73	2	-0.354275	-0.0507468	0	24
0	0	61	1	2.8	1	44.1	35.8	19.3	48.5	11.2	1.55	0.87	53	1.78	60.92	2	-0.0910582	0.0852567	0	24
0	1	70	1	6.8	1	44.6	21.8	36.9	59.2	165.2	5.59	0.79	245	7.08	310.13	1	-0.414801	0.088299	0	24
0	1	60	1	5.1	1	42.7	12.82	46.2	38.9	67.6	4.6	2.64	206	1.74	78.03	2	-0.0529234	-0.0131917	0	24
0	1	52	1	3	1	43.6	21.7	48.8	35.1	34.4	2.41	1.15	104	4.1	74.61	1	-0.0338402	-0.10484	0	24
0	1	61	0	1.3	2	46.4	12.6	36.9	26	40.3	3.44	1.49	149	2.31	100	2	0.0701222	-0.10835	0	24
0	1	63	1	3.7	1	37.1	14.7	33.5	49	110.6	2.25	2.29	129	0.98	56.33	2	-0.2088	-0.143351	0	24
0	1	51	1	1.2	1	44.1	14.3	22.6	19.1	53.6	3.57	1.62	65	2.2	40.12	3	-0.222856	-0.111127	0	24
0	1	41	0	3.5	1	45.3	15.9	24.3	23.3	13.6	2.17	2.91	193	0.75	66.32	2	-0.297176	-0.0299039	0	24
0	1	80	1	4.6	2	40.3	14.4	29.9	31.4	67.4	1.74	1.66	212	1.05	127.71	3	-0.331416	-0.190201	0	24
0	1	47	1	8.5	2	45.9	8.43	34	35.9	77.2	2.54	2.26	224	1.12	99.12	3	-0.155552	0.048072	1	9
0	1	65	0	3.4	1	37.6	13.9	92.1	174.5	96.9	1.9	0.68	109	2.79	160.29	3	-0.27539	-0.198206	0	24
0	0	67	0	1.4	2	42.5	22.6	35.2	42	24.3	4.93	1.23	173	4.01	140.65	2	-0.570751	-0.110517
0	1	42	1	3	1	38.3	13.5	320.4	252.2	22.3	3.16	1.94	215	1.63	110.83	2	-0.351979	-0.141772	0	24
0	1	65	1	1.3	1	41.8	14.3	12.9	22	27.5	4.12	1.06	123	3.89	116.04	3	-0.461438	-0.22604	0	24
0	0	74	0	4.6	1	42.3	36	22.9	20.5	44.2	2.68	1.42	198	1.89	139.44	2	-0.00122094	0.343403	1	21
0	1	79	1	2.8	1	30.77	18.41	185.4	201.1	20.9	8.13	0.6	102	13.55	170	3	-0.351931	-0.141718	0	24
0	0	50	0	5.4	1	46.3	11.75	22.7	18.5	44.5	8.53	0.71	134	12.01	188.73	2	-0.422503	-0.108437	1	22
0	1	56	1	2.3	2	40.6	22.3	44.7	44	105.4	4.12	0.79	131	5.22	165.82	2	-0.252988	-0.190248	0	24
0	0	76	1	4.4	2	44.6	16.5	22.9	26.3	18.4	2.06	1.33	151	1.55	113.53	2	-0.259425	-0.0453592	0	24
0	1	70	1	7.5	1	43	21.5	64.4	53.6	40.6	3.06	2.26	115	1.35	50.88	2	-0.467709	-0.0804512	0	24
0	1	69	1	1.8	1	38.1	11.8	18.4	23.1	22.8	2.77	1.92	156	1.44	81.25	1	0.0835411	-0.0384631	0	24
0	1	42	1	5.2	2	47.8	10.2	22.5	19	52.3	3.41	2.23	177	1.53	79.37	2	0.108801	0.138954	1	13
0	1	52	1	2.5	1	43.3	15.8	112.8	110.9	61.1	2.32	0.8	107	2.9	133.75	2	-0.0728903	-0.0847275	0	24
0	1	34	1	1.3	2	46.8	20.8	65.7	38.6	25	2.87	1.31	110	2.19	83.97	3	0.231836	-0.0667054	0	24
0	1	48	1	6.6	1	43.6	13	63.7	42.4	26.5	3.4	1.39	157	2.45	112.95	3	0.28275	0.0153319	1	22
0	1	63	0	6.8	1	44.4	17.8	25.2	68.8	44.5	8.06	1.79	245	4.5	136.87	2	0.048849	0.113474	0	24
0	1	36	0	10.4	3	49.4	19.5	26	48	50.6	5.79	1.16	278	4.99	239.66	2	-0.111095	0.203424	0	24
0	1	71	1	2	2	44.2	16.7	37.5	37.1	27.6	4.81	1.64	143	2.93	87.2	2	-0.457638	0.0775255	0	24
0	1	70	0	2.8	1	44.2	12.4	40.1	48.4	173.7	2.66	1.17	97	2.27	82.91	2	0.0057772	-0.0454203	0	24
0	1	56	0	4	1	44.3	16.8	127.6	95.3	80.7	4.36	1.17	102	3.73	87.18	2	-0.111367	-0.0534293	0	24
1	1	61	1	9.6	3	42.2	12.2	15.8	48.6	170.1	4.05	1.63	142	2.48	87.12	1	0.196423	0.218426	1	6
1	1	51	0	1.3	1	47.2	28.6	28.2	30.4	19.7	2.24	0.95	123	2.36	129.47	2	0.0758414	-0.0898405	0	24
1	1	50	1	8	3	40	12.5	27.6	19.2	71.5	5.61	1.91	192	2.94	100.52	1	-0.0756001	0.30181	0	24
1	1	57	1	1.1	3	43.7	14.2	40.8	34.8	38.4	3.27	1.09	83	3	76.15	2	0.157733	0.122622	0	24
1	1	71	0	7	1	40.1	15.8	73.3	47.7	21.2	2.99	0.82	113	3.65	137.8	2	-0.148649	0.0574213	0	24
1	0	67	1	9.2	3	32.5	14.8	54.6	73.5	232.2	6.4	5.97	176	1.07	29.48	1	0.568807	0.169053	1	12
1	1	71	0	1.1	3	43.7	33.2	13.2	15.6	26.4	2.28	0.98	80	2.33	81.63	1	0.139688	-0.322185	1	22
1	1	45	1	9.8	2	40.9	11.7	114.5	82.2	223.2	4.75	0.88	189	5.4	214.77	2	0.033885	0.10187	0	24
1	0	58	0	1.7	1	45.4	44.7	18.1	30.2	30.9	1.67	0.71	50	2.35	70.42	2	0.0910065	-0.0497641	0	24
1	0	66	1	2.6	2	42.3	20.4	244.7	218.4	26.7	2.43	1.31	107	1.85	81.68	2	0.155654	0.0138238	0	24
1	1	49	1	11	3	45.9	23.3	24.7	35.2	38.5	4.3	1.12	177	3.84	158.04	2	0.0269437	0.147105	0	24
1	1	42	1	3.5	2	45.4	25.3	54.1	33.8	207.5	2.77	1.25	100	2.22	80	2	0.0198089	0.093787	0	24
1	1	50	1	7.5	2	40.5	41.2	78.7	43.5	197.5	4.53	1.47	118	3.08	80.27	2	0.321724	0.0919341	1	9
1	1	76	1	5	3	37.7	21.8	91.2	68.8	391.2	3.17	0.88	116	3.6	131.82	2	-0.158676	0.0121354	0	24
1	1	59	1	10.1	3	32.2	29.02	315.3	383.3	199.1	1.56	0.56	65	2.79	116.07	1	-0.0363862	0.185017	1	12
1	1	54	1	5	3	32.2	34.4	189.5	109.8	81	4.65	2.01	197	2.31	98.01	1	0.130375	-0.0448274	1	16
1	1	53	1	6.5	3	41.1	12.9	43.8	33.6	80.1	2.73	1.2	121	2.28	100.83	2	0.205293	0.0287481	0	24
1	1	38	1	10.2	2	45.8	19.5	31.3	31.9	74.6	7.74	2.28	411	3.39	180.26	1	0.4281	0.268522	1	3
1	0	49	1	4.7	2	38.1	17	25.1	32.3	60.7	2.29	0.83	102	2.76	122.89	3	0.432766	0.0541467	1	15
1	1	45	1	4.6	2	51.7	17.2	91.1	67.1	294.3	4.8	1.66	92	2.89	55.42	1	0.0866428	0.114051	1	10
1	1	55	1	4	3	44.4	8.9	37.5	28.2	31	3.46	1.6	163	2.16	101.88	2	0.095063	0.0672523	0	24
1	1	63	0	2.5	1	42.1	17	26.5	21.9	34.2	3.51	1.32	141	2.66	106.82	2	0.157148	-0.0411623	1	12
1	1	49	1	4.1	3	43.3	20.4	37.9	29	57.3	3.59	1.64	132	2.19	80.49	2	0.09643	0.157705	0	24
1	1	63	0	2.1	1	44.6	12.6	23.9	32.6	23.6	3.45	1.24	108	2.78	87.1	2	-0.103268	0.0353966	0	24
1	0	66	0	3.4	1	41.7	19.7	27.5	29.4	27.8	3.94	1.82	158	2.16	86.81	2	0.183632	0.0390187	0	24
1	1	70	1	3.8	1	41.2	12.9	35.5	45.5	136.1	2.78	2.05	131	1.36	63.9	2	0.0476761	-0.0321969	1	6
1	1	60	0	2.7	2	49.8	22.2	27.4	26.8	61.5	3.44	0.62	70	5.55	112.9	3	0.0553185	-0.142174	0	24
1	1	57	1	7	3	41	24.1	14.2	32.7	29.9	5.13	2.02	166	2.54	82.18	2	0.121006	0.154042	1	6
1	1	42	1	3.4	3	42.2	36.2	30.2	27.4	52.8	2.03	1.4	145	1.45	103.57	2	0.169555	0.152982	0	24
1	1	43	1	5	2	40.1	8.3	33	42.5	38.2	2.76	0.98	167	2.82	170.41	2	0.246257	0.0263766	0	24
1	1	63	1	2.2	1	40.4	11.1	34.2	36.2	99.4	2.8	1.23	103	2.28	83.74	2	-0.0237406	-0.093882	1	16
1	0	55	1	4	2	44.7	20.8	11.6	17.9	39.1	3.39	1.99	157	1.7	78.89	2	0.353265	-0.119931	0	24
1	1	68	1	3	1	39.7	14.2	296	285	196.1	4.57	1.23	118	3.72	95.93	2	-0.21484	-0.216409	0	24
1	1	58	1	3.7	1	33.3	34.7	55	42	201.9	1.3	2.08	185	0.63	88.94	2	0.609784	0.0244935	1	12
1	1	65	1	5	1	44.6	15.3	44.1	56.7	81.5	3.65	0.78	95	4.68	121.79	2	0.240525	-0.130697	0	24
1	0	56	0	7.9	3	43.7	10.1	27.5	33.3	138.7	1.9	0.9	162	2.11	180	1	0.200322	0.226301	0	24
1	1	51	1	1.9	2	39.2	17	23.4	24.1	46.3	2.27	0.96	104	2.36	108.33	2	0.0824064	0.0345726	1	23
1	1	52	1	7.2	3	46.9	15.8	36.3	33.6	46.8	3.13	2.08	189	1.5	90.87	2	0.0963517	0.254152	1	14
1	1	52	1	7.8	3	43.8	16.2	25.9	31.3	29.5	1.61	0.75	201	2.15	268	2	0.281298	0.271631	1	20
1	1	59	1	6.2	2	68.7	12.2	92.2	44.5	71.2	2.83	1.68	123	1.68	73.21	2	-0.0598154	0.00688222	0	24
1	1	58	1	5.4	3	40.9	14.3	55.4	56.8	81.4	3.68	2.2	258	1.67	117.27	2	-0.208459	-0.077187	0	24
1	1	76	1	5.4	1	45.5	10.8	20.3	22	28.4	2.94	1.65	116	1.78	70.3	2	0.37366	0.219586	0	24
1	0	68	1	4.6	2	37.7	12.6	21	25.9	21.7	1.62	1.93	223	0.84	115.54	2	0.484453	0.0760691	0	24
1	0	58	1	5.2	2	39	13.2	85.2	78.3	316.5	9.16	0.8	143	11.45	178.75	2	0.261983	-0.0621705	0	24
1	1	56	1	4.4	2	38.96	25.78	17.9	22	113.7	1.8	1.27	95	1.42	74.8	2	0.114446	-0.111291	0	24
1	1	45	0	4	3	45.7	12.59	32.1	26.2	193.4	1.58	0.8	77	1.98	96.25	2	0.153249	0.222668	0	24
1	1	48	1	6.5	1	39.5	11.7	36.4	30.5	124.9	6.4	3.07	149	2.08	48.53	1	-0.0772374	-0.0566375	1	14
