# Supplementary material for: MRI-based 2.5D deep learning and radiomics effectively predicted microvascular invasion and Ki-67 expression in hepatocellular carcinoma
Source: PLoS One. 2025 Nov 14;20(11):e0336579. doi: 10.1371/journal.pone.0336579 (PMC12617848; doi:10.1371/journal.pone.0336579)
Supplement: S2 File — (ZIP) [file pone.0336579.s002.zip › Data/Clinical features-Training.xlsx]

## Sheet: Sheet
label	Sex	Age	Hepatitis	Diameter	AFP	ALB	TBiL	ALT	AST	GGT	Neutrophi	Lymphocyte	Platelet	NLR	PLR	Degree of differentiation	DL_RadScore	radscore	Recurrence	RFS（recurrence-free survival
0	1	70	1	3.6	1	42.6	22.3	35.5	34.8	120.6	4.93	0.55	112	8.96	203.64	3	-0.389572	-0.203888	0	24
0	1	55	1	2.3	3	42.8	22.5	21.6	29.4	29.8	1.1	0.29	101	3.79	348.28	2	0.0162062	-0.208057	0	24
0	1	51	1	9	1	39.2	9.9	33.9	30.1	78.4	5.93	0.79	198	7.51	250.63	2	0.0442806	0.193219	0	24
0	0	54	1	2	1	37.6	8.9	42.8	44.8	52.7	2.25	1.99	96	1.13	48.24	2	-0.104351	-0.15624	1	10
0	1	61	1	3.1	2	41.26	14.84	19.3	31.6	34.7	2.41	0.68	113	3.54	166.18	2	-0.400588	-0.100461	0	24
0	1	48	1	0.9	1	40.5	16.8	31	25.8	48.3	2.83	1.49	92	1.9	61.74	2	0.0599818	-0.0429703
0	1	58	0	4.5	1	43.3	35	162.5	156.1	104.9	1.85	1.13	116	1.64	102.65	3	-0.164755	-0.0417409	0	24
0	1	59	1	2.8	1	41.4	16.38	42.9	30.3	19.7	3.96	1.15	107	3.44	93.04	3	-0.271794	-0.00416988	0	24
0	1	55	1	1.7	1	41.3	17.6	59.1	92.1	124	2.87	1.28	178	2.24	139.06	2	0.0434595	-0.236897	0	24
0	1	52	1	3	2	43.6	21.7	48.8	35.1	34.4	2.41	1.15	104	2.1	90.43	1	-0.438033	-0.267102	0	24
0	1	59	1	3.3	3	45.1	13.9	28	38.6	46	3.77	1.41	190	2.67	134.75	2	-0.227969	-0.00752045	0	24
0	1	58	1	1.9	2	29	27.6	114.1	96.5	219.6	3.58	1.38	53	2.59	38.41	3	-0.0019634	-0.318871	0	24
0	1	51	1	6	2	45.9	21	274.7	213.9	121.4	3.2	1.26	92	2.54	73.02	3	-0.0191095	-0.0923329	1	15
0	1	51	1	1.5	1	45.2	13.2	65.8	34.1	78.4	4.51	1.29	216	3.5	167.44	3	-0.171174	0.0175019	0	24
0	1	30	1	4.5	1	39.7	33.6	43.7	27.9	36	3.35	1.31	250	2.56	190.84	2	-0.265341	-0.0336541	1	3
0	0	48	1	2.2	2	49.6	23.7	235.6	387.5	16.6	3.74	0.94	172	3.98	182.98	2	-0.123753	-0.0159139	0	24
0	1	51	1	1.7	1	32.7	23	15.7	40.9	31.9	1.96	0.99	67	1.98	67.68	2	-0.0854027	-0.290942	0	24
0	1	62	1	4.5	1	46.7	18.1	16.5	19.3	22.2	3.98	1.12	152	3.55	135.71	2	-0.204326	-0.0680379	0	24
0	1	51	0	1.2	1	43.6	15.7	32.3	25.1	68.9	4.61	1.53	201	3.01	131.37	2	-0.154804	-0.322686	0	24
0	0	53	1	1.2	1	44.1	49.3	22	44.8	61	2.38	0.58	69	4.1	118.97	2	-0.246304	-0.249288	1	12
0	1	71	1	5.5	1	32.4	23.4	84.6	55.7	34.1	4.99	1.42	94	3.51	66.2	2	-0.0193396	0.110872	1	9
0	1	69	1	2.7	1	46.9	40.5	19.9	29.8	30.5	2.94	1.49	60	1.97	40.27	2	0.10259	-0.163168	0	24
0	1	50	1	1.7	2	38.1	30.9	92.8	138.7	34.9	1.55	2.91	195	0.53	67.01	1	-0.204219	-0.195171	0	24
0	1	53	1	8.7	3	36.1	24.6	87.4	79.9	19.8	5.29	0.51	194	10.37	380.39	2	-0.27106	0.124371	0	24
0	1	39	1	2.7	1	46.8	10	47.3	27.6	42.1	3.95	2.24	140	1.76	62.5	2	-0.218233	-0.257495	0	24
0	1	54	1	1.5	1	33.7	17.7	29.6	17.9	33.2	4.37	1.55	104	2.82	67.1	2	-0.126355	-0.0518962	0	24
0	1	71	0	3.5	1	40.8	11.2	192.7	121.9	161.2	2.18	0.78	70	2.79	89.74	3	-0.0283983	-0.165951	0	24
0	1	58	1	3.4	1	46.6	17.6	63.5	36.9	28.2	5.46	1.4	127	3.9	90.71	3	-0.124006	-0.149267	0	24
0	1	57	1	8	2	36.6	16.3	62.7	80.4	151.6	1.68	0.71	91	2.37	128.17	2	-0.402732	0.0233291	0	24
0	1	41	0	2.5	1	59.1	11.4	124.9	104.6	143.6	2.55	1.21	256	2.11	211.57	3	-0.261037	-0.417736	0	24
0	1	64	0	3.4	1	47.1	18.2	24.4	24.8	30.5	4.1	2.22	210	1.85	94.59	3	-0.0564672	-0.0835998	0	24
0	0	58	1	1.5	2	30.9	27.5	36.6	42.2	92.5	1.55	1.5	139	1.03	92.67	2	-0.0177483	-0.222986	0	24
0	1	55	1	4.3	1	48.2	17.6	28.2	20.6	53.3	4.06	2.03	207	2	101.97	3	0.131646	0.0540355	0	24
0	0	61	1	1.2	1	41.8	16	29.6	38.1	49.1	2.45	0.64	65	3.83	101.56	1	-0.305425	-0.0985272	0	24
0	1	62	1	1	1	43	20.2	19.5	27.2	95.6	5.14	1.8	154	2.86	85.56	3	-0.296083	-0.381827
0	1	59	1	3.5	1	42.1	17.6	88.8	77.3	82.7	3.86	1.38	114	2.8	82.61	2	-0.309764	-0.0624687	0	24
0	1	49	1	3.7	2	34.8	37.7	50	40	213.8	1.63	1.47	93	1.11	63.27	3	-0.242383	-0.12784	0	24
0	1	65	1	1.4	1	43.7	37.5	42.7	36.6	55.6	1.35	0.78	109	1.73	139.74	3	-0.608158	-0.247351	0	24
0	1	58	0	4.5	1	40.8	15.8	137.1	365.8	95.8	3.7	1.53	125	2.42	81.7	2	-0.278888	-0.0403495	1	9
0	1	58	1	1.6	2	47.2	12.93	20.6	19.8	27.3	4.48	1.29	176	3.47	136.43	2	-0.085379	-0.0946654	0	24
0	1	63	1	3.4	1	47.3	18.5	9.5	19	35.6	4.22	0.39	55	10.82	141.03	2	0.0388893	0.0296325	0	24
0	1	65	1	2	1	40.8	11.2	20.7	17	135.9	3.5	0.98	136	3.57	138.78	2	-0.0504611	-0.075984	1	10
0	1	48	1	2	1	46.8	36.1	30.7	27.3	16.2	4.09	1.6	76	2.56	47.5	2	-0.35137	-0.0651924	0	24
0	1	65	1	1.7	1	35.22	28.05	105.1	107.2	32.4	2.7	2.46	117	1.1	47.56	2	-0.276773	-0.226027	0	24
0	1	68	0	5.9	1	47.7	15.4	38.9	51	31.1	2.1	1.71	205	1.23	119.88	2	-0.242896	-0.00726553	0	24
0	1	57	1	5.6	1	43.3	20.4	32.7	27.1	22.36	2.73	0.86	92	3.17	106.98	1	-0.167667	-0.0327645	0	24
0	1	71	1	4.5	1	43.5	9	9.8	17.6	59.1	6.04	1.74	183	3.47	105.17	2	-0.188485	0.0233479	1	20
0	0	53	0	2.7	1	46.2	18.7	15.8	20.6	18.4	2.27	1.12	160	2.03	142.86	3	-0.159106	-0.00508805	0	24
0	0	73	1	1.5	2	41.4	10.7	9.3	18	9.4	2.5	1.24	214	2.02	172.58	3	-0.619533	-0.518094	0	24
0	1	67	1	8.7	1	39.5	25.6	51.5	46	48.1	4.86	2.01	192	2.42	95.52	2	-0.380237	0.0767531	1	15
0	1	65	1	4	2	41.1	17.2	20.3	21.5	29.8	3.65	0.85	118	4.29	138.82	2	0.0684909	0.0162412	0	24
0	1	64	1	4	1	43.6	26.5	58.9	86.4	152.8	5.12	1.9	106	2.69	55.79	1	-0.226911	-0.225628	0	24
0	1	57	1	10.2	3	54.6	16.5	66	83.9	96.2	5.11	0.93	110	5.49	118.28	2	-0.121487	0.16741	0	24
0	1	48	1	3.4	3	38.9	40	32.8	42.1	36.3	1.18	1.12	133	9.83	118.75	2	-0.143944	-0.122884	0	24
0	1	64	0	3.5	2	38	9.2	44.1	55.9	66.5	2.27	1.22	77	1.86	63.11	2	-0.111449	-0.146022	0	24
0	1	45	1	2.2	1	30.4	44.6	40.8	59.5	52.7	1.57	0.56	108	2.8	192.86	3	-0.287264	0.00284794	0	24
0	1	64	1	3.7	1	34.6	24	130.7	91.7	92.5	1.58	1.25	100	1.26	80	2	0.0140646	-0.0595387	1	12
0	0	47	1	0.8	2	42.4	35.5	15.7	24.4	30.8	2.41	0.82	78	2.94	95.12	2	-0.167261	-0.259497
0	1	52	1	3	2	47.9	12.7	38.9	34.5	73.7	2.19	1.62	90	1.35	55.56	3	-0.132637	0.0428518	0	24
0	1	55	1	2.5	1	46.9	10	14.9	17.1	21.7	4.21	1.87	185	2.25	98.93	2	0.0184215	-0.0289296	0	24
0	1	59	1	1.5	1	50.3	34.1	69.2	57	45.8	4.55	1.7	64	2.68	37.64	2	0.0390058	-0.106673	0	24
0	1	65	1	2.8	3	46.6	27.4	58	59.6	24.3	4.22	0.85	208	4.96	244.71	2	-0.0804727	0.239703	0	24
0	1	60	1	6.5	2	45	36.7	210	155.4	105.9	4.69	1.15	140	4.08	121.74	1	-0.134556	0.1274	1	6
0	0	45	0	1.2	2	41.2	24.5	14.1	24.8	13.6	1.63	1.1	77	1.48	70	2	-0.0295262	-0.177596	0	24
0	1	57	1	5.7	2	44.8	36	58.1	43.7	75.8	4.54	1.4	109	3.24	77.86	2	-0.00260516	0.0993299	1	21
0	0	66	0	3.2	1	42.3	16.4	31.5	35.1	31.4	3.07	1.97	232	1.56	117.77	2	-0.597078	-0.129657	0	24
0	1	64	1	0.8	2	40.4	30.8	49.7	58.7	83.4	4.12	0.78	104	5.28	133.33	3	-0.152616	-0.0731235
1	1	66	1	9.4	3	43.3	12.4	33.1	62.4	88.3	2.34	1.03	196	2.27	190.29	2	0.378211	0.220425	0	24
1	1	46	1	9.2	1	71.1	34.2	97.2	151.7	209.9	6.16	0.13	85	47.38	653.85	2	0.225841	0.240828	0	24
1	1	65	1	7.2	3	37.1	14.2	28.5	27.9	61.6	2.83	1.02	250	2.77	245.1	1	0.15556	0.10128	1	12
1	1	39	1	1.6	1	47.2	17.9	34.7	27.5	35.7	6.7	1.84	159	3.64	86.41	3	0.285029	0.269424	0	24
1	1	62	1	10.3	1	42.3	22.6	37.1	67.1	104.5	3.67	1.28	131	2.87	102.34	2	0.460896	0.263737	1	21
1	1	55	0	1.5	1	47.2	18.8	105.2	65.1	166.9	2.06	1.66	100	1.24	60.24	2	0.332444	-0.132314	0	24
1	1	48	1	9.1	2	35.4	19.9	44.6	74	150.3	2.53	1.68	68	1.51	40.48	2	0.251523	0.0937534	1	10
1	1	53	0	1.6	1	72.3	27.5	31.3	20.8	28.7	2.96	0.95	179	3.12	188.42	2	0.14866	0.15005	0	24
1	1	53	0	9.3	3	43.9	20	37.5	34.6	113.3	3.65	2.05	230	1.78	112.2	2	0.1267	0.359215	0	24
1	0	72	1	6.5	2	41.7	21	34.6	57	43.1	4.05	1.21	162	3.35	133.88	2	-0.0944674	0.0290178	1	6
1	1	56	1	3.5	2	46.4	16.4	52	26.2	120.4	8.16	1.29	184	6.33	142.64	2	0.558401	0.0322389	0	24
1	1	47	1	10.8	3	66	13.7	174.1	295	439.2	4.11	1.44	290	2.85	201.39	1	-0.0288991	0.234302
1	1	53	1	4.3	1	41.8	16.4	80.3	52.9	114.7	3.02	1.26	105	2.4	83.33	3	0.0183929	-0.0592921	1	9
1	1	48	0	9.5	3	43.3	12.7	20.7	85.7	86	4.71	1.62	196	2.91	120.99	1	0.244541	0.149533	1	9
1	1	57	0	1.6	1	42.9	34.6	28.8	27.1	28.9	1.67	0.64	53	2.61	82.81	2	0.202959	-0.0878323	1	21
1	1	64	1	4.6	2	47.9	17.4	42.9	32.6	72.7	4.12	1.98	147	2.08	74.24	2	0.387622	0.0340711	1	12
1	1	60	1	9.4	3	42.3	24.4	60.1	54.7	255.3	1.36	0.8	163	1.7	203.75	2	-0.105159	0.247828	0	24
1	1	56	0	1.4	1	24.2	47.6	14.7	31.4	32.1	1.76	0.99	109	1.78	110.1	2	0.174168	-0.228806	0	24
1	1	66	1	9.4	2	42	14	50.2	53.5	99	6.05	2.9	281	2.09	96.9	2	0.314115	0.207312	0	24
1	1	49	1	10	3	43	9	53.3	121.6	83	4.57	0.93	131	4.91	140.86	1	0.0156615	0.185301	1	12
1	1	53	1	10	3	48.1	19.2	79.6	59	80.1	4.59	1.17	208	3.92	177.78	2	0.313047	0.233645	1	9
1	1	53	1	4	1	43.1	23.4	23.3	21.8	31.6	2.69	0.95	135	2.83	142.11	2	-0.133935	-0.0313183	0	24
1	1	45	1	3.2	1	41.6	17.9	76.8	49	45.6	2.96	1.28	113	2.31	88.28	1	0.226768	0.0490233	0	24
1	0	73	1	7	1	43.1	20.4	19.7	28.9	63.5	4.27	2.1	191	2.03	90.95	2	0.194935	-0.0267352	0	24
1	1	50	1	4	1	46	14.3	47.1	29.5	74.1	4.69	1.87	140	2.51	74.87	3	-0.139095	0.0520689	1	6
1	0	37	1	7	3	41.2	14	54.3	57	99.1	3.19	1	129	3.19	129	2	0.24201	0.17755	1	12
1	1	68	0	3.8	2	41.1	26.3	43	31.6	87.7	1.94	1.63	94	1.19	57.67	3	0.0773005	0.0615574	0	24
1	1	55	1	6.7	2	45.1	9.8	12.3	26.8	211.7	3.83	0.91	217	4.21	238.46	2	0.0868186	0.172786	1	15
1	0	75	0	2.8	1	35	12.9	26.2	34	66.3	1.75	1.21	125	1.45	103.31	2	0.0519144	0.0115764	0	24
1	0	47	1	7.2	2	46	28.9	64.6	57.2	47.4	6.15	1.15	104	5.35	90.43	2	0.465785	0.358158	0	24
1	1	47	1	10.4	3	41.6	39.9	45	54.3	218.2	4.28	0.94	84	4.55	89.36	2	0.26391	0.267197
1	1	48	1	2	1	39.7	35.9	37.5	34.8	64.9	1.25	0.82	85	1.52	103.66	1	0.272047	-0.321993	0	24
1	1	52	1	1.9	3	47.1	42.4	39	23.9	42.3	2.88	1.3	100	2.22	76.92	2	-0.0198187	-0.278554	0	24
1	1	55	1	7.4	3	45.5	23.9	24.6	31.1	36.4	3.25	1.48	183	2.2	123.65	1	0.00882572	0.0898667	0	24
1	1	52	1	10.5	3	48.5	11.6	29	31.8	244	4.49	0.39	230	11.51	589.74	2	0.336054	0.233724	1	6
1	1	38	1	6.8	3	46.7	13.2	44.4	146.2	129.9	2.03	0.83	105	2.45	126.51	2	-0.126659	0.256806	0	24
1	1	52	1	2	1	50.5	16.3	40.6	41.6	89.4	4.97	1.63	105	3.05	64.42	1	0.131152	0.0273499	0	24
1	1	47	1	5.8	1	47.4	27.4	22.5	22.8	39.5	4.08	1.07	109	3.81	101.87	2	0.275395	0.121824	1	6
1	1	57	1	2.2	1	46.3	18	14.4	29.2	85.9	3.5	1.71	165	2.05	96.49	1	0.230881	0.102954	1	9
1	0	58	1	8.4	3	38.9	17.8	18.2	28.7	125.7	5.06	0.94	184	5.38	195.74	1	-0.0928158	0.388519	0	24
1	1	50	1	2.9	1	41.1	19.7	22.7	16.2	43	3.27	0.86	83	3.8	96.51	2	0.0870769	-0.0702072	0	24
1	1	66	1	4.5	1	46.1	17.9	379.1	385.2	113.7	9.78	0.53	86	18.45	162.26	2	-0.0261894	0.0314747	0	24
1	1	48	1	9.5	3	45.7	17.5	40	38.3	259.8	3.01	1.51	135	1.99	89.4	2	0.223833	0.127959	0	24
1	1	50	1	7	2	43.4	12.8	101.1	63.3	138.6	3.06	0.91	89	3.36	97.8	2	0.0972427	0.144378	0	24
1	0	57	1	2.5	2	43.2	10.2	45.1	36.2	28.5	3.09	1.74	71	1.78	40.8	2	-0.0284329	0.011948	1	9
1	0	26	1	1.5	3	50.1	19	22.5	17.8	20.2	2.46	1.6	156	1.54	97.5	2	0.329144	0.0472215	1	18
1	1	65	1	2.5	2	38.7	21.8	39.6	34.7	38.6	1.34	1.43	90	0.94	62.94	2	0.074824	-0.0684675	0	24
1	0	60	1	2.6	3	39.1	12	16.9	22.8	43.6	1.56	0.83	173	1.88	208.43	2	0.124185	0.0853655	0	24
1	1	57	1	1.5	1	41.8	8.7	110.6	72.5	106	1.85	0.89	101	2.09	113.48	2	-0.0724537	0.0265409	0	24
1	1	52	1	2	1	44.6	41.9	21	23.9	95.7	2.79	1.01	66	2.76	65.35	3	0.211252	-0.179138	1	10
1	1	70	0	2.7	1	37.1	12.6	35.8	33	124.3	2.06	1.12	191	1.84	170.54	2	0.380419	-0.0561364	1	6
1	1	58	1	3.2	3	36.9	9.8	103.3	72.2	31.3	2.41	2.9	181	0.83	62.41	1	0.201117	0.12872	1	6
1	1	53	1	2.2	2	42.6	53.1	81.4	52.8	121.5	3.18	1.74	111	1.83	63.79	3	0.0551405	0.0398387	0	24
1	1	42	0	0.9	1	47.8	33.2	211.7	83.3	394.6	3.91	1.22	190	3.2	155.74	1	0.0768061	-0.187076
1	1	50	1	6.9	2	46.7	44.7	86.2	75.2	209.1	3.42	1.27	90	2.69	70.87	2	0.121853	-0.0433097	0	24
1	0	67	1	3.5	1	43.7	11.1	44.8	33.1	54.2	4.06	1.53	232	2.65	151.63	2	0.297756	0.26402	1	22
1	1	70	1	1.6	1	45.4	4.7	24.3	31.5	42.7	4.09	1.46	144	2.8	98.63	2	-0.0209068	-0.0876432	0	24
1	1	66	1	2.8	1	42.3	23.1	42.7	30.1	89.2	1.99	0.91	110	2.19	120.88	2	0.360628	0.0516843
1	1	42	1	6.5	3	48.7	26.8	48.5	33.1	50.3	4.82	1.57	95	3.07	60.51	1	0.135171	0.153226	1	18
1	0	19	1	9.7	3	29.5	17	6	25.9	14	2.25	1.13	206	1.99	182.3	1	0.0919278	-0.0284681	0	24
1	1	53	1	3.5	2	34.1	49.9	30.5	39.2	136.8	1.97	0.52	91	6.16	175	2	0.209357	-0.251576	0	24
1	1	59	1	3.2	3	42.8	10.6	91.3	60.8	55.9	7.42	1.3	77	5.71	59.23	2	-0.0853733	0.0407776	1	9
1	1	50	1	9	2	45.5	20.5	56.5	32.2	151	6.62	1.9	193	3.48	101.58	2	0.467461	0.209209	1	8
1	1	66	1	5	2	36.2	15	164.1	94.4	227.3	0.9	0.62	109	1.45	175.81	2	-0.0667008	0.214198	1	13
1	1	59	1	1.8	2	48.6	30.9	47.1	34.5	55.1	2.65	1.46	111	1.82	76.03	2	-0.0235869	-0.122039	0	24
1	1	48	0	2.5	2	43.8	17.8	27.5	20.7	25.7	2.75	0.71	109	3.87	153.52	1	-0.122714	-0.265515	1	6
1	1	58	1	3.8	3	47.3	20.7	115.2	82.2	59.6	3.55	1.03	107	3.45	103.88	1	0.110365	-0.0187909	0	24
1	0	43	1	3.5	3	44.3	9.9	20.3	21.4	31.7	4.16	1.31	234	3.18	178.63	2	0.392111	0.192522	0	24
1	1	44	1	8.9	2	47.2	14.4	15.9	24.6	194.6	4.43	1.04	268	4.26	257.69	2	0.00167833	0.0644131	0	24
1	1	51	1	4.1	3	41.2	16.7	50.3	32.5	55.3	3.53	1.75	159	2.02	90.86	1	0.0935036	0.0536146	0	24
1	1	46	1	3.5	1	48.3	36.9	125.1	157.2	26.8	3.2	1.45	156	2.21	107.58	2	0.156628	-0.00018899	1	3
1	1	74	1	6.5	2	41.6	24.3	60.6	73	120.8	3.87	1.07	149	3.62	139.25	2	-0.0539387	-0.145108
1	1	52	1	10.3	1	42.2	11.6	104.2	151.5	206.7	2.59	1.02	194	2.54	190.2	2	0.0903998	0.35268	0	24
1	1	52	1	1.9	3	41.3	12.22	20.2	20.1	24.7	1.8	2.29	144	0.79	62.88	1	0.291399	0.0889717	0	24
1	1	63	1	4.1	2	43.1	16.6	32.4	29.4	54.4	3.02	0.57	87	5.3	152.63	2	0.294324	0.123295	0	24
1	1	50	1	4.7	3	38.7	46.4	71.6	50.8	323.8	5.57	0.47	106	11.85	225.53	2	-0.190379	-0.0346682	0	24
1	1	57	1	8	3	37.2	19.3	50.4	48.3	227.4	4.55	1.45	210	3.14	144.83	2	0.322427	0.217623	0	24
1	1	49	1	4.7	1	44.6	9.1	27.5	21.5	47.6	3.38	2.09	226	1.62	108.13	2	0.398531	0.150431	0	24
1	1	47	1	8.5	3	45.6	19.4	27	22.7	22.8	3.65	1.04	133	3.51	127.88	2	0.232187	0.305404	1	18
1	1	61	1	2.7	3	47	23.8	21.3	30	34.8	6.25	1.22	206	5.12	168.85	1	0.0993168	-0.0686204	1	6
1	1	64	1	2.7	1	43.7	10.7	12.4	16.6	31.4	3.39	1.46	214	2.32	146.58	2	-0.218033	0.159998	1	9
1	1	51	1	7	3	39.15	30.4	61.6	51.7	46.3	2.48	1.38	71	1.8	51.45	2	0.159406	0.0351399	0	24
