# Supplementary material for: MRI-based 2.5D deep learning and radiomics effectively predicted microvascular invasion and Ki-67 expression in hepatocellular carcinoma
Source: PLoS One. 2025 Nov 14;20(11):e0336579. doi: 10.1371/journal.pone.0336579 (PMC12617848; doi:10.1371/journal.pone.0336579)
Supplement: S2 File — (ZIP) [file pone.0336579.s002.zip › Data/FeaturesRadiomics-Testing.csv]

label	diagnostics_Versions_PyRadiomics	diagnostics_Versions_Numpy	diagnostics_Versions_SimpleITK	diagnostics_Versions_PyWavelet	diagnostics_Versions_Python	diagnostics_Configuration_Settings	diagnostics_Configuration_EnabledImageTypes	diagnostics_Image-original_Hash	diagnostics_Image-original_Dimensionality	diagnostics_Image-original_Spacing	diagnostics_Image-original_Size	diagnostics_Image-original_Mean	diagnostics_Image-original_Minimum	diagnostics_Image-original_Maximum	diagnostics_Mask-original_Hash	diagnostics_Mask-original_Spacing	diagnostics_Mask-original_Size	diagnostics_Mask-original_BoundingBox	diagnostics_Mask-original_VoxelNum	diagnostics_Mask-original_VolumeNum	diagnostics_Mask-original_CenterOfMassIndex	diagnostics_Mask-original_CenterOfMass	original_shape_Elongation	original_shape_Flatness	original_shape_LeastAxisLength	original_shape_MajorAxisLength	original_shape_Maximum2DDiameterColumn	original_shape_Maximum2DDiameterRow	original_shape_Maximum2DDiameterSlice	original_shape_Maximum3DDiameter	original_shape_MeshVolume	original_shape_MinorAxisLength	original_shape_Sphericity	original_shape_SurfaceArea	original_shape_SurfaceVolumeRatio	original_shape_VoxelVolume	original_firstorder_10Percentile	original_firstorder_90Percentile	original_firstorder_Energy	original_firstorder_Entropy	original_firstorder_InterquartileRange	original_firstorder_Kurtosis	original_firstorder_Maximum	original_firstorder_MeanAbsoluteDeviation	original_firstorder_Mean	original_firstorder_Median	original_firstorder_Minimum	original_firstorder_Range	original_firstorder_RobustMeanAbsoluteDeviation
0												127.9793898	0	1447					69796	1			0.969594939	0.73178364	68.86224266	94.10191609	115.0725453	108.6630268	110.9127254	117.3902226	421566.6552	91.24074161	0.707027841	38455.4983	0.091220446	422088.5006	263	421	8607878265	3.282376387	84	2.617898906	564	48.33929121	346.1334031	350	102	462	35.07780308
0												98.99238757	0	1108					618	1			0.825692874	0.707692645	13.17124331	18.61153058	21.56422095	22.24025419	18.58731506	22.52377216	2562.430176	15.36740817	0.810346693	1117.501085	0.436109868	2614.429688	209	335.3	45452050	2.972664701	64	3.262134364	435	39.34069605	266.5566343	258	156	279	26.95598946
0												94.57034731	0	747					5886	1			0.55295614	0.430301624	24.96317132	58.01319333	51.03001568	62.7428096	50.00207027	62.92235419	28859.37646	32.07875147	0.676436733	6726.382658	0.233074428	29050.62891	236	324	469324745	2.622596946	44	7.296704323	569	29.10526911	279.5227659	275	173	396	18.54077273
0												97.16333701	0	651					2770	1			0.701421497	0.552909333	24.17179072	43.7174583	54.1256157	40.08219399	38.3072297	54.85347359	21133.84463	30.66436503	0.710224339	5204.842355	0.246279957	21361.66382	260	364	272419357	2.726442748	55	2.949843778	451	32.52335727	311.0068592	309	221	230	23.52847594
0												87.63125159	0	817					1341	1			0.86143046	0.780870839	17.95232382	22.99013219	27.32451109	27.32451109	25.41360979	28.80673749	5600.259277	19.80440015	0.805125629	1894.200277	0.338234389	5673.058594	161	333	80043553	3.320743586	97	2.560853571	443	54.79400605	235.3743475	219	108	335	41.03153666
0												61.05573468	0	522					2034	2			0.860970077	0.783797431	20.93807377	26.71362899	33.78701674	28.86288978	32.25980955	34.59187269	8510.292969	22.99963522	0.758589827	2657.297123	0.312245082	8604.773438	242	335	162552558	2.507185297	45	4.072866439	440	28.98036042	280.2241888	271	178	262	19.50747246
0												111.8032031	0	1349					4583	1			0.97082839	0.697049892	27.92089971	40.05581239	46.43848665	45.42368708	45.27183545	49.63287892	30062.74706	38.88731983	0.767144396	6094.799865	0.202735959	30235.09966	319.2	396	601339296	2.333710163	43	3.084004083	502	24.52161931	360.9666158	363	277	225	17.7944803
0												98.84877906	0	933					837	1			0.699327769	0.640286114	16.30071662	25.45848844	29.75	23.88121647	25	32.77384628	4482.096354	17.80382792	0.718727937	1829.112387	0.408093054	4577.34375	260	373	82667504	2.867076648	60	3.009711985	452	36.33742287	310.9916368	305	209	243	25.63042092
0												93.02381929	0	784					3304	2			0.846988745	0.648355555	23.31292071	35.95700002	39.14576126	42.7537005	39.73940995	44.28147054	16064.91809	30.45517434	0.624736195	4928.405877	0.306780641	16271.55469	195	278	181876761	2.431051957	41	3.970186257	380	26.00820746	232.223063	227	116	264	17.73229222
0												108.2645246	0	1051					1108	2			0.774865278	0.663919446	16.65643616	25.08803781	26.77714744	29.19572957	25.24659631	30.35602545	4574.899414	19.43984938	0.644852873	2066.701962	0.451748066	4687.359375	278	399.3	126779039	2.990310383	55.5	4.647818265	544	38.38395522	334.3745487	327	190	354	24.59668919
0												92.4732507	0	861					32256	1			0.795406243	0.72235769	50.62311879	70.08040406	68.90493905	81.13963658	81.89446334	86.99573445	136193.9482	55.74239093	0.710630082	18014.09341	0.132267943	136458	244	319	2573768038	2.360700117	38	6.705217979	515	24.21800972	280.6143973	278	183	332	16.19835612
0												124.8876958	0	823					1227	1			0.829015809	0.603548341	17.78653428	29.46994146	37.27762516	34.45156246	30.26398542	37.37777608	7867.547671	24.43104737	0.687249501	2783.530257	0.353798969	8027.28653	243	362	113717512	3.035340826	65	3.483604874	456	38.79292926	300.3569682	299	121	335	26.49290628
0												109.2468491	0	780					3606	1			0.850289443	0.770982992	31.39534085	40.72118474	47.00548505	41.49552875	47.52158227	47.80510564	30529.93774	34.62479348	0.765965018	6167.262984	0.202007061	30812.98828	205	286	215873091	2.384757229	41	3.309174879	366	24.855077	242.6198003	240	147	219	17.1516009
0												71.7918099	0	1051					338	1			0.887731236	0.686965465	11.24941152	16.37551244	19.05020095	17.30564508	18.71627175	19.69677361	1769.550781	14.53705389	0.803995223	879.9797458	0.497289908	1830.943359	219.7	325.6	25184719	2.78246116	59.75	3.566591234	428	35.68803613	269.2810651	263.5	194	234	24.95358025
0												92.52280184	0	824					1179	1			0.78159347	0.654297674	16.00394697	24.45973388	29.12473176	25.32360867	26.36677893	29.34180305	4910.164063	19.11756829	0.742799549	1880.802365	0.383042673	4987.722656	277	353.2	118701236	2.375574328	35	5.027748153	475	23.64537593	315.7234945	314	237	238	15.412115
0												110.6038466	0	962					15901	2			0.834653679	0.771406708	42.12707691	54.61072149	65.59392121	65.29931087	53.18011847	65.89100849	74313.86719	45.58103958	0.765939375	11160.13983	0.150175738	74535.9375	317	415	2158108967	2.704786663	50	3.736650676	518	30.48710313	366.3152632	368	179	339	21.02066714
0												97.68631703	0	796					286	1			0.866088981	0.578967559	11.74166608	20.28035232	22.41590731	22.41590731	20.18968279	26.1792387	2733.279419	17.56458968	0.786805954	1201.542604	0.439597428	2835.736084	271.5	358	27780347	2.319772636	43.75	2.313615178	394	26.48784782	310.0104895	302	253	141	20.05274102
0												107.8729004	0	787					221	1			0.850089225	0.759364186	12.45192287	16.39782741	19.74060299	18.93033235	18.10971372	20.21117909	1765.492503	13.9396164	0.789606552	894.644781	0.506739496	1846.612549	263	315	18446836	1.838990311	31	2.662687064	350	17.19096661	288.1719457	287	253	97	13.22358902
0												87.70366364	0	798					6222	1			0.916265487	0.660220906	32.83864161	49.7388697	60.75670496	57.64140434	55.80403181	63.17994689	52060.65416	45.57400966	0.75755248	8900.43325	0.170962762	52335.77728	231	338	518370580	2.849903827	65	4.098767351	567	36.16476556	285.1269688	283	76	491	26.23432136
0												82.64622471	0	628					894	1			0.656458004	0.503993729	12.98401404	25.7622532	29.03829637	28.25062223	19.76393891	29.256009	3707.65332	16.9118373	0.729365119	1588.321986	0.428390103	3782.039063	165	264	41009993	2.628495614	51.5	3.464010339	354	30.794764	210.6230425	204	138	216	21.60429974
0												96.08778999	0	1665					14428	1			0.864989184	0.799223803	43.57799909	54.52540192	63.94804857	61.81102584	57.24179981	65.32593737	79102.60607	47.1638829	0.786297505	11333.33574	0.14327386	79320.68113	299	400	1860379880	2.786268896	48	7.09394703	664	32.84691416	356.1153313	355	203	461	20.67402229
0												127.2927678	0	853					636	1			0.701516246	0.635750125	15.41685429	24.24986436	27.41633335	28.056553	22.04523603	29.03870203	4045.263926	17.01167382	0.745812974	1646.210743	0.406947673	4160.842896	192.5	268	34372278	2.305165735	39.25	3.092757114	318	23.38272814	230.5880503	231	141	177	16.0763931
0												128.5715382	0	690					13659	1			0.857688963	0.615004452	39.94006149	64.94271925	74.20638425	63.01770158	74.14392816	76.29341265	101800.4608	55.70065354	0.738288059	14280.98324	0.140284073	102125.7019	304	353	1473390919	1.740925297	25	3.155288441	421	15.08808178	327.8870342	327	224	197	10.71492457
0												92.82116368	0	741					106	1			0.72977185	0.647768797	7.264507106	11.21466044	12.25143486	11.4789209	10.21526125	13.61438807	420.402832	8.184143501	0.823917629	329.3902586	0.783511036	448.4296875	249.5	329.5	8549579	2.308315217	40.5	2.907394121	364	25.249733	282.2169811	276.5	217	147	16.95918367
0												131.3557323	0	785					1614	1			0.807558536	0.612256251	19.44593982	31.76111272	39.14651044	34.90592215	32.61250902	39.52665564	10437.2716	25.6489577	0.763159685	3026.402551	0.289961081	10559.12018	280.3	335	152810722	1.977138068	25	5.322286108	415	17.65509506	306.7459727	304	238	177	10.9712544
0												95.07580973	0	694					5896	1			0.830883734	0.706653718	35.11223452	49.68803479	51.29571132	58.50013355	56.01077603	59.00638869	50131.63249	41.28497988	0.745395827	8820.7409	0.175951599	50380.85938	129	210	172956351	2.397407556	31	4.795332357	337	24.16821733	167.8960312	166	79	258	14.40157761
0												86.44755634	0	867					4218	1			0.827181011	0.69652525	24.81394247	35.62533085	38.40537275	42.8317931	38.2404502	45.54436367	17731.65723	29.4685972	0.779805892	4216.937492	0.237819705	17844.11719	211	290	268083984	2.422992712	40	3.730645087	386	25.117884	250.0284495	249	135	251	17.12672775
0												130.8844188	0	838					3282	1			0.993687585	0.692349668	26.06723995	37.65039713	46.56652667	46.8688147	42.50603128	48.01518518	25118.59182	37.41273221	0.746713805	5554.693962	0.221138749	25310.10132	258	320	274130322	2.128304832	32	4.117540316	382	19.68026103	287.8616697	287	159	223	13.23520449
0												81.95842874	0	923					725	1			0.762908632	0.629847964	13.33050373	21.16463732	24.20743687	19.8266905	22.53122833	24.66905957	3002.575195	16.14668452	0.771316091	1304.911308	0.434597378	3067.089844	195	280	40390407	2.438848678	44	3.394853304	354	26.92351011	233.6344828	227	166	188	19.18153968
0												95.17851681	0	909					128	1			0.891210817	0.790814134	9.480206567	11.98790734	13.32446096	14.20707153	12.97027947	15.2232752	789.6987597	10.6837527	0.816114655	506.2603543	0.641080346	837.4023438	177	283.6	6880943	2.698766106	74.25	2.073045808	342	37.09838867	227.8984375	223.5	150	192	29.53228391
0												103.0104538	0	957					3205	1			0.860341442	0.722026439	26.45928054	36.64586104	41.6086709	39.14651044	44.70096839	46.48868546	20809.12113	31.52795291	0.763618829	4791.189204	0.230244669	20967.76962	287	399	370026333	2.85097908	56	3.231272596	505	34.33776398	336.9438378	332	164	341	23.39451141
0												128.1740214	0	808					22533	1			0.970393964	0.826635539	52.64986736	63.69175394	75.50527875	76.53204472	71.21196602	79.59691888	147103.4058	61.80609359	0.749177303	17987.9359	0.122280894	147415.5235	111	338	1187962557	3.690218258	125	2.275642496	448	69.24725459	213.7882661	199	31	417	51.34978458
1												76.07235472	0	1182					3337	1			0.637098974	0.497364728	18.47578892	37.14736464	36.06331135	33.45397362	38.24491469	41.22945489	10773.78933	23.66654792	0.728194442	3239.533068	0.300686506	10862.62938	317	392	420161571	2.436743939	37	5.859471355	506	25.11663391	353.1162721	350	160	346	15.4716179
1												95.76524423	0	1324					90	1			0.856320496	0.653138191	10.19582595	15.61051871	19.07235532	19.07235532	14.82928276	20.46293342	1435.26378	13.36760713	0.811851716	757.9290649	0.528076494	1583.334916	281.8	433.3	11338699	3.014944374	79.75	2.729531289	505	46.24567901	350.4555556	338.5	270	235	33.62847222
1												89.23561173	0	942					5076	1			0.873333674	0.821275358	29.08109754	35.40967991	39.25875698	40.4863017	40.89554147	43.38787633	21358.5791	30.92446586	0.758589135	4907.486098	0.229766506	21473.85938	321	402	679157808	2.429790605	41	3.870039631	466	25.33914073	364.355398	367	144	322	17.47088951
1												96.56294294	0	963					940	1			0.679699954	0.605646519	14.86049443	24.53658027	28.31960452	24.125	24.48093965	29.51436356	3914.77002	16.67751249	0.763376174	1573.558982	0.401954387	3976.640625	328.9	462	146265760	3.090020017	59	5.138132896	620	41.5064373	390.2191489	384	260	360	25.33673635
1												94.52049305	0	1249					57239	1			0.724459649	0.635382057	62.94934678	99.07322068	92.05977867	110.9528886	107.0279791	112.1455827	314258.3074	71.77455066	0.721475844	30982.76512	0.098590123	314682.3168	250	331	4803764347	2.429458973	38	6.585471642	570	25.32849248	287.6562309	283	166	404	16.31471067
1												95.27008313	0	878					8687	1			0.930483928	0.862127251	36.48689212	42.32193342	48.16285038	50.79527691	48.90424317	51.67601142	42626.46753	39.37987885	0.767026027	7693.552467	0.180487686	42875.0957	262	326	753218385	2.174278684	33	4.938213838	434	20.96907373	293.1653045	290	216	218	14.10268307
1												105.4387044	0	1358					3213	1			0.835010682	0.753233608	25.92157982	34.41373243	38.39821181	34.47189214	41.54846415	42.12389666	17508.77039	28.73583418	0.762711688	4275.243161	0.244177236	17664.08015	285	433	414640659	3.247118828	75	4.455250786	655	46.86108343	354.0532213	346	193	462	31.61990417
1												73.90100421	0	517					1167	1			0.97368297	0.913908883	18.34191142	20.06973754	25.15025161	24.50286973	22.53122833	26.65300757	4870.503418	19.54156165	0.814281401	1706.444539	0.350363072	4936.957031	189	255	57037883	2.094018963	33	3.928542564	352	20.27784937	219.520994	216	157	195	13.66345491
1												95.01304025	0	1377					123305	1			0.909640499	0.693230947	63.186914	91.14843222	107.3854753	98.32009031	102.3222081	107.8074155	334132.4163	82.9123054	0.685155571	33986.57013	0.101715872	334486.1941	229	309	8980918353	2.42116479	39	3.706571935	490	24.58201915	267.990487	267	145	345	16.54743815
1												99.19802359	0	1034					45019	1			0.967986661	0.827444116	57.70556115	69.73952687	93.22756516	79.28747635	80.3034528	93.49943599	190345.1821	67.50693178	0.694176561	23052.00852	0.121106341	190451.4727	319	447	6874358934	3.059438018	69	3.092604138	653	40.33490153	387.4952353	392	186	467	28.44163117
1												107.5630569	0	804					225087	1			0.857970203	0.652621744	96.57211319	147.9756292	147.4613429	166.8937255	162.3230407	179.8428568	1269215.363	126.9586806	0.648480041	87420.05138	0.06887724	1269631.359	206	289	14292444750	2.471717479	40	4.148727854	530	25.47227256	249.7767086	251	78	452	17.05943642
1												106.7641578	0	1338					292	1			0.6038469	0.487803522	9.981039557	20.46118797	14.41369964	21.35460019	22.58729057	23.34574237	1543.247588	12.35542492	0.742452072	869.840128	0.563642629	1605.325679	286.1	389	32812794	2.704194025	54.25	3.559765062	489	33.14444549	332.6232877	324.5	247	242	23.1611192
1												103.4726777	0	912					62	1			0.84911244	0.638748884	6.190635835	9.691814723	8.720188441	11.6368701	11.29364528	12.00887384	312.452087	8.229440449	0.848498232	262.4352304	0.839921515	340.8568222	240.3	341.6	5149538	2.659974443	44	3.243316425	389	31.24349636	285.3870968	278	220	169	19.40104167
1												100.7586591	0	1090					4806	1			0.937545898	0.714214026	28.02368649	39.23709904	42.28431773	45.95188309	48.57580509	48.57580509	26234.06364	36.78658124	0.730206175	5847.21418	0.222886331	26421.90141	220	302	321877696	2.402880421	34	7.525549209	472	26.59575776	255.9733666	248	169	303	15.24846891
1												107.6051189	0	1192					18992	3			0.759525878	0.509126414	38.75995556	76.13031758	93.67375318	82.64997852	76.91238633	98.17845492	103915.0585	57.82294634	0.545040342	19611.364	0.188724948	104412.1414	229	311	1407888951	2.528806363	42	10.78272245	601	27.19872	269.5836668	266	149	452	17.54593564
1												108.6950834	0	1320					12226	1			0.784597202	0.503193016	34.35801731	68.27999639	66.42523126	77.46384455	73.62555949	79.75773142	80377.88705	53.57229413	0.663560313	13573.59159	0.168872212	80657.7195	239	329	987347964	2.587483928	40	12.31997039	663	31.30319725	280.1900867	270	162	501	17.1900236
1												99.72420373	0	1024					439	1			0.663126899	0.472052697	10.20709164	21.62278005	19.91230775	24.97068594	19.90612735	26.50479025	2092.260579	14.33864709	0.762257638	1037.829922	0.496032823	2166.705078	206.8	270	24762878	2.008631918	29	3.079359279	306	18.81952667	236.2505695	234	178	128	12.59155475
1												108.819663	0	954					29727	1			0.818060423	0.806329519	54.55623133	67.65997033	77.49364893	72.66944101	68.84428194	82.03095833	146437.8814	55.34994395	0.759953844	17679.3326	0.12072923	146719.002	229	306	2156553085	2.381834024	40	3.796559858	454	24.20057257	267.5483904	267	146	308	16.73331711
1												86.52359851	0	889					11398	1			0.95199721	0.826033321	38.50837966	46.61843375	55.84944186	56.99561387	50.99341256	58.24765285	56074.18758	44.38061889	0.7777344	9109.505647	0.162454527	56255.36328	217	310	794684423	2.617893196	46	4.543211818	443	29.27272325	261.1995964	257	134	309	19.27754799
1												84.31593012	0	730					26049	1			0.407710205	0.368492671	41.65269683	113.0353466	101.9899084	103.6902124	70.33369125	112.1571338	109797.4097	46.08566429	0.515729119	21500.9278	0.195823634	110199.4805	182	276	1344019152	2.540402702	50	3.059813923	401	29.27139421	224.2595109	218	133	268	21.20500791
1												119.5929353	0	1357					29990	1			0.629108587	0.401278814	43.90898533	109.4226353	114.4645336	124.0693566	97.97432279	126.9795156	197249.1699	68.8387195	0.533737763	30701.97519	0.155650719	197850.8922	259	410	3306247357	3.223951618	67	4.949951164	677	46.33810156	326.1476826	316	66	611	29.41189111
1												125.1832459	0	1232					6315	1			0.808964926	0.787655729	35.96221273	45.6572731	50.87203088	52.2856829	47.12819787	55.06520619	41421.80066	36.93513256	0.730635567	7923.844863	0.191296485	41661.49997	435	606	1761527907	3.488427299	90	5.243712902	725	54.4543501	523.3895487	530	98	627	37.2416642
1												106.9187933	0	947					327	1			0.810541258	0.616183586	11.50935209	18.67844641	21.46315408	18.04624568	21.89517361	23.40456551	2077.027539	15.13965144	0.773445629	1017.84701	0.490049838	2157.293823	237.6	320.4	24942487	2.384262211	41.5	3.732975577	408	25.79698679	274.2293578	270	208	200	17.78315057
1												118.4310095	0	1447					3246	1			0.9716978	0.811751246	27.50298108	33.8810457	41.52749743	41.03811158	41.0157695	42.46998691	21272.76432	32.92213755	0.810069829	4583.292982	0.215453568	21414.60474	229	425.5	321956798	3.409002394	90	4.013520813	657	59.7409379	305.4910659	284	159	498	39.48891792
1												83.53683995	0	1164					9395	1			0.575529102	0.496417048	37.25691577	75.05164446	56.46513391	87.00141028	55.18804795	97.0955824	61648.07955	43.19440554	0.603302472	12509.17653	0.202912672	61980.96472	197	298	586932667	2.829611494	45	6.134545629	543	33.03840392	245.495157	242	109	434	19.07094789
1												102.9525938	0	1143					68431	1			0.6399676	0.520717338	69.32563198	133.1348641	138.3765724	136.7138176	114.5316112	139.7838023	450891.7267	85.20199939	0.562441646	50557.79971	0.112128471	451454.9651	219	340	5591045231	2.953656734	55	3.606559403	504	36.12507109	281.8690213	281	99	405	23.65619108
1												80.08005326	0	1226					114113	1			0.972126458	0.839931975	72.2283502	85.99309512	105.8034794	95.22415816	96.15547842	106.8550475	371149.6028	83.59616301	0.703108314	35521.76673	0.095707409	371461.5602	192	377	9584148879	3.535555749	110	2.996289739	660	59.95216952	280.436909	274	28	632	44.38208436
1												90.06457796	0	1365					1807	1			0.802764636	0.604881174	21.26378622	35.15365846	42.81821551	35.01730426	40.82691558	43.33329677	12389.7624	28.22011384	0.628057345	4122.811485	0.332759528	12529.01216	324	453	267157469	2.995550677	55	7.955537236	748	43.48945701	379.4283343	363	258	490	24.59099929
1												109.5278646	0	1370					1356	2			0.855311104	0.383380291	14.40967254	37.58584587	37.90436494	44.36925184	38.01043423	44.76400037	8765.792905	32.14759132	0.619577096	3318.304535	0.378551555	8945.842274	212	347	106336240	3.071558808	68	3.697906421	491	41.86575996	274.9144543	265	152	339	28.61251267
1												84.33941218	0	1158					4362	2			0.778738087	0.432289789	21.64663276	50.07435593	55.45270822	46.3606762	54.88838213	60.51877424	28537.96255	38.99480813	0.692626583	6520.290483	0.228477785	28777.11209	326.1	415	600262936	2.559308691	48	2.929523569	478	28.12049607	369.2989454	368	234	244	19.83181963
1												112.302698	0	1236					41468	1			0.860953884	0.763138841	63.76530246	83.55662046	90.99187895	97.83422416	86.62129207	98.23798737	273193.9941	71.93839694	0.759765586	26799.001	0.098095132	273573.8845	284	418	5110632030	3.154322175	71	4.68560842	668	43.52939735	346.5072827	338	150	518	29.52179474
1												91.41510773	0	850					12983	1			0.611190225	0.379148817	34.0353733	89.76784786	79.84375	99.36217611	69.1883332	100.9392744	84553.37604	54.86523116	0.575535216	16186.99343	0.191441125	84937.45804	204	274	752806453	2.241510686	38	4.388357858	375	22.29854507	239.1546638	239	39	336	16.01265751
1												103.7378683	0	801					3721	1			0.896673664	0.872632455	33.5932389	38.49643535	46.03005133	46.03005133	43.60020744	48.83446771	31073.1411	34.51873972	0.786245465	6079.24168	0.195642972	31298.8472	186	323	231262079	2.917339179	85	2.212839713	387	44.94237858	243.7266864	229	156	231	34.92303318
1												126.4661745	0	1265					848	1			0.773639079	0.531479353	20.46516627	38.50604194	44.65190518	44.40319684	36.62562663	49.28541117	14596.73527	29.78977883	0.67342796	4289.073299	0.293837849	14918.53343	320	390	105775320	2.231095087	36	5.31526745	500	22.6495194	351.9150943	347	281	219	15.02123233
1												125.349649	0	813					54	1			0.727210701	0.356053374	4.805672012	13.4970551	14.56561796	15.13208649	11.02261802	16.03178301	413.5608673	9.815202899	0.752300963	356.8224179	0.862805082	454.2160034	421.6	552.1	12936947	3.032376729	71.25	2.701464898	587	41.2037037	486.7592593	488	350	237	28.64285714
1												99.35799561	0	797					47	1			0.903345783	0.88172288	7.769749676	8.812008687	10.91257204	9.96262547	9.957490212	11.30918676	368.6971029	7.960290891	0.878310733	283.1060072	0.767855253	414.2333984	276.4	449.8	6623033	3.132830556	115.5	1.846309856	489	57.73019466	369.2978723	386	253	236	45.45215486
1												102.8046248	0	890					3005	1			0.765598722	0.620242347	24.56179345	39.60031682	37.27762516	42.95698774	43.44989847	49.7838308	19461.15414	30.31795194	0.721216316	4851.369008	0.249284753	19659.32846	231	383.6	268424280	3.118591027	72	4.38654986	550	47.80474871	292.3574043	277	178	372	31.52339798
1												112.010027	0	714					6415	1			0.846648289	0.783455854	38.04200245	48.55666371	56.21754489	50.46611412	58.56637381	59.51525427	53337.99693	41.11041627	0.775374723	8837.517503	0.165688965	53601.89819	336	408	898013284	2.242595115	38	3.229006742	500	22.35909733	373.1049104	373	294	206	16.25141296
1												78.26993089	0	700					20015	1			0.704194584	0.594188488	39.91857679	67.18167312	57.44266843	70.80254233	68.38185523	83.80933066	84471.88477	47.30897038	0.703439893	13235.24302	0.156682227	84672.83203	159	236	786415156	2.394446352	35	5.817160158	397	24.45858214	195.3522858	191	84	313	15.28633114
1												77.8560339	0	742					3962	1			0.836312597	0.803157206	27.02058605	33.64296035	33.76481156	40.12913725	41.35842757	42.92225894	16628.03369	28.13603156	0.679018109	4639.772622	0.27903315	16761.11719	195	281	223514814	2.544621096	43	4.605504781	420	27.61346115	234.6976275	230	118	302	17.94178711
1												101.5399387	0	1166					1281	1			0.665506973	0.591398798	18.62163639	31.48744374	29.78193287	30.59072018	32.08064362	36.64179678	8341.371184	20.95511337	0.808048356	2461.529653	0.295098923	8451.050113	328	426	179137284	2.626193232	50	4.850757216	581	31.89488233	371.676815	363	289	292	21.59133958
1												74.5862197	0	740					16807	1			0.954962001	0.731225435	38.41945507	52.54119073	59.98762893	64.31687303	59.76559028	66.12228255	70875.86328	50.17484061	0.738595762	11213.5439	0.15821386	71101.48828	123	175	375645037	1.866369902	27	3.83817206	280	16.57881496	147.9892307	147	66	214	11.43069382
1												119.3800361	0	1124					12917	1			0.702575887	0.645176446	38.23919648	59.26936221	61.2875204	60.0492311	67.97854096	68.64016795	63479.77002	41.6412247	0.699105426	11007.74469	0.173405554	63752.45898	201	277	751074255	2.354495982	39	4.377709002	411	23.83929738	239.1347062	239	107	304	16.47268674
1												86.88777219	0	868					2642	1			0.810988696	0.637050327	21.66223282	34.00395838	37.57014273	35.18616783	35.64478617	44.18498048	11058.26904	27.57682587	0.630534503	3806.858223	0.344254441	11176.89844	179	251	120331275	2.302524676	31	7.611493612	367	23.33544484	210.8035579	206	0	367	14.06445734
1												98.81568277	0	798					1433	1			0.907415511	0.603871642	15.73207184	26.05201298	30.75514439	26.80514176	32.30349246	34.71811712	5973.950684	23.64000066	0.723675263	2200.129035	0.36828711	6062.261719	236	333	118277258	2.706339629	49	3.364196761	441	30.33524893	284.6392184	285	169	272	20.58142004
1												95.66919689	0	1036					7330	1			0.747880585	0.387804662	21.35911346	55.07698988	51.57037819	54.98582914	63.91574654	67.03360281	30836.41553	41.1910114	0.636412349	7472.308366	0.242320913	31009.33594	253	326	609230713	2.32775215	33	6.713513944	478	23.67903888	286.3952251	281	194	284	14.32543191
1												100.182873	0	1052					6202	1			0.929015472	0.79000665	29.77065424	37.68405522	43.60332556	42.9551001	43.59920441	45.94153894	26106.04639	35.00907036	0.744383232	5717.176674	0.218998181	26237.36719	218	298	407046149	2.398148084	41	4.180104024	419	25.58915101	254.0623992	249	171	248	17.47848514
1												81.14067984	0	754					1779	1			0.623383439	0.566140493	21.21975998	37.48143833	38.26594082	41.30546697	31.44470593	44.23448263	12155.97382	23.36530791	0.735949268	3473.996826	0.285785152	12313.14697	237	348	148364316	2.794293747	60	3.866060462	478	36.1432963	285.1939292	274	184	294	25.18276493
1												95.34278602	0	1004					463	1			0.730977276	0.681513875	12.62085562	18.51885352	22.11475752	18.02775638	20.19436803	23.78287199	2111.132813	13.5368611	0.79532625	1000.650718	0.473987573	2170.3125	227	331.8	37407521	2.76784506	55	3.513956597	449	33.18916448	281.112311	279	189	260	22.9284149
1												83.61380484	0	889					14641	1			0.97718442	0.81152455	43.59231299	53.71656716	61.30154081	62.57473657	63.13657072	64.44331933	88029.74414	52.49099252	0.768865464	12446.67636	0.141391713	88274.93555	244	320	1174022685	2.310757015	42	2.709929895	400	23.84700936	281.6565125	281	177	223	17.40547277
1												119.6444227	0	1737					12256	1			0.945409501	0.754498011	38.50672695	51.03622065	56.67892653	60.05208446	59.03842724	61.26655951	67143.0672	48.25012792	0.767564367	10408.06758	0.155013288	67379.69697	139	247	457861471	2.809183613	53	5.533423638	476	34.68372667	187.7014523	179	68	408	22.63104315
1												120.466522	0	1280					3932	1			0.840917873	0.763531559	27.99618537	36.66670363	43.012981	41.13129031	37.0732069	45.1091891	21485.20425	30.83368641	0.769330169	4858.07653	0.226112653	21616.91975	319	414	530395441	2.702026724	51	5.567432126	598	31.70928793	364.8791963	359	265	333	21.08883634
1												93.65867606	0	973					5118	1			0.849647276	0.802068688	30.0689037	37.48918783	48.10405388	41.29845639	45.15597967	48.68521336	23835.9375	31.85258632	0.71326472	5615.49709	0.235589521	23990.625	234	323	400389296	2.583294087	42	5.039586947	483	28.06914199	277.1840563	274	163	320	18.39018617
1												94.93803435	0	849					4231	1			0.81552745	0.744830416	29.85163097	40.07842634	52.45418388	43.99613797	45.1406223	55.40736921	23618.94206	32.68505682	0.632538052	6293.676677	0.266467341	23865.48438	301	361	465191191	2.038483614	33	2.965416774	427	19.10430442	330.729142	330	253	174	13.58536963
[truncated: 80 more columns]
