# Supplementary material for: MRI-based 2.5D deep learning and radiomics effectively predicted microvascular invasion and Ki-67 expression in hepatocellular carcinoma
Source: PLoS One. 2025 Nov 14;20(11):e0336579. doi: 10.1371/journal.pone.0336579 (PMC12617848; doi:10.1371/journal.pone.0336579)
Supplement: S2 File — (ZIP) [file pone.0336579.s002.zip › Data/FeaturesRadiomics-Trianing.csv]

label	diagnostics_Versions_PyRadiomics	diagnostics_Versions_Numpy	diagnostics_Versions_SimpleITK	diagnostics_Versions_PyWavelet	diagnostics_Versions_Python	diagnostics_Configuration_Settings	diagnostics_Configuration_EnabledImageTypes	diagnostics_Image-original_Hash	diagnostics_Image-original_Dimensionality	diagnostics_Image-original_Spacing	diagnostics_Image-original_Size	diagnostics_Image-original_Mean	diagnostics_Image-original_Minimum	diagnostics_Image-original_Maximum	diagnostics_Mask-original_Hash	diagnostics_Mask-original_Spacing	diagnostics_Mask-original_Size	diagnostics_Mask-original_BoundingBox	diagnostics_Mask-original_VoxelNum	diagnostics_Mask-original_VolumeNum	diagnostics_Mask-original_CenterOfMassIndex	diagnostics_Mask-original_CenterOfMass	original_shape_Elongation	original_shape_Flatness	original_shape_LeastAxisLength	original_shape_MajorAxisLength	original_shape_Maximum2DDiameterColumn	original_shape_Maximum2DDiameterRow	original_shape_Maximum2DDiameterSlice	original_shape_Maximum3DDiameter	original_shape_MeshVolume	original_shape_MinorAxisLength	original_shape_Sphericity	original_shape_SurfaceArea	original_shape_SurfaceVolumeRatio	original_shape_VoxelVolume	original_firstorder_10Percentile	original_firstorder_90Percentile	original_firstorder_Energy	original_firstorder_Entropy	original_firstorder_InterquartileRange	original_firstorder_Kurtosis	original_firstorder_Maximum	original_firstorder_MeanAbsoluteDeviation	original_firstorder_Mean	original_firstorder_Median	original_firstorder_Minimum	original_firstorder_Range	original_firstorder_RobustMeanAbsoluteDeviation
0												147.3360886	0	738					1209	1			0.942129284	0.729700999	19.62709603	26.89744983	29.86102249	30.078125	31.23656938	32.4100402	8908.926646	25.34087516	0.791256211	2626.539367	0.294821079	9039.459229	137.6	274	56726470	2.830290851	99	1.812483664	304	43.63407474	210.5392887	211	108	196	35.27055117
0												135.2195155	0	1329					639	1			0.899494574	0.712747194	15.68579466	22.00751514	24.22643527	26.01096641	25.13543636	27.27382689	4671.134949	19.79564046	0.789801356	1710.991526	0.366290322	4777.679443	265	369	64287466	2.7035592	56	3.491862072	516	32.58458419	314.6165884	313	226	290	23.67430241
0												107.9080672	0	1275					86	1			0.687398392	0.641775663	10.57362588	16.47557937	19.07235532	19.07235532	12.67014474	19.97348136	1399.345534	11.32528676	0.828071877	730.6331955	0.522124935	1512.964475	389	554	18916444	2.991021836	90.5	1.910674667	577	49.82368848	465.4186047	462	376	201	39.77819786
0												73.72443434	0	718					10754	1			0.860949665	0.736281301	35.96763629	48.85040031	52.83941622	50.87054649	54.63790608	59.6314855	52896.31234	42.05773577	0.79176715	8606.704846	0.162708977	53076.87109	182	231	458539936	1.791037496	26	4.412057465	334	15.68482729	205.5047424	204	133	201	10.92115303
0												79.69497947	0	692					409	1			0.772139848	0.621496462	11.79204661	18.97363433	21.83755724	19.91230775	18.58731506	24.05015917	1937.819092	14.65029912	0.733234951	1025.139859	0.529017318	2018.638672	214.6	298.2	26624177	2.457170859	42	3.652755845	360	26.2789199	252.8239609	249	187	173	17.2775393
0												88.29976012	0	705					572	1			0.777409595	0.61331107	14.05314274	22.91356445	25.3125	21.92636826	26.270918	26.270918	3867.61322	17.81322485	0.796896729	1495.239534	0.386605239	3959.033203	197	250.9	28576383	1.832839111	32	2.727152037	291	17.23991393	222.5506993	220	179	112	12.91010516
0												102.0120964	0	927					26300	1			0.533113205	0.420976221	42.23399632	100.3239476	90.89505023	99.55685012	80.75873115	118.1408885	110510.4199	53.48402127	0.474734534	23458.60155	0.21227502	111261.3281	291	378	3000270162	2.590047525	43	4.597026934	523	27.62464624	335.7761977	336	55	468	18.30546534
0												103.3377969	0	1154					20996	1			0.918436712	0.868800884	51.16046013	58.88628921	70.5295872	68.2147007	69.12736606	72.10544158	115177.7651	54.08332983	0.729493947	15693.08028	0.136250953	115429.5135	232	300	1489231398	2.260381009	32	6.712939611	462	22.46470311	264.4684702	260	126	336	13.73570165
0												126.8349449	0	1366					453	1			0.814535701	0.658183218	13.22852575	20.09854609	23.42551467	22.27053899	18.58103804	24.16484963	2911.3021	16.37098332	0.812383946	1213.70826	0.416895334	2988.544654	264	431	54434250	3.297385578	102	2.401183865	520	55.54007865	340.415011	327	224	296	41.97872034
0												87.78115207	0	1076					299	1			0.866993314	0.744973315	12.27488863	16.47695075	17.94784606	19.07636305	19.33501917	20.03227206	1908.52332	14.28540613	0.832481348	893.8018724	0.468321169	1972.571416	340.6	467.2	49132448	2.966288778	70	2.610185679	533	40.14646369	402.4214047	399	304	229	29.32203568
0												98.31282051	0	964					8280	1			0.835929327	0.729237619	31.68044103	43.44323469	51.41380074	42.9551001	51.73467466	53.24622199	34875.45557	36.31547392	0.751698018	6867.320434	0.196909842	35028.28125	251	333	694595843	2.396720388	38	4.282476242	454	25.03730857	287.7443237	283	131	323	16.2831268
0												83.68235151	0	952					6686	2			0.757377825	0.584558399	27.89383099	47.71778325	55.92213476	44.0044387	80.05723051	80.98700224	32792.39038	36.14039089	0.725759488	6826.63662	0.208177463	32999.06641	167	265	304748451	2.611634132	45	6.875665821	457	31.80487527	209.0013461	199	127	330	19.67770145
0												111.5244417	0	1078					7078	1			0.886302699	0.832853279	34.66910059	41.6269005	48.56069012	47.62353385	46.64804432	51.08437414	36622.6734	36.89403425	0.754401494	7069.384675	0.193033004	36796.61426	249	327	581421700	2.357486756	34	5.489899284	479	24.27989286	284.6809833	279	198	281	15.08920791
0												104.2657919	0	947					1350	1			0.916870304	0.832343493	19.44126683	23.35726415	29.96482313	26.78414876	25.68955284	30.3389704	6572.914551	21.41558188	0.790115056	2147.661233	0.326744128	6662.988281	233	308.1	97821639	2.313976045	39	3.76290564	392	23.89853827	267.4644444	263.5	189	203	16.45855975
0												89.35278546	0	795					145	1			0.738231419	0.60994992	7.645998627	12.53545311	13.95584555	13.95584555	10.21526125	14.74205294	581.1606445	9.254065346	0.832107207	404.7333317	0.69642247	613.4179688	250.4	437.8	17516110	3.337182112	98	2.682002024	533	54.92841855	340.7586207	347	224	309	40.0099811
0												87.0699522	0	777					26872	1			0.925478551	0.709872624	46.5589126	65.58769982	74.82740557	73.82583495	69.69927031	78.05531893	132381.4439	60.70000941	0.751350626	16718.32952	0.126289071	132628.0156	229	282	1751939141	1.862453814	26	3.746487055	400	16.14090766	254.4864171	253	167	233	11.02789482
0												80.61682919	0	825					8517	1			0.842969412	0.801187444	33.89291064	42.30334725	45.6624846	49.43844816	44.46390741	50.84462392	35864.15137	35.66042774	0.757107268	6946.516658	0.193689698	36030.90234	218	279	530737723	2.125501833	31	4.226552064	373	19.63887256	248.2746272	249	142	231	12.89604652
0												74.77501349	0	658					54837	1			0.882640836	0.587938928	51.31650603	87.28203484	94.35777989	99.79510259	104.1756329	109.8513911	231584.3203	77.03868821	0.679098147	26854.94992	0.115961866	231986.2148	197	270	2920875068	2.227570788	34	4.777662065	399	22.6344817	228.8583256	223	136	263	14.94441534
0												95.75284155	0	735					17652	1			0.822554826	0.609719856	36.4231037	59.73744067	60.79785281	70.04844864	60.09500941	82.10019127	74404.95557	49.13732014	0.698669769	12244.66046	0.164567808	74676.23438	213	300	1159202188	2.531733008	44	4.123316228	460	27.43866982	253.8031951	249	139	321	18.62574783
0												66.16776217	0	590					45184	1			0.82271689	0.522688229	51.08827612	97.74139392	111.6966455	106.8261036	114.4998806	114.4998806	254335.7813	80.41349565	0.646322365	30035.84921	0.118095256	254866	155	218	1553517191	2.072009643	30	6.218806603	380	20.0982316	183.4229152	179	108	272	12.86998539
0												110.9709746	0	843					1575	1			0.831441879	0.807372419	20.84296846	25.81580443	34.4615388	28.31960452	30.53053031	35.44989862	7654.210612	21.46434094	0.762567546	2463.04726	0.321789847	7773.486328	316	421.6	207641502	2.701372921	53	4.340896324	561	33.57626324	360.5231746	351	262	299	22.5017266
0												83.39228916	0	959					1666	1			0.835403486	0.734744	18.82140036	25.61626956	28.31960452	28.31960452	28.69723419	32.79588865	6965.466797	21.39992088	0.760448109	2319.430468	0.332989954	7047.960938	292	340	166087771	1.761551258	24	4.408441091	408	15.16064457	315.1194478	313	261	147	10.2218737
0												78.37589309	0	884					1863	1			0.82776471	0.769993643	20.30303194	26.36779165	28.31960452	29.88787641	29.6875	32.76866119	7793.757324	21.82632742	0.730360359	2602.824286	0.333962706	7881.363281	184	287	105873254	2.71920833	52	2.869500016	378	31.26975261	235.1336554	235	116	262	22.08929026
0												86.81644648	0	893					280	1			0.804285137	0.694200024	10.11591181	14.57204185	15.30522787	15.72629665	16.15174623	17.38713605	1139.22998	11.72007667	0.805687952	654.7238965	0.574707397	1184.53125	205	311.1	18504866	2.702913763	58.25	2.496189662	358	33.0777551	253.9428571	252	174	184	24.68423526
0												103.488466	0	840					3097	1			0.859806016	0.789712261	23.88368658	30.24353017	33.01514804	34.45246952	32.99455447	37.60386657	13000.75928	26.00356918	0.78205176	3418.963291	0.262981817	13101.76172	296	465	468412161	3.336546904	99	2.174068566	547	53.8548989	383.6793671	389	207	340	41.36787923
0												105.0269201	0	792					14313	1			0.865345657	0.820104986	40.79641651	49.7453585	54.31336305	54.70731784	59.6711365	60.57549525	60377.25	43.04692991	0.754913058	9859.07278	0.163291186	60550.69922	268	345	1352593806	2.40860687	38	3.801072898	459	24.18482007	305.7776846	305	176	283	15.95721593
0												82.87911533	0	849					339	1			0.779762152	0.603100926	9.967296778	16.5267476	16.60619237	19.89042248	15.84322608	19.92583907	1389.532715	12.88693228	0.795190004	757.2844921	0.544992201	1434.128906	195.8	323.6	23641769	3.055747448	78.5	2.973201021	420	42.84619869	258.8348083	254	145	275	31.05303577
0												75.17909686	0	730					186	1			0.863277281	0.574848858	7.659081293	13.32364357	16.0693079	13.95584555	12.84477642	17.5780625	748.7929688	11.5019988	0.783352011	509.0592504	0.679839784	786.8671875	224.5	318.5	14186864	2.551326707	52.5	2.223100836	351	29.20707596	273.9569892	277.5	196	155	21.74506939
0												102.3413061	0	1055					281	1			0.860081403	0.66118844	9.772045069	14.7795159	16.88240578	15.72629665	16.15174623	17.26505231	1143.460449	12.71158677	0.765297285	690.9840935	0.60429208	1188.761719	311	420	36322836	2.660593214	46	3.388060816	476	31.01852813	357.2882562	351	280	196	20.60918519
0												82.0312832	0	887					648	1			0.911602443	0.709643594	13.24572514	18.66532052	22.9578418	20.93376832	22.84201857	23.61689676	2680.707031	17.01535179	0.758156876	1230.905226	0.459171857	2741.34375	203.7	330.3	43569958	2.819487473	56.25	3.755185323	430	39.50266728	254.2345679	240	159	271	25.08547875
0												64.01679637	0	658					873	1			0.779943456	0.638253453	14.35305097	22.48801145	24.73113233	24.73113233	20.2920089	25.92808564	3631.328613	17.53937737	0.738611601	1546.838718	0.42597046	3693.199219	170	274.8	42740417	2.719282105	57	3.575354621	392	33.04180788	217.4032073	212	142	250	23.67972255
0												121.1134699	0	1112					182	1			0.982492576	0.798356848	10.3832807	13.00581404	14.94895402	14.94895402	16.07113827	16.69309971	1157.575674	12.77811574	0.863603638	617.3563541	0.533318355	1205.313598	242.1	316.9	14077641	2.245652727	40.75	3.354029811	379	24.56985871	276.4120879	271	220	159	16.81510417
0												103.8109943	0	898					15860	1			0.915115684	0.84181535	44.03770823	52.31278832	62.30547854	64.52909349	57.30841043	65.74147402	78020.30241	47.87225308	0.764158388	11555.06766	0.148103344	78277.77344	223	258	919812931	1.432294226	18	6.910064139	348	11.35799711	240.3493695	241	125	223	7.870864798
0												87.64930597	0	821					489	1			0.764792923	0.456722136	9.359523121	20.49281693	22.5625	18.06336503	23.33067321	23.33067321	2011.587891	15.67276135	0.750290546	1027.102987	0.510593145	2068.699219	79	185.2	9339526	2.756802224	62	2.629809058	276	34.20449898	132	131	47	229	25.93401015
0												101.2329014	0	980					4859	1			0.966239775	0.791749197	28.65966069	36.19790306	43.23645019	41.30148302	46.20580659	48.17302798	23811.5459	34.97585372	0.712012453	5621.535136	0.236084426	23981.82227	240	366	469617148	2.961705001	66	2.713725835	461	38.77845458	307.1936612	312	163	298	27.77631768
0												62.00724084	0	1042					11021	1			0.883817511	0.69442421	41.77033434	60.15103408	65.94884381	70	72.12489168	73.27175445	86447.8125	53.16253721	0.708062713	13353.08884	0.154464161	86790.375	262	333	981105039	2.327565855	31	11.92411676	598	23.47241154	296.3176663	292	184	414	13.64683087
0												62.58058944	0	777					15474	1			0.864694866	0.802715549	43.20305213	53.82112281	64.52909349	60.82813905	57.99329837	64.80168063	76149.31885	46.53884857	0.732188612	11866.02257	0.155825722	76372.65234	172	237	652258603	2.163022063	32	6.397841584	468	20.96043397	203.3605403	200	117	351	13.70017079
0												84.88355819	0	892					4194	1			0.904252917	0.7625442	28.9388501	37.95039041	44.95001564	42.00074404	45.84250382	46.8942044	25828.78662	34.31675123	0.741531905	5698.45276	0.220624098	25999.52344	236	307	308334660	2.288459257	37	3.942317609	398	22.40053131	269.5765379	268	164	234	15.14979488
0												90.23604748	0	782					34626	1			0.835565394	0.689888518	49.18399834	71.29267561	74.0591244	81.45419054	79.21613038	91.39893667	146153.8818	59.56969262	0.691292934	19410.15083	0.132806263	146484.2109	195	253	1764793187	2.09702679	30	6.673957159	426	19.1900132	224.2420436	224	71	355	12.57123946
0												117.7049524	0	1072					379	1			0.818611144	0.64033407	11.88829394	18.56576825	21.09283355	20.07797744	18.75772384	21.55688553	2023.379241	15.19814479	0.771029186	1003.378598	0.495892504	2083.624768	324	440.2	55130815	2.809946777	66	2.555835203	533	36.70549495	378.8680739	374	285	248	27.66923476
0												125.7574301	0	849					3213	1			0.927809945	0.767354843	37.0841572	48.32726024	59.71710116	58.7317899	51.47705224	61.19033705	56051.52207	44.83851264	0.778332503	9100.052494	0.162351568	56525.05649	274	330	293304026	2.029247419	28	5.884583593	413	18.23276239	301.1341425	301	158	255	12.08683429
0												121.1579631	0	876					503	1			0.957839397	0.78237499	19.9409497	25.48771364	30.78382514	33.74853368	27.70338642	34.04049371	8620.378986	24.41313626	0.806460786	2521.07119	0.292454797	8849.082918	316	360	56857592	1.698672775	23	3.863463183	407	14.17759052	335.7097416	333	293	114	9.437064994
0												129.3717796	0	1186					4056	1			0.854929285	0.750548507	27.64528762	36.83344561	39.96488648	38.37238171	42.82707596	45.42199366	22216.48287	31.48999131	0.787894512	4850.646059	0.218335462	22353.80593	327	531	768070347	3.613172898	122	2.179493967	623	64.33028382	428.3828895	426	203	420	49.13393152
0												104.954315	0	1272					1747	1			0.925904464	0.85791818	32.47530048	37.8536103	47.86092281	44.65190518	41.96975213	50.65128297	30355.31583	35.04882677	0.812176868	5794.153713	0.190877728	30734.28998	502	660	609994777	3.273049418	88	3.026582782	731	49.42075007	587.780767	596	305	426	35.81955775
0												132.0166485	0	1354					114	1			0.799884578	0.70696126	11.93231809	16.87831959	20.83567081	19.91835539	17.35723046	22.01599265	1864.816679	13.50070754	0.79893772	917.0548143	0.491766738	2005.55756	363.3	474.8	19552757	2.704258766	65.75	3.230115712	553	36.85795629	411.6403509	401.5	340	213	25.46716049
0												97.50297953	0	739					46524	4			0.905728893	0.803451911	60.24948785	74.98829369	89.67475955	83.7350733	83.1673999	89.87110996	196111.1348	67.9190642	0.446723293	36540.99442	0.186327994	196818.3281	260	337	4219263675	2.375688765	36	4.334138373	461	23.607699	299.5100808	301	115	346	15.51491428
0												91.67230771	0	933					3552	1			0.859478173	0.683479554	24.73792305	36.19409376	41.89346608	37.7731717	40.94584839	43.37770164	19288.96484	31.10803358	0.790243488	4401.450411	0.228184895	19425	271	340	338428484	2.271534383	36.25	3.746574634	409	22.360121	307.3338964	311	187	222	15.20981209
0												99.65010892	0	749					1132	1			0.711893983	0.595740682	16.92123816	28.40369758	29.83240949	29.19572957	28.99056959	34.20052311	6284.596354	20.2204214	0.762705229	2159.296728	0.343585587	6385.1875	235	316	86917285	2.547160203	36.25	16.48022503	624	27.62366086	273.8383392	270	153	471	15.82361448
0												82.92888196	0	815					313	1			0.834778998	0.763560959	11.82306789	15.48411787	16.91892432	18.35798532	17.12636856	19.11774781	1493.00293	12.92581639	0.793013972	796.6062795	0.533559756	1544.826172	245.4	435	38094694	3.439233847	130	1.869250256	490	63.85272892	341.1565495	346	190	300	50.989408
0												98.2414237	0	947					36743	1			0.756203613	0.641474278	52.98806398	82.60356774	92.39252625	85.95065808	84.23720229	98.02233881	180988.766	62.46511639	0.661817987	23380.11469	0.129179922	181346.7988	253	333	3191563523	2.534885738	41	5.10111296	527	26.66446196	292.5000953	294	111	416	16.99825355
0												78.44483899	0	678					221	1			0.617135182	0.572751308	9.258815106	16.1655067	17.7552809	16.60619237	14.87933235	18.75937266	880.4663086	9.976302917	0.736232931	603.407513	0.685327203	934.9335938	183	286	11678716	2.650008424	57	2.771608804	346	32.6754571	226.3710407	219	141	205	24.04119722
0												101.5497463	0	1060					32238	1			0.763290382	0.721535673	53.33990326	73.92552474	82.60752936	70.76990113	86.03435451	86.52212506	158811.2974	56.42664203	0.777619616	18237.74671	0.114839102	159112.1602	236	320	2526993012	2.528230905	43	3.990997717	460	26.82037377	277.8039581	276	156	304	18.18058339
0												96.75267107	0	1436					3785	1			0.939887225	0.823059184	29.89081663	36.31672815	44.36925184	42.1856671	40.06651568	47.5061055	24803.93104	34.13362884	0.74546174	5517.458933	0.222442923	24970.51107	426	585	998380713	3.400434784	83	3.470213916	731	50.73083831	509.4655218	515	269	462	34.56974896
0												63.98413458	0	1472					129	1			0.804090643	0.660979337	7.009658249	10.60495822	12.26557945	11.58310834	10.87531887	12.70020208	395.9146833	8.527347668	0.8057815	323.5945794	0.81733412	419.921843	216.8	383	11898977	3.345619996	95	2.474092135	445	52.46619794	297.0155039	288	142	303	39.18343195
0												98.88961448	0	1266					3975	1			0.875391236	0.753717165	28.91627377	38.36488689	44.81629963	45.71505807	40.71981715	48.78672567	26071.42363	33.58428576	0.808437174	5259.539005	0.201735781	26223.98454	321	426.6	536297233	2.66256608	40	7.720323148	640	33.5054888	364.1149686	353	252	388	18.71992234
0												82.60876717	0	1475					6726	1			0.785009024	0.704690728	27.06768477	38.41072929	42.81356791	36.94874785	47.79195546	47.88602099	21779.64786	30.1527691	0.738797135	5104.965655	0.234391561	21894.52958	262	411	785049559	3.249595804	69.5	3.494305558	581	44.47755352	336.6198335	338	154	427	29.39635439
0												118.2701333	0	835					520	1			0.894094516	0.724983634	14.40059706	19.86334088	22.40814981	22.40814981	20.65480082	24.2001758	3354.965737	17.75970414	0.809809649	1338.319801	0.398907144	3430.558984	318.9	395	66478850	2.309329959	43	2.631088304	437	23.99878698	356.3423077	356	288	149	17.491755
0												106.978785	0	1291					20409	1			0.440834984	0.301476289	37.81328535	125.4270623	65.36548947	115.2296166	117.8624826	126.1117633	134122.2116	55.29263704	0.486221359	26060.5691	0.194304648	134642.8429	327	441	3099008922	2.904216421	57	3.675591294	631	35.38679362	387.0030869	387	257	374	23.99405354
0												92.89147534	0	1072					5602	2			0.865296029	0.721210565	31.6310276	43.85824215	49.75735182	46.06856083	51.73273454	53.13960508	36771.85388	37.95036279	0.781347671	6844.107454	0.186123536	36957.67583	289	365	616654780	2.414931962	32.75	5.232834388	476	23.97394884	330.0542663	332	181	295	14.30821644
0												99.73292111	0	1361					4202	1			0.917661659	0.728399044	28.65175222	39.33524138	48.5834634	45.65044935	45.17458113	49.61361128	27554.70057	36.09644284	0.71774903	6146.69939	0.223072625	27721.55548	278	428	484131349	2.967749819	53	7.058194283	673	46.49384792	332.9426464	312	207	466	25.74110587
0												98.1207328	0	1116					79287	1			0.762990053	0.653743584	74.50752303	113.970561	127.4014606	123.4822016	108.1318109	129.0727604	522584.362	86.9584044	0.714992546	43882.04751	0.083971222	523074.4811	256	373	7812964742	2.985020746	55	5.55147252	654	37.2405726	309.7957294	304	79	575	23.44979904
0												131.0673505	0	947					373	1			0.809733276	0.629073556	13.39669503	21.29591191	23.94337395	24.90656367	20.67495135	26.98707101	3171.015422	17.24400852	0.77334661	1349.71531	0.425641358	3287.426758	253	395.8	37735761	3.026230767	81	3.366219946	531	47.18017092	312.6568365	300	225	306	33.11283276
0												104.487524	0	1036					234	1			0.820554624	0.758877123	10.07766125	13.27970096	15.30522787	15.30522787	11.875	16.02537051	953.6181641	10.89672002	0.833511191	562.1113648	0.589451193	989.9296875	360.3	469.4	40768193	2.793621037	55.5	3.378326489	551	33.43761414	415.1752137	413.5	292	259	22.66470112
0												124.0265132	0	1114					400	1			0.518432024	0.495218324	13.22643224	26.70828522	27.6210095	26.97045299	19.43138532	30.36119739	2905.985514	13.84643036	0.720364308	1367.080959	0.470436261	2990.722656	226	288	26678346	2.070997892	33.25	3.390277886	348	20.3208	257.01	255	205	143	14.61869822
0												109.8032928	0	884					129	1			0.92462021	0.822855757	10.58101675	12.85889617	14.07624328	14.0625	16.0869221	16.09893727	1034.647624	11.88959527	0.826879553	598.278663	0.578243886	1102.294922	246.8	319.8	10132671	2.241355486	36	3.580821525	381	22.404543	278.7674419	274	226	155	14.77387124
0												110.2185056	0	936					619	1			0.613572431	0.407694008	10.54422894	25.86309519	19.98099131	27.91128894	25.8487921	32.64904389	2607.120207	15.86888218	0.680081472	1346.988491	0.516657608	2674.080213	313	405.2	78769105	2.551185315	46	3.223589618	488	28.40396074	354.9159935	351	272	216	19.69762235
0												104.3227325	0	670					6078	1			0.963475246	0.843669571	38.15654415	45.22688203	54.93534019	54.2289008	51.24857086	55.98779164	53340.9963	43.5749813	0.79290476	8642.456087	0.162022772	53568.31055	198	267	325323904	2.233413687	38	4.777119321	382	22.6067243	229.4886476	225	160	222	15.41544507
0												119.4070111	0	1149					1029	1			0.884896027	0.556142882	16.75004439	30.11823927	35.41198738	33.71985868	30.72776524	36.45833603	8449.366506	26.65151027	0.725315674	2765.921357	0.327352513	8598.028564	279	351	101611282	2.224690616	34	3.864473786	433	22.15481267	312.9135083	310	243	190	14.73771501
0												117.0538754	0	802					258	1			0.791655708	0.727600174	10.2396587	14.0731944	17.73778189	15.30522787	14.34861709	18.32433491	1047.922363	11.14112467	0.788252009	632.9534585	0.604007969	1091.460938	215	298.3	16852798	2.529182925	47.5	2.863587714	350	27.64034613	253.2170543	251	174	176	19.42038321
0												93.99625147	0	1438					1390	1			0.83644463	0.635095205	17.95235137	28.2671814	31.03165361	29.76374487	29.54713658	36.24123249	7519.237357	23.6439321	0.688567343	2695.588321	0.35849225	7641.790045	296	468	197894791	3.422887986	73	5.231207656	687	54.7942446	369.8597122	355	155	532	33.89909767
0												70.97804011	0	651					6448	1			0.874096443	0.795392759	34.29009687	43.11089896	51.29830041	51.26406057	48.9618793	53.20776641	36181.55404	37.68308343	0.735119704	7196.437175	0.198897957	36370.75	193	250	315841531	1.973600727	29	3.725424534	334	18.10896727	220.0987903	218	151	183	12.39360767
0												67.95749914	0	688					2684	1			0.790882335	0.632403037	21.62267287	34.19128564	39.45012674	35.22627748	34.76354277	43.33914224	13142.12744	27.04128384	0.70965153	3795.037724	0.288768903	13247.00781	216	260	152447304	1.658789947	22	3.903399905	309	13.69656862	237.6639344	236	178	131	9.450650841
0												94.5663116	0	702					481	1			0.877166142	0.818289029	13.02220671	15.91394514	18.41799816	18.41799816	16.53996108	20.13703057	1986.205078	13.95917386	0.827137812	923.8234357	0.465119864	2034.855469	213	303	32293786	2.518075775	51	2.653147904	365	28.39242569	256.7567568	256	172	193	20.70704886
0												92.88993414	0	959					911	1			0.810263859	0.702987827	15.19876813	21.62024367	23.93872386	22.24025419	26.07096685	26.07096685	3781.510254	17.51810208	0.752902309	1559.034348	0.412278228	3853.957031	295	415	115313522	3.021400055	68	3.180171939	531	39.76161586	352.3271131	351	209	322	28.16805481
1												84.8482482	0	734					447	1			0.617729723	0.566939706	12.60160605	22.2274184	23.25974258	23.88784013	17.65345664	24.35552106	2451.086589	13.73053701	0.773305778	1136.855599	0.463816988	2521.359375	192	309.4	30221895	2.834775934	62	2.827700251	394	34.98403976	256.3020134	259	146	248	25.05981481
1												79.12129122	0	1441					1269	1			0.916189912	0.860920448	16.91299581	19.64524812	25.25044644	23.83570025	22.86926829	25.59191582	4077.28376	17.99877815	0.816620336	1511.394689	0.370686658	4130.85906	56.8	175	17704907	2.826614785	56	3.997149519	285	36.7410562	108.1315997	99	32	253	24.5849719
1												99.25673304	0	716					40993	1			0.932306225	0.741768463	72.40033104	97.60502725	116.0006632	108.7865221	106.7626077	116.5950257	461982.9122	90.99777446	0.739945979	39057.2251	0.084542575	462622.4182	184	277	2164708896	2.542888117	51	2.788212324	372	28.80826944	227.0514478	223	126	246	21.10561807
1												131.3386779	0	1032					1982	1			0.795822105	0.563531722	17.06906143	30.28944203	27.92428379	34.45246952	34.94560505	37.42915182	8292.776367	24.10500752	0.732687193	2704.158604	0.32608604	8384.789063	280	392	223838127	2.909949114	57	5.471912527	619	36.72199798	332.5	325	219	400	24.03517746
1												131.6920898	0	1138					19927	1			0.948193087	0.627069375	41.42212969	66.05669382	82.9289197	76.06728685	80.42066473	83.14078989	109256.7522	62.63450044	0.672112112	16444.01739	0.150508019	109552.4822	259	365	1881090712	2.706427962	51	4.234324347	534	33.01071865	304.2809254	295	186	348	22.14392788
1												106.1753122	0	584					23914	1			0.859462285	0.742713224	58.90719445	79.31351232	94.32923275	85.48263855	89.96467745	95.87214826	222922.9371	68.16697254	0.74895445	23739.15321	0.106490402	223500.4425	181	261	1183772827	2.438131827	43	3.273919633	362	25.47984864	220.1668061	220	97	265	18.02804212
1												149.1612729	0	940					96	1			0.923155606	0.871120889	9.49065976	10.89476774	13.61805478	13.61805478	11.6524819	13.92146289	653.1382243	10.05756592	0.828856665	439.2125669	0.672464956	701.8798828	320.5	502.5	16961318	3.37573424	102.25	2.109324603	545	57.15234375	414.6875	417	281	264	42.55851801
1												146.0047419	0	894					250	1			0.808244257	0.740864026	13.01187757	17.5631116	20.85690089	16.87031366	18.7890625	21.30283242	2259.959221	14.19528409	0.845231046	985.316493	0.435988616	2350.04425	296.5	373	28211562	2.317836208	38.75	2.721410775	412	22.91232	334.68	334	273	139	15.97316898
1												92.78209473	0	1022					38631	1			0.935014892	0.579786909	46.94954793	80.97724735	101.8915631	92.58248012	98.67689145	107.1452176	163133.2207	75.7149322	0.561400689	25718.1341	0.157651115	163427.2383	230	278	2510190730	1.812200439	24	8.15285043	440	15.7000989	253.962776	252	141	299	10.03097288
1												100.9989904	0	849					475	1			0.932495102	0.728936355	12.59277555	17.27554876	20.50542992	19.3738911	19.18464963	22.12623584	2280.8396	16.1093646	0.780916691	1073.023538	0.470451117	2344.384766	245	440	57520508	3.569465173	126	2.204159521	529	64.60341717	339.5410526	339	182	347	49.70554535
1												89.75191935	0	879					45690	1			0.899004807	0.70007893	54.5437585	77.91087002	88.96101674	88.60694897	88.74526836	95.00008224	192994.6895	70.0422467	0.640474492	25216.174	0.130657346	193290.1172	240	319	3550833147	2.385969389	38	7.356925474	519	25.33640838	276.5999343	271	168	351	16.1211845
1												93.08492363	0	888					1613	1			0.907773288	0.707220566	17.83464644	25.21794092	27.53697798	31.02172878	29.90048599	31.38327829	6743.367188	22.89217313	0.769529433	2243.073104	0.332633986	6823.746094	222	282	101780020	2.111480983	28	5.31541428	370	19.46397317	249.766894	248	119	251	12.06733949
1												107.2886942	0	918					7484	1			0.830862229	0.800179753	40.42384884	50.51846002	52.43039471	58.57957328	60.48509953	62.22267378	58940.22217	41.97388028	0.757870917	9664.144058	0.163965179	59199.60938	178	238	324736078	2.042192953	27	11.33595798	489	19.1491334	206.5403528	202	143	346	12.11620053
1												84.79663388	0	843					294	1			0.6682045	0.366676048	7.668196036	20.91272684	23.32380758	18.25	19.5655948	24.5	1318.945313	13.97397818	0.67557098	860.9230421	0.652735966	1378.125	198	293.7	18234242	2.631987056	46.75	2.981427374	350	29.15178861	246.3129252	246	143	207	20.2533273
1												108.1609631	0	767					232	1			0.845677463	0.751297103	11.38517995	15.15403148	17.76594794	16.22625218	16.46311759	19.56834602	1457.548936	12.8154229	0.82667187	752.0263556	0.515952732	1517.791748	340	452	36361817	2.792105056	61.5	3.001563409	527	34.86790279	393.4784483	387.5	305	222	24.90040742
1												75.23634805	0	978					2246	1			0.913943427	0.620194499	15.87171245	25.59150794	31.62895203	29.05409813	26.37289254	32.05491133	6029.820865	23.38919047	0.718426376	2229.999655	0.369828508	6092.664466	203	313	148736076	2.869141032	46	5.827121146	510	34.77369246	252.6064114	245	97	413	20.16067854
1												128.1711145	0	728					14692	1			0.749497129	0.614241216	43.55848828	70.91430397	84.91936986	67.04429187	76.4281047	88.68544224	109438.3303	53.1500672	0.669913421	16516.26154	0.150918435	109849.2432	207	264	813142255	1.955596041	31	3.502592776	345	18.08380858	234.1605636	232	69	276	12.86068056
1												81.17327449	0	697					2596	1			0.824798052	0.656533475	22.02701545	33.55048337	37.74006492	33.10589071	38.5883726	41.29845639	14069.4987	27.67237333	0.772168675	3649.984563	0.259425346	14196.875	181	234	111302163	1.906129622	25	6.98369672	297	16.55166447	205.7993066	204	69	228	10.76948468
1												66.03283128	0	828					23685	1			0.899212361	0.849413291	59.3562045	69.87906257	75.57669558	82.82662615	79.36284971	84.43456231	186903.1494	62.83611682	0.78915288	20032.44959	0.10718091	187352.0508	146	206	743303615	2.040373019	33	3.678496967	326	19.21658958	175.5014144	174	96	230	13.79118808
1												122.2069533	0	1314					2958	1			0.611469054	0.540920667	22.68387227	41.93567309	44.01705024	41.47037691	34.49203188	46.44790996	16063.79403	25.64236637	0.696658839	4419.394024	0.275115207	16262.16903	303	384	352274912	2.491856504	41	4.73214025	510	25.7758271	343.4137931	342	150	360	17.11710402
1												98.06299916	0	909					183	1			0.784785784	0.731232345	9.053172218	12.38070536	13.97221014	12.25143486	13.27665362	14.75754574	740.6845703	9.716201562	0.843930301	469.1010548	0.63333445	774.1757813	247.2	337.8	15440180	2.411802846	38	2.983989762	385	26.03242856	288.557377	283	212	173	17.25745541
1												132.6324748	0	834					23053	1			0.681278741	0.590834868	52.58308876	88.99794444	100.7913222	94.81052786	76.67228457	101.7143588	193437.4881	60.63240751	0.69206672	23372.03826	0.120824761	193908.1764	249	406.8	2403969426	3.227564201	81	3.180366391	537	48.82003388	317.1259272	307	136	401	34.27622425
1												120.0591602	0	875					1323	1			0.813685195	0.702379137	20.48492836	29.16505815	37.27762516	30.58439691	28.84085191	37.50258862	9764.709473	23.73117604	0.801314619	2757.109044	0.282354437	9891.815186	316	485.8	202902904	3.236424634	80	3.001633369	577	49.75034751	386.61678	374	271	306	34.41193342
1												124.8858984	0	1048					757	1			0.723084296	0.615816155	13.61233003	22.10453545	24.50286973	20.93376832	23.57120197	27.46083859	3138.655273	15.98344245	0.771169415	1344.301676	0.428304978	3202.464844	260	423.4	88289337	3.352544251	92	2.873896369	561	52.79953023	335.3883752	328	170	391	38.58897276
1												121.0350413	0	833					3617	1			0.891145609	0.817090395	32.1775108	39.38060095	51.64346153	44.50907411	42.93055831	53.31746501	30197.3033	35.09384962	0.732107158	6405.527681	0.212122507	30424.06082	238	374.4	325513775	2.956033431	75	3.235756501	492	43.85776074	295.1338126	280	205	287	31.56268955
1												94.67590919	0	1003					308	1			0.929462473	0.766587655	12.36235651	16.12647482	18.2415662	20.07797744	18.58103804	20.29584891	1968.448148	14.98895316	0.814751093	932.2702501	0.473606709	2031.946475	229	323	23770928	2.594771892	52.25	2.739825644	370	29.64146568	275.3571429	274.5	172	198	21.0766129
1												110.5463049	0	749					8347	1			0.818359935	0.763074121	42.21426167	55.32131215	55.96999754	61.87440025	62.22596172	63.9696278	71042.12443	45.27274542	0.763212522	10868.82502	0.152991273	71324.46289	234	349	725360240	2.891289083	57	3.500854522	489	35.07987904	291.3123278	289	177	312	23.79184361
1												155.1929183	0	946					1230	1			0.893722605	0.641239292	18.78587343	29.29619827	31.69870152	31.12384301	35.46791109	38.42640608	9031.047821	26.18267465	0.703506247	2981.088902	0.330093358	9196.472168	217	330	86587995	2.690385246	49	5.583749876	469	36.00861789	260.9	246	177	292	22.14582708
1												100.1199637	0	714					50314	1			0.865521494	0.624424121	69.27539866	110.9428613	127.0807445	112.2253766	125.9727773	130.8821631	490689.6973	96.02343109	0.646760751	46517.0067	0.094799233	491347.6563	151	277	2275239480	2.914878823	67	2.689098879	388	38.79186272	207.2419207	199	99	289	27.98419854
1												75.17775541	0	859					4044	1			0.609650083	0.603090434	24.84578573	41.19744621	43.9150903	43.38202393	34.00482503	44.69488575	17001.54883	25.11602648	0.703383146	4545.878511	0.267380258	17108.01563	175	260	192050089	2.502895359	44	3.586134117	361	27.06068411	215.1802671	212	111	250	18.65424999
1												86.81514858	0	938					3549	1			0.888306636	0.777714021	24.51933577	31.5274447	35.95917824	35.95917824	35.30691327	38.42372721	14899.53467	28.00603836	0.742431679	3944.053219	0.264709825	15013.93359	206.8	302.2	226960725	2.629303888	40	6.893418515	529	30.05402734	249.3200902	242	131	398	17.75748819
1												90.99919171	0	988					10073	2			0.652708987	0.558913541	32.08996251	57.41489542	201.7832319	62.21638776	190.4484941	207.9069898	42423.66943	37.47521825	0.639897822	9192.754155	0.216689275	42613.51172	230	310	734420599	2.401760563	38	4.532169455	386	24.5442343	268.1148615	266	5	381	16.33090571
1												114.7310957	0	1189					62942	1			0.73996859	0.664162117	72.53438643	109.2118695	112.4085038	108.5364853	112.5951807	138.9687765	414566.5602	80.81335309	0.631549344	42573.53197	0.102694081	415242.7761	250	340	5514399104	2.591160527	39	8.800969477	611	29.64435138	292.7568873	286	138	473	16.91369577
1												61.42632539	0	595					6773	1			0.951774865	0.644770662	27.44939535	42.5723392	49.46226466	49.46226466	47.76644023	52.08680405	33271.34408	40.51928241	0.768830097	6506.797815	0.195567627	33428.45898	186	250	316298367	2.084148412	31	4.618824245	347	20.15495036	214.4720213	210	140	207	13.2302864
1												83.18116587	0	763					1838	1			0.826604658	0.799474658	21.49695305	26.88884861	31.74563208	28.95801109	29.32908646	34.3280361	8959.251465	22.2264475	0.804406193	2593.32255	0.289457502	9071.535156	213	272	107295542	2.047507457	29	3.818009909	344	18.74356618	240.3732318	238	169	175	12.49019414
1												127.2346073	0	1035					3255	1			0.946748265	0.848498357	28.58523133	33.68920057	42.34799778	39.02392259	37.98149595	43.60169323	21312.07281	31.89519219	0.8125173	4575.114511	0.214672433	21473.9798	406	484	642736044	2.407523067	36	5.888446912	611	24.23757452	443.1281106	441	245	366	15.42126566
1												92.33766902	0	758					50271	1			0.862236189	0.722427768	56.72099847	78.51442177	84.34751867	91.6037663	86.88248619	95.4516607	212389.2734	67.69797581	0.725370929	23732.62067	0.111741145	212669.8945	178	257	2418371797	2.355825434	44	2.993145651	415	24.97626114	217.1974896	216	109	306	18.55609686
1												73.81483109	0	713					147373	1			0.922873476	0.659700574	75.91165077	115.0698571	129.5483892	127.6344879	131.9180765	140.2317627	656085.9122	106.194919	0.694567367	52570.67552	0.080127731	656702.1475	166	225	5662217737	2.040417762	35	3.612634161	382	19.42931919	194.5420464	194	73	309	14.18612715
1												106.5778349	0	695					158863	1			0.498141565	0.375832829	69.99043549	186.2275728	188.7101365	187.3799616	117.0817189	217.0174244	783299.8741	92.76769452	0.509021821	80729.65481	0.103063536	784075.7832	214	354	13849076797	3.196922983	74	3.266830719	546	44.40438686	289.8825214	296	74	472	30.81113895
1												108.8217738	0	1072					4493	1			0.958072374	0.736101352	29.01934711	39.42303192	44.64776752	46.43848665	44.24000319	48.53817841	29500.60819	37.77011779	0.726743911	6353.163552	0.215357036	29641.34907	266	397.8	505932436	3.038735911	62	3.154512898	548	39.41012151	331.7600712	332	194	354	26.86398155
1												85.40940499	0	692					978	1			0.790523508	0.477545018	12.82477876	26.85564353	28.53622971	29.88787641	26.79122116	31.74126356	4054.022949	21.23001754	0.631590633	1946.730856	0.480197296	4137.398438	195	291	58110799	2.642262031	47	3.285150821	381	29.54248059	240.898773	238.5	152	229	20.77571568
1												112.4592783	0	776					129041	1			0.929483771	0.747675453	81.20660006	108.6120987	120.4688919	122.1248241	125.6563549	128.8124848	636399.9021	100.9531831	0.698080846	51254.47688	0.08053816	636887.9043	198	330	9285785324	3.08454992	75	2.715944014	501	41.68893655	263.3431545	263	53	448	30.50179679
1												109.9566284	0	1147					2230	2			0.484348671	0.284248582	16.48670455	58.001009	122.1740722	33.76481156	48.2218587	132.8155	9274.421387	28.0927116	0.478760169	4458.861632	0.480769791	9433.945313	265	332	199234170	2.27346637	33	18.83103035	469	23.15762151	296.8269058	293	3	466	14.052
1												111.3299731	0	1276					888	1			0.600743402	0.527312219	15.82494197	30.01057326	30.56755106	28.48204534	23.02123762	36.23963125	4785.510666	18.02865388	0.664056275	2068.067764	0.43215195	4881.949324	251.7	410.3	95536749	3.212479476	76.25	2.889904336	521	47.73633938	322.5686937	314.5	200	321	33.20595914
1												109.1859595	0	1294					783	1			0.825951391	0.626131514	15.44946023	24.67446514	28.80740416	26.76813484	28.64010212	30.56536591	5060.899155	20.3799088	0.734463681	1940.881059	0.383505183	5165.630163	210	427.8	77298005	3.598721202	128.5	3.063531494	625	72.22512881	301.9655172	275	166	459	53.45225613
1												105.0875924	0	1082					811	1			0.830891334	0.59988971	13.20768907	22.01686217	23.34665728	23.48478563	23.89797651	25.92333951	3348.768555	18.29361997	0.728425007	1486.013311	0.443749183	3430.910156	250	394	81193561	3.084175973	71	3.375852696	516	43.85140508	311.4932182	299	203	313	30.29799212
1												116.4962515	0	817					1400	1			0.936004455	0.693425196	17.89403027	25.80527847	31.63925033	29.85110097	31.17678162	32.61910003	7607.429478	24.1538556	0.787960451	2373.95051	0.312056854	7696.766952	306	413	178725059	2.810215347	50	4.431557146	511	32.76609184	354.6107143	352	167	344	21.20081927
1												93.37959059	0	775					96039	2			0.856319801	0.591915348	69.77067797	117.87273	136.0217268	136.1207099	130.6088058	138.9860605	540784.1107	100.9367527	0.623871706	51452.29881	0.095143881	541719.9844	234	310	7307340799	2.455649462	34	10.17788414	631	25.27571452	273.2689532	271	25	606	14.81874642
1												116.9283639	0	820					237	1			0.734613862	0.557350588	8.700299805	15.6101025	14.40702953	16.25	17.00183814	17.66705974	1066.601563	11.46739768	0.823289416	613.1965972	0.574906899	1110.9375	259	377.4	23891536	2.91563866	58	3.226126888	448	36.27645142	314.1012658	310	198	250	24.64376731
1												96.17104422	0	950					1498	1			0.775828021	0.740329025	19.50662337	26.34858651	25.83118271	29.5010593	28.9175147	30.55764276	7306.665853	20.44197172	0.808827943	2251.338554	0.308121187	7393.449219	198	326	99798964	2.907832204	67	3.190292591	434	39.63364771	253.3724967	244.5	160	274	28.2106985
1												84.8651545	0	797					17025	1			0.520308554	0.374496988	36.14119738	96.50597605	92.5	91.71237733	66.24504698	103.9283294	95665	50.21288483	0.579428406	17457.67454	0.182487582	96031.64063	176	251	770505178	2.325289662	38	5.048606128	433	23.99059314	210.4131571	206	100	333	16.16722294
1												64.42329778	0	817					25322	1			0.845235129	0.802945692	51.37862728	63.9876741	69.03724086	74.6760713	71.06173043	77.97695974	124732.1689	54.08462994	0.74964762	16104.4516	0.129112255	124977.918	188	240	1158288048	1.877559048	28	5.265175356	394	16.76227668	212.7621831	211	139	255	11.50828002
1												77.61426872	0	1052					10232	1			0.75783332	0.4779121	25.5241811	53.4076896	62.54011041	48.08441513	57.06393918	65.58052539	33122.14917	40.47412674	0.62676474	7957.779611	0.240255533	33307.28913	186	294	564601183	2.616304842	41	6.912980635	488	34.42823772	229.726251	217	133	355	19.08313021
1												87.85263473	0	858					57567	1			0.715624952	0.61484997	60.18921248	97.8925192	98.92452931	102.366071	94.71010456	113.6274752	283696.4683	70.05432937	0.688627993	30320.43338	0.106876316	284124.627	166	255	2649486714	2.571081025	44	3.464038864	374	27.51376151	211.588549	213	67	307	18.72963171
1												84.19067558	0	450					2501	1			0.56818646	0.427093636	18.50891705	43.33690664	48.24615432	31.44464382	40.94723167	49.41572687	12208.69214	24.62344357	0.662120429	3872.516098	0.317193361	12343.80273	202	245	124119488	1.597391053	22	3.532644179	297	13.4286933	222.1159536	221	173	124	9.311850808
1												75.74484539	0	1323					1693	1			0.82256613	0.773691091	18.48317589	23.88960672	28.15248609	26.17519067	24.84762497	31.44773486	5443.250453	19.65078135	0.713658241	2096.843661	0.38521903	5511.067288	240	349	142002146	2.789695809	44	6.414417607	533	35.94613029	285.1057295	273	145	388	20.52915591
1												80.52034355	0	766					39964	1			0.9252711	0.521200403	45.58291658	87.45756204	106.0920149	103.4880919	95.77612649	110.4678262	196784.9838	80.92195466	0.583371071	28045.75954	0.142519815	197244.1953	196	291	2290807684	2.565697767	46	4.075804872	462	29.76756141	236.3306476	228	114	348	20.0161965
1												85.72575821	0	740					17645	1			0.840492421	0.729938384	44.58867544	61.08553325	68.21336013	63.70096153	70.50044326	76.76017848	96263.21615	51.34192772	0.729639898	13921.38558	0.144617915	96496.09375	177	253	830078242	2.395640808	38	5.336229546	408	24.61403564	214.3772173	212	112	296	16.09165832
1												118.9354738	0	1259					136	1			0.777732724	0.716257185	9.620714176	13.43192693	14.93876654	15.86678094	12.22853983	16.14159355	849.1183255	10.44644912	0.834935001	519.3700873	0.611658083	897.223119	255	492	19823037	3.859606824	116.5	2.77374575	629	73.55103806	370.7426471	363	154	475	51.51406036
1												79.48068406	0	480					46040	3			0.866721375	0.510367304	48.94698699	95.90541288	88.48808182	113.2941415	124.1491354	128.7409129	194033.2695	83.12327133	0.464943226	34860.61151	0.179663063	194770.7813	141	237	1687778075	2.653256391	53	2.933789131	347	30.75701897	187.6788228	185	59	288	22.22781229
1												95.43188727	0	871					1444	1			0.368100874	0.316876183	15.09831151	47.64735349	45.50978604	22.83235437	46.11415862	49.44524276	6997.371582	17.53903246	0.636066294	2781.452836	0.397499662	7126.929688	255.3	416	161224591	3.306497273	81	3.452182248	547	50.17080708	327.9882271	316	183	364	34.10061431
1												55.59026442	0	722					4008	1			0.875557834	0.699726264	25.25874193	36.09803326	39.27193853	42.29731079	39.47432908	43.15542405	19648.61776	31.6059158	0.762224748	4619.791922	0.235120454	19781.67188	188.7	284	212780435	2.466340174	39	5.052726131	440	28.57089825	227.117515	218	144	296	17.41737465
1												93.82123222	0	517					111712	1			0.707984361	0.619157231	72.04662574	116.3624071	133.7947501	113.6048524	99.21134323	134.2209291	472115.9058	82.38276436	0.616817353	47536.43724	0.100688065	472594.125	151	251	4774364436	2.70858592	56	3.624185025	427	31.90159441	202.8442065	203	79	348	23.09165803
1												100.5075649	0	744					134380	1			0.872685128	0.703332982	84.32670519	119.8958493	124.5723309	136.6401667	137.4425448	139.2646424	757439.8118	104.6313246	0.716929349	56049.68598	0.073998864	757987.1875	224	309	9657148427	2.471203569	48	2.745747113	394	27.04438986	266.0449993	266	76	318	20.06933778
1												76.48462565	0	886					1106	1			0.783387968	0.687612318	17.09240716	24.85762212	30.29084278	28.31960452	23.42116097	31.76783456	5360.826497	19.47316209	0.753379556	1966.186883	0.366769356	5458.714844	250	315	85812938	2.044268391	33	4.061251269	379	20.81534553	277.2658228	270.5	214	165	13.97698023
1												90.63946572	0	1118					1221	1			0.879415656	0.671146648	16.37947048	24.40520343	27.84892278	26.01081506	26.36877889	31.05841271	5643.554688	21.46231799	0.786178638	1949.835817	0.345497816	5723.4375	259	426	140966988	3.380733134	87	3.129994459	544	52.16812792	333.3988534	326	181	363	36.40339686
1												78.89461463	0	702					58479	1			0.835656116	0.616126193	53.99078744	87.62943053	95.14865015	98.75128559	85.63184279	98.86545861	247107.8491	73.22806954	0.725542387	26246.96115	0.106216623	247393.582	156	325	3953091143	3.178836752	104	2.038440262	415	53.06272006	252.3654132	267	85	330	41.4965259
1												86.47936709	0	728					62120	1			0.883072715	0.69712367	62.48190237	89.62814642	97.96334216	107.0948762	99.0192729	118.5501114	306144.775	79.14817061	0.651228574	33731.46818	0.110181427	306596.1719	180	239	2741535316	2.072109633	30	6.483871866	402	19.11052071	208.4856085	206	93	309	12.5062002
1												89.40624124	0	797					3194	1			0.905821349	0.656443424	21.18729823	32.27589379	35.59412039	36.36409845	36.42742142	39.61632397	13404.59277	29.23619367	0.757087416	3604.462516	0.268897577	13512.11719	222	292.7	210934449	2.260654418	36	4.806612887	421	22.43427093	255.2946149	252	179	242	14.96769006
1												73.23294271	0	723					3561	1			0.767061803	0.724758658	24.61664425	33.96529862	34.88961387	40.05001756	35.64478617	41.3918961	14954.35449	26.05348321	0.764177516	3841.212351	0.256862465	15064.69922	199	317	231538303	2.878158319	57	4.289796479	461	37.11165114	250.340073	241	150	311	24.31958539
1												114.6130123	0	836					2352	1			0.828666406	0.638261253	19.4538185	30.47939761	36.76960574	30.75514439	31.97441604	39.02092788	9852.585449	25.25725286	0.733204062	3031.280102	0.307663417	9950.0625	244	337	206474551	2.618876153	46	3.30535801	405	28.81944372	293.9689626	297	164	241	19.35909378
1												78.31305489	0	780					2505	1			0.483422871	0.365104788	17.20161637	47.11419009	30.52969866	44.70056627	47.29173091	54.18086753	10477.46094	22.77607705	0.652237991	3550.166593	0.338838447	10597.32422	150	222	85548519	2.190999667	38	3.5180426	321	22.39598344	182.6750499	178	125	196	16.00448172
1												97.3044812	0	832					195225	1			0.803714272	0.593480119	80.26920664	135.2517197	132.5805327	147.7381552	149.1388431	149.6698972	825482.5537	108.7037374	0.660942028	64386.18431	0.077998238	825893.2617	196	262	10434488189	2.187390212	35	4.660606322	476	21.02603536	229.575582	229	99	377	14.4607654
1												93.60945551	0	876					17376	1			0.740883979	0.675710906	40.73184866	60.27999298	68.59710271	65.44093234	57.60293097	69.42467253	73311.73193	44.66048105	0.702466296	12058.89792	0.164487969	73508.625	206	272	995259153	2.206015817	33	4.249383158	395	20.93063772	237.7525898	236	104	291	13.99827642
1												79.27363216	0	661					97495	1			0.798428818	0.692708595	72.24489749	104.2933465	124.1021662	101.2944347	121.4098978	124.9176135	411977.8535	83.27081341	0.636918567	42038.71785	0.102041208	412449.5508	171	222	3854488356	1.935454983	24	5.237924216	379	16.64576915	197.5071132	199	84	295	10.22331356
[truncated: 80 more columns]
