# Supplementary material for: MRI-based 2.5D deep learning and radiomics effectively predicted microvascular invasion and Ki-67 expression in hepatocellular carcinoma
Source: PLoS One. 2025 Nov 14;20(11):e0336579. doi: 10.1371/journal.pone.0336579 (PMC12617848; doi:10.1371/journal.pone.0336579)
Supplement: S2 File — (ZIP) [file pone.0336579.s002.zip › Data/featuresALex - Training.csv]

label	feature_0	feature_1	feature_2	feature_3	feature_4	feature_5	feature_6	feature_7	feature_8	feature_9	feature_10	feature_11	feature_12	feature_13	feature_14	feature_15	feature_16	feature_17	feature_18	feature_19	feature_20	feature_21	feature_22	feature_23	feature_24	feature_25	feature_26	feature_27	feature_28	feature_29	feature_30	feature_31	feature_32	feature_33	feature_34	feature_35	feature_36	feature_37	feature_38	feature_39	feature_40	feature_41	feature_42	feature_43	feature_44	feature_45	feature_46	feature_47	feature_48
0	0	0	0	0.00059494	0	0	0	0.003668674	0.003668674	0.08788916	0.122636974	0.014518638	0	0.013178204	0.013773258	0.09884026	0.15385681	0.011851011	0	0.010643485	0.017674837	0.038719207	0.054969233	0.006479513	0	0.001133954	0.021841493	0.047434732	0.018647857	0.008835902	0	0	0	0	0	0	0	0	0.10406045	0.35065052	0.2766747	0	0	0.027669348	0.20870344	0.77307147	0.7026676	0	0.32209557
0	0	0.005032483	0.002780707	0.012605594	0.012418116	0	0.008626942	0.036374394	0.0788517	0.15346733	0.216394	0.013777426	0	0.005521692	0.055211112	0.12834199	0.21097921	0.005810835	0.008968965	0.053608097	0.04055081	0.015869617	0.047555365	0	0.008968965	0.10322361	0.09268383	0.007946217	0.015693355	0	0	0.024585845	0.024585845	0	0	0	0	0.13744281	0.55002964	0.51205	0.12855612	0	0	0.17325184	0.773383	1.1086653	0.8778028	0.123547845	0.2238716
0	0	0.09051693	0.13533756	0.055118952	0	0	0.004008131	0.33576858	0.5657625	0.35457376	0	0	0.004008131	0.20094253	0.31713983	0.27323526	0.024032084	0	0	0.105296925	0.2712266	0.23075949	0.038024105	0	0.008724827	0.08761927	0.23066889	0.12246264	0.003704543	0	0	0.012295675	0.012295675	0	0	0	0	0.28287658	0.944917	0.8420935	0	0	0	0.36764094	1.9337434	1.8939328	0.11042749	0	0.018367155
0	0	0.07452204	0.11115355	0.1189832	0.07699906	0	0	0.24939948	0.4352622	0.3689041	0.52790684	0.2249276	0	0.10145173	0.24713732	0.29641268	0.6353839	0.2779739	0.015856503	0.085924834	0.1117501	0.13327295	0.40277654	0.11764535	0	0.07462274	0.19733335	0.048231266	0.09115074	0	0	0	0	0	0	0	0	0.043598246	0.33769715	0.29785177	0.18984337	0	0	0.28699392	0.8710629	0.9305362	0.74102616	0.22577257	1.1673346
0	0	0.011814768	0.038876016	0.05456237	0.012715829	0	0.005623594	0.08504137	0.21326517	0.2897431	0.22075537	0.003995267	0.005623594	0.045501832	0.16608515	0.2590455	0.33476537	0.044101186	0	0.06581273	0.15669654	0.17234026	0.29624152	0.03767041	0	0.07430065	0.15988179	0.05376547	0.03342738	0	0	0	0	0	0	0	0	0.0647897	0.4450305	0.34381938	0.23367126	0	0	0.095764704	0.79037076	0.7952636	0.539061	0	0.31471047
0	0	0.16881944	0.24015315	0.12673661	0.007505714	0	0.078329995	0.4961166	0.69816834	0.7624394	0.2514878	0	0.084194645	0.3638531	0.53080696	0.696249	0.35786563	0	0.006313028	0.10371057	0.23117007	0.1529267	0.11329116	0	0.008992838	0.1321008	0.4095675	0.26647234	0.08839763	0	0.002781755	0.024490414	0.06475597	0.014877812	0	0	0	0.5271312	0.95216745	0.5845959	0	0	0.03900895	1.9936776	2.8355353	2.2410975	0.48712555	0	0.21670064
0	0.004543661	0.006976373	0.006976373	0	0	0	0.013896357	0.020789798	0.0217348	0.05365295	0.05963901	0.004971871	0.009695272	0.013004994	0.022852913	0.0995907	0.1286143	0.014226631	0.009496798	0.021096136	0.034412857	0.06355175	0.07714296	0.013281594	0.026228525	0.09482253	0.07425819	0.0359463	0.03357338	0.003123228	0.016731724	0.048463564	0	0	0	0	0	0.26528987	0.46509025	0.35233337	0.14690979	0	0	0.36338562	0.6222387	0.68477285	0.45766023	0	0.17755343
0	0.03051414	0.17308733	0.15350313	0.022436004	0	0	0.03163381	0.21064316	0.25197145	0.4088886	0.36181012	0.013169348	0	0.085305035	0.15853839	0.4269895	0.42718744	0.014424888	0	0.119363844	0.14675224	0.103519164	0.09758554	0.001133949	0	0.11188255	0.14821641	0.0846762	0.04179183	0	0	0	0	0	0	0	0	0.28282663	0.46458513	0.31289053	0.006263066	0	0	0.302643	0.70612633	0.91066015	0.70699126	0	0.12627152
0	0	0.066894114	0.078321494	0.031616967	0.047299735	0.002046254	0.02739435	0.111558385	0.138018	0.098293915	0.06001989	0.002904298	0	0.053229988	0.121519804	0.092025936	0.048574984	0.009455554	0	0.019218596	0.08130276	0.07955446	0.05057172	0.015301517	0	0.08468254	0.16718173	0.06882498	0.026833875	0.006557871	0	0.010422728	0.037484817	0.03181472	0.017228173	0	0	0.15385476	0.36726284	0.676723	0.7118642	0.013656831	0	0.13755801	0.44907996	0.9821661	1.0364155	0.18299834	0.48126653
0	0.027651936	0.114523456	0.14208497	0.0977664	0.009594316	0	0.09353522	0.28086704	0.24767055	0.23653708	0.19492133	0.014098506	0.053738005	0.110657066	0.081030086	0.09156076	0.21738507	0.013350209	0.01112836	0.145566	0.12896301	0.08299504	0.07379801	0.005891979	0.01112836	0.19444625	0.15993929	0.037967548	0.018068625	0.001839746	0	0	0	0	0	0	0.03645742	0.45480025	0.46731144	0.2025423	0.03318036	0	0.04161232	0.5462571	0.69877946	0.86198366	0.66760063	0	0.20053342
0	0	0.09074767	0.18602408	0.1195221	0	0	0	0.343171	0.69865257	0.6364288	0.24251914	0	0	0.11863156	0.36071795	0.6127864	0.46986982	0	0	0.08108684	0.1730481	0.37044522	0.29606035	0	0	0.10379153	0.1897547	0.096965194	0.010482311	0	0	0	0.00236384	0.00236384	0	0	0	0.050891276	0.6798734	0.67176247	0	0	0	0.065752134	1.0792305	1.6213177	0.85011536	0	0.20073915
0	0	0.16117294	0.24711163	0.2660195	0.07583005	0	0.027333358	0.3215817	0.3538566	0.84263086	0.7371198	0.041127507	0.026680106	0.15717605	0.13757344	0.5892031	0.628677	0.052734572	0.05863086	0.17833751	0.10915589	0.032514952	0.09675217	0.05239173	0.067367725	0.5450217	0.5005826	0.096444674	0.028566113	0	0.038228326	0.25720337	0.2032969	0	0	0	0	0.449656	1.2613379	1.3688694	0.62226135	0	0.062305678	0.6968048	1.8126959	2.3228037	1.6041822	0.011551408	1.1320188
0	0	0.00825062	0.08819042	0.15694997	0.030526385	0	0.00833434	0.08325831	0.22303805	0.44190598	0.47661394	0.13167621	0.00833434	0.07285188	0.070808485	0.3037586	0.482973	0.1239055	0	0.08816623	0.060033042	0.017688077	0.11680899	0.04345619	0.052641124	0.36056584	0.27441335	0.049223192	0.0200149	0.003538975	0.024221566	0.23819873	0.1391547	0	0	0	0	0.010477843	0.027947169	0.107052065	0.09827517	0	0	0.1697482	0.32642037	1.3645035	1.4291216	0.34551027	0.086305656
0	0.007930119	0.018754851	0.015521537	0.06651092	0.020423723	0	0.072450675	0.1119429	0.1453555	0.5239598	0.4097566	0	0.001934595	0.10140185	0.1971352	0.4911555	0.43833715	0.000892882	0.002061736	0.090768516	0.117248856	0.25886783	0.2500565	0.000892882	0.002061736	0.02126322	0.032322865	0.027092684	0.02750456	0	0	0	0	0	0	0	0	0.000375685	0.44746143	0.4613593	0.03392296	0	0.003815816	0.0648593	1.0777129	1.2450986	0.33339313	0	0.4264639
0	0	0.036321536	0.023137515	0.006503395	0	0	0.040607855	0.2710058	0.37352857	0.53320897	0.58173686	0.06458502	0.023315711	0.1962305	0.3054668	0.5103478	0.7198946	0.14491132	0	0.04133098	0.056647524	0.17509261	0.32381278	0.033202924	0	0.05574005	0.078177236	0.0262882	0.022597851	0	0	0	0.0026092	0	0	0	0	0.109221205	0.63451064	0.57588065	0.04578864	0	0	0.30348933	1.4347081	2.0965521	1.9111454	0	0.045737304
0	0	0.0490015	0.18365458	0.22096759	0.24322994	0.09717839	0.011041479	0.11802221	0.21488065	0.24754706	0.47311565	0.23651086	0	0.009460419	0.029431934	0.03805781	0.14244813	0.06773768	0	0.08357891	0.09768066	0.047811385	0.05154552	0.023545062	0.000234914	0.11563752	0.12950435	0.04224674	0.015223431	0	0	0.006132797	0.006132797	0	0	0	0	0.025389258	1.0877185	1.8840994	1.7489896	0.119454525	0.000599353	0.13696052	1.3555126	2.522518	2.6224008	0.7367779	0.15722607
0	0	0.3679109	0.58634233	0.48424768	0.15146267	0.029774047	0.0550517	0.62182105	0.9367256	0.94622684	0.68393666	0.21359259	0.02701456	0.37436047	0.5393422	0.5935009	0.6346338	0.18907787	0.023903035	0.062949024	0.07100214	0.12361634	0.15984607	0.009040391	0.023903035	0.123907305	0.15160131	0.095709346	0.051383212	0	0	0.001960255	0.003172346	0	0	0	0	0.738995	1.0826516	1.1438619	0.5036773	0.024261016	0.046535805	1.2741492	1.7305695	2.4053638	2.4428868	0.8376945	0.24622768
0	0	0	0.005255903	0.19016063	0.21166424	0.033100214	0.006346277	0.067226	0.041327424	0.2847943	0.35408765	0.20179185	0	0.015043676	0.017033344	0.03213669	0.27861267	0.27079934	0.004267911	0.1318851	0.11015365	0.013629156	0.22473893	0.19282846	0.004267911	0.2211589	0.21132489	0.011614173	0.045288317	0.016034946	0	0.025268307	0.032297328	0	0	0	0	0.10928341	0.51625335	1.0431052	1.1595557	0.49047834	0	0.11817982	0.68455774	1.3141296	1.5779241	0.8437044	0.6765357
0	0.014830614	0.057234712	0.057499625	0.02562325	0	0	0.20989232	0.38383198	0.33742288	0.13115144	0.042925447	0	0.16346505	0.3418243	0.2214824	0.12140403	0.09641006	0	0.000558506	0.05479002	0.02253434	0.08468904	0.065556325	0	0.002425732	0.04382498	0.050283927	0.025778588	0	0	0	0	0.003040511	0	0	0	0	0.8014169	0.91289663	0.4671275	0	0	0.4928829	1.2323005	1.237547	0.9065442	0.009757929	0	1.3233813
0	0	0.09079247	0.13535222	0.04704651	0.008513291	0.000133777	0	0.11286783	0.23946835	0.19240254	0.21126737	0.058976967	0	0.004255315	0.09410772	0.15115075	0.21355487	0.103743315	0.008076925	0.06640306	0.11692557	0.076485306	0.17017508	0.07735196	0.008076925	0.06873737	0.13219768	0.06202175	0.033204496	0.009480549	0	0	0.008465175	0	0	0	0	0	0.53539836	0.75016654	0.38638705	0.011525796	0	0	0.5638023	1.0460172	0.86944294	0.16035542	0.0186844
0	0	0	0.004410928	0.003309439	0	0	0.000257407	0.014429043	0.05589519	0.100812174	0.100039855	0	0.002506234	9.17E-06	0.04687597	0.25451007	0.35024247	0	0.008820094	0.010268561	0.024489906	0.24221241	0.29778412	0.002207251	0.008820094	0.008820094	0.001053909	0.0291466	0.024718745	0	0	0	0	0	0	0	0	0.004715386	0.06781686	0.052581225	0	0	0	0.080992565	0.2840216	0.32867253	0.18202586	0	0.31814265
0	0	0	0.061960034	0.20275751	0.18509531	0.02181542	0.006488988	0.14283343	0.26445994	0.37593907	0.3143608	0.03666331	0.006488988	0.13463418	0.18108603	0.19334075	0.18421428	0	0	0.04358621	0.053153265	0.002708248	0.0136723	0	0	0.20988968	0.2682096	0.07147948	0.027546715	0	0	0.1832141	0.19445157	0.04669842	0.004472455	0	0	0.29288763	1.2284484	1.494899	1.1182178	0	0	0.37494656	1.3748012	1.9687927	1.8166828	0.045844886	0.21638756
0	0	0.06532565	0.24802811	0.4698144	0.29947206	0	0.05827219	0.3811416	0.65233666	0.8996933	0.83308494	0.11336587	0.000589061	0.35841602	0.41570443	0.5276289	0.6864811	0.12134335	0.017625192	0.107453726	0.088264145	0.22734146	0.389849	0.06357445	0.027436867	0.22793123	0.22577536	0.16944292	0.20802219	0.028571237	0.01258083	0.047639646	0.03288933	0	0	0	0	0.08426734	1.298813	1.5417755	0.8644988	0	0	0.089074686	1.5034325	2.3925843	2.241239	0.62276787	1.4927886
0	0	0.04389471	0.10300139	0.10849376	0.08122932	0	0.01557399	0.23343556	0.33403414	0.28888142	0.5049714	0.18808474	0.007276772	0.2288552	0.23702504	0.10339741	0.46998084	0.25416476	0.018691268	0.050347246	0.058162525	0.063130856	0.17830835	0.07680952	0.018691268	0.12653798	0.13980839	0.0204177	0.01664076	0	0	0.002459476	0.002459476	0	0	0	0	0.276909	0.80058324	0.7046751	0.26166636	0	0	0.69985557	1.2822597	1.4387044	1.4402515	0.5018866	0.43727797
0	0.004019127	0.14529452	0.26376206	0.17574716	0.07159916	0.002320043	0.13754249	0.4046449	0.5071954	0.38618731	0.39550763	0.09503976	0.06290442	0.33588737	0.34072906	0.17008373	0.3482904	0.13999419	0.006854595	0.039825834	0.020501982	0.09233407	0.16773354	0.035354294	0.042704064	0.16721639	0.16929762	0.1318591	0.1414079	0	0.002759267	0.10669793	0.12104486	0.002740515	0	0	0	0.6561333	2.450069	2.5484245	1.7747253	0.10172205	0.008892384	0.7102937	2.9499633	3.5032125	2.861997	1.0511034	0.64347786
0	0	0.032968935	0.025282666	0.17306057	0.30150846	0.05720849	0.005469133	0.069142215	0.05619081	0.3165089	0.7784773	0.29959267	0	0.031856727	0.026578825	0.04517581	0.6130249	0.3085026	0	0.060151078	0.08074333	0.018551812	0.36785457	0.2802704	0	0.15846093	0.20764844	0.047743704	0.15340741	0.007535323	0	0.028130114	0.028130114	0	0	0	0	0.14182365	0.9229719	1.4604647	1.0465647	0	0	0.16780472	1.0414951	2.2654548	2.2565691	0.5626547	0.5642215
0	0	0.001195165	0.03641901	0.081547655	0.04425692	0	0	0.0260521	0.089676805	0.170948	0.23794824	0.015078267	0	0.029442577	0.07708852	0.09841129	0.20308892	0.017746197	0	0.06526787	0.08771686	0.031655744	0.08260354	0.000336167	0	0.08989957	0.10782307	0.017169558	0.011192182	0.000336167	0	0.02361243	0.028870752	0.003503196	0	0	0	0.13030815	0.73804975	0.79586804	0.17744388	0	0	0.14422324	0.856437	1.1286218	0.9213382	0.34097096	0.10132341
0	0.022113414	0.038359776	0.02856546	0.14309026	0.25742057	0.04617963	0.11396737	0.29963362	0.24100663	0.22583947	0.45139274	0.14548361	0.06936063	0.22820225	0.15663345	0.083899625	0.2488522	0.1142971	0.003915596	0.011886003	0.00341283	0.008665348	0.04020319	0.001757033	0	0.044928253	0.038589608	0	0.003290863	0	0	0.027752893	0.015641283	0	0	0	0	0.26442477	0.99180526	1.2864074	1.3673712	0.20458049	0	0.45822734	1.3429261	1.8225356	2.068243	1.1921257	0.23612477
0	0	0.008044189	0.057859994	0.078484334	0.040368382	0	0	0.0808276	0.16234389	0.24171212	0.15926252	0	0	0.000383705	0.014168778	0.16620755	0.17237149	0.005200632	0.005929775	0.07558921	0.13257621	0.17903931	0.17158844	0.005200632	0.005929775	0.07081965	0.1383015	0.105631076	0.04780353	0	0	0	0	0	0	0	0	0.049928937	0.55080825	1.0135064	0.72965515	0	0	0.0758802	0.71036494	1.9435525	1.8444299	0	0.1787359
0	0	0.005888548	0.0501342	0.1840437	0.1743313	0.015637107	0.044916164	0.14806677	0.3425119	0.7516523	0.8539052	0.053677905	0.04670837	0.14342569	0.27949446	0.41591576	0.5770565	0.07941973	0.005683426	0.050009146	0.100105785	0.12054366	0.2369721	0.04965729	0.003891218	0.057645738	0.15219516	0.15776692	0.13275035	0	0	0.007418343	0.018848151	0.006076727	0	0	0	0.108396925	0.8033691	1.2055367	0.9096784	0	0	0.14074807	1.0160676	1.4597856	1.2906362	0.05264957	0.8127654
0	0	0.002124485	0.050541736	0.097329155	0.032320935	0.010683041	0.027560314	0.15371475	0.38910607	0.49985567	0.23409908	0.010683041	0.027560314	0.13549052	0.3884535	0.57154924	0.475039	0.001306915	0.019054243	0.044936214	0.13268344	0.4117337	0.4002015	0.001306915	0.00835175	0.082670905	0.075356044	0.06553443	0.042526487	0	0	0.034583554	0.03718434	0	0	0	0	0.31549895	0.5664561	0.4911182	0.012082787	0	0	0.45918632	1.1154757	1.0020101	0.35658786	0	0.6996306
0	0	0.033244453	0.08003062	0.10210794	0.010302546	0	0.050609715	0.071641274	0.09614614	0.33172983	0.35452592	0.010927452	0.033280984	0.05115535	0.029387856	0.21745212	0.43957034	0.03242477	0	0.011147874	0.023535991	0.26419455	0.4444806	0.02090532	0	0.121412575	0.10124973	0.050635654	0.03950149	0	0	0.07261497	0.060109995	0	0	0	0.043181643	0.8596342	1.1934618	0.9752573	0.3511252	0	0.12931615	0.82965803	1.5125246	1.5496495	0.90572053	0	0.608168
0	0	0.051939357	0.15113829	0.14958714	0.29134378	0.10176051	0.009257812	0.15432276	0.1931474	0.13664192	0.3466334	0.21190104	0	0.083656535	0.0843758	0.029677084	0.26055843	0.1915051	0	0	0	0.026679892	0.14420426	0.07819719	0.01490227	0.16184033	0.14594334	0.07022876	0.1612911	0.06451772	0.01490227	0.11072902	0.07833548	0.014459213	0.02171093	0.002582443	0	0.046199895	0.40848216	0.797735	1.1296264	0.42768422	0.013993154	0.10181181	0.77144897	1.0903056	1.3129346	0.9734313	0.6126305
0	0	0.002590253	0.0999538	0.14010069	0.0747388	0	0.006471267	0.07587168	0.20593035	0.36952502	0.30192813	0.01000416	0	0.022917192	0.05037906	0.26034516	0.2953328	0.06709478	0	0.00570722	0.020764148	0.04633753	0.059137713	0.025191968	0	0.01742813	0.038273092	0.032145787	0.01974864	0	0	0.005306563	0.005306563	0	0	0	0	0.8513397	1.5213158	1.2792695	0.44423723	0	0	0.94763976	1.7416941	1.6073061	0.8833898	0.003924161	0.22832444
0	0	0.049329575	0.10524821	0.094464645	0.014419853	0	0.006245364	0.16866778	0.24818501	0.55960524	0.492533	0.020374682	0.00205185	0.1345701	0.24811305	0.6416274	0.70449793	0.14693584	0.015656209	0.07628111	0.23343618	0.48198575	0.5339397	0.12700163	0.015656209	0.061051052	0.14267962	0.15506178	0.09527549	0.018085858	0	0	0	0	0	0	0	0.32535663	0.85632956	0.8772918	0.28047112	0	0	0.81539565	1.7353864	1.9958643	1.4918976	0.002453951	0.21370062
0	0.000557098	0.012414358	0.06474993	0.018584643	0	0	0	0.18436052	0.53158844	0.6000604	0.22447456	0	0	0.080847226	0.43045297	0.47666958	0.23126562	0.005593201	0	0.002929181	0.053258356	0.10242435	0.07367282	0.005593201	0	0.07773442	0.11634745	0.07309044	0.022307726	0	0	0.049067277	0.058237307	0.003757167	0	0	0.011315335	0.052803617	0.30213782	0.2685604	0.003690214	0	0.011315335	0.38300833	0.8730031	1.0895413	0.5757793	0	0.22850466
0	0	0.010088781	0.0641545	0.12406724	0.07822675	0.007572802	0	0.2587368	0.4410008	0.49659827	0.3341537	0.091288604	0.005096443	0.20158723	0.28980935	0.21287356	0.28876132	0.15561111	0.004219591	0.014544634	0.004605236	0.06429941	0.26386827	0.15208481	0	0.041402597	0.08789944	0.102271244	0.16203974	0.054986015	0	0.024236273	0.057394005	0.03918097	0.002689125	0	0	0.021332366	0.4174589	1.3237193	1.2310613	0.004247639	0	0.32120943	1.3536747	2.6761537	2.850477	0.88752055	0.27034166
0	0	0	0.004489086	0.06316336	0.053761765	0	0	0.006825512	0.16586997	0.23110206	0.24505256	0.005098571	0	0.006825512	0.113510996	0.13288502	0.28215358	0.08914412	0	0	0.008649811	0.1455361	0.31347468	0.07554895	0	0	0.006402993	0.026644943	0.0595764	0.014107814	0	0	0	0	0	0	0	0.16034874	0.25889775	0.34769025	0.28379261	0	0	0.29808646	0.67256874	0.90885127	0.87218004	0.014309419	0.31625542
0	0	0.016287416	0.22723538	0.3948967	0.10328637	0	0	0.052538764	0.39538833	0.5809004	0.28848794	0	0	0.019778978	0.06518462	0.16229719	0.14556672	0	0	0.021457398	0.06799551	0.090356074	0.09614355	0	0	0.036424994	0.08806832	0.086201675	0.087000795	0	0	0.00285506	0.00285506	0	0	0	0	0.11148251	1.6382599	1.7483575	0.44100735	0	0	0.17348339	1.8207881	2.2628293	1.2294558	0	0.17409244
0	0	0	0	0	0	0	0	0.021412984	0.034770768	0.026307646	0.059783835	0	0	0.028565088	0.06405834	0.06803573	0.11352511	0.011408074	0	0.003670054	0.033918485	0.056436032	0.06713635	0.001697716	0.004081496	0.035896637	0.029366538	0.024070457	0.03872772	0	0.004081496	0.020853492	0.014836404	0.001607484	0	0	0	0.006692245	0.13843216	0.16752765	0.058843225	0	0	0.1219638	0.41816244	0.7849523	0.6829694	0.006334738	0.03772407
0	0	0	0.001330767	0.03341732	0.016661158	0	0	0.002396215	0.015594525	0.07545721	0.114741154	0.017803494	0	0.002396215	0.005438901	0.02789944	0.09842582	0.033219445	0	0	0.008822345	0.01617463	0.064893164	0.010097067	0	0.017241409	0.02161781	0.00243362	0.00680901	0	0	0.010317175	0.010317175	0	0	0	0.006131515	0.054768216	0.49682105	0.6069029	0.3752053	0	0.003301171	0.09950647	0.6619578	1.1159055	1.0308303	0.17027923	0.27851254
0	0	0.004833817	0.001764097	0	0	0	0	0.011452395	0.012465515	0.05887413	0.14880878	0.03134363	0	0.008556222	0.015507306	0.050057888	0.24716139	0.13804635	0.003214533	0.006312077	0.027159546	0.04174313	0.16116402	0.106596574	0.003214533	0.006894005	0.019312836	0.021817524	0.024729857	0	0	0	0	0	0	0	0	0.06413518	0.4600693	0.6210435	0.30581993	0	0	0.26374185	0.8781525	1.5047086	1.5918999	0.1152481	0.23156704
0	0	0.001890007	0.06324168	0.068229385	0.004288253	0	0.003480147	0.023661796	0.22966678	0.26252043	0.07240956	0.004200043	0	0.008615038	0.16556405	0.19108242	0.117980525	0.008309617	0.00598378	0.006515508	0.019257115	0.047068313	0.099862896	0.014936103	0.00598378	0.023066627	0.044969175	0.034784637	0.0228033	0.00797321	0	0.000564732	0	0	0	0	0	0.4528608	1.1959395	1.2083502	0.6402883	0	0	0.68218815	1.5761311	1.8216008	1.3068534	0.014156438	0.40823904
0	0	0.056691743	0.14881791	0.10315991	0.013316695	0	0	0.056691743	0.16024572	0.26082686	0.16604808	0.010755633	0	0	0.022758117	0.23232625	0.22350636	0	0	0.014113284	0.09299416	0.32151762	0.26029885	0	0	0.016694665	0.09557554	0.1470313	0.064631976	0	0	0	0	0	0	0	0	0.38969046	1.0166686	0.936051	0	0	0.020804066	0.44267482	1.2289424	1.3470576	0.26391467	0.004848994	0.26379898
0	0.000572331	0.02235283	0.057663593	0.05186012	0	0	0	0.16727825	0.23381107	0.15747657	0.104983546	0.012512277	0	0.11176897	0.170848	0.08648085	0.11535372	0.030477094	0	0.002271179	0.003887682	0.010583737	0.09282763	0.030054316	0	0.028888552	0.04421592	0.054754104	0.044021826	0.007766798	0	0.000661278	0.010200588	0.013726707	0	0	0	0.09295458	0.35988745	0.25485834	0.0333255	0	0	0.4027458	0.95803416	1.4328343	1.3982557	0.1769871	0.15617147
0	0	0	0.23333219	0.37645945	0.3335612	0.09303465	0	0.08919745	0.3105875	0.41682848	0.3831723	0.123968795	0	0.030574622	0.104639426	0.08448308	0.1417751	0.09316041	0	0.029041518	0.03287866	0.019638862	0.095731065	0.08695362	0	0.048596364	0.075716384	0.061991844	0.02444917	0.011030112	0	0.006074031	0.019144638	0.044194363	0	0	0	0.002678828	0.32489786	1.100457	1.1560794	0.22927411	0	0.03710293	0.5275245	1.4157984	1.6430358	0.78099024	0.43832615
0	0.000261748	0.037182357	0.039482974	0.030996898	0.002935744	0	0.009426563	0.096744806	0.12512025	0.31240386	0.28956506	0.000178961	0	0.026298342	0.05878804	0.32807678	0.3234836	0	0.003137017	0.059600957	0.15827769	0.17803317	0.14522363	0	0.003137017	0.06380921	0.21978125	0.17973176	0.10209166	0	0	0	0.008069866	0.00518162	0	0	0	0.24867392	1.3228638	1.5618038	0.9496411	0	0	0.3458429	1.6297735	2.2558143	1.6124884	0.065795764	0.21882233
0	0	0.008447925	0.08014934	0.1312341	0.037604097	0	0	0.15936191	0.45176646	0.6740261	0.522158	0.13407318	0	0.053880867	0.3241418	0.5536058	0.5525626	0.20533243	0	0.057816207	0.1468351	0.12188427	0.23143908	0.07324287	0.002933815	0.12367921	0.1644125	0.040124737	0.037087794	0.017073581	0	0.003829925	0.003829925	0	0	0	0	0.08147942	0.39714324	0.71658134	0.47334227	0	0	0.15373355	0.681351	1.6649565	1.5590144	0.13443738	0.22802219
0	0	0.016082559	0.022836655	0.012372651	0.008437827	0	0	0.046016928	0.10711766	0.21006404	0.22012678	0.05655465	0	0.004977508	0.053676218	0.22050858	0.42931628	0.27865267	0	0	0.029551843	0.15615992	0.33106312	0.21683122	0	0.03577521	0.06766065	0.112159446	0.127479	0	0	0.03188624	0.050483115	0.01982926	0	0	0	0.11397183	0.85997856	0.9769538	0.5689679	0	0	0.16514647	1.0811951	1.3885814	1.1130896	0.27161482	0.5604645
0	0	0.100629255	0.31701192	0.17671256	0.07321888	0	0	0.28366795	0.5031402	0.3553439	0.3094235	0.01601446	0	0.1196077	0.28272018	0.2205336	0.48878092	0.15056647	0.013897474	0.113568306	0.15084803	0.12577333	0.33922604	0.1547041	0.013897474	0.10102557	0.10833331	0.017991832	0.03893866	0.023651097	0	0	0	0	0	0	0	0.055843323	1.0306884	1.2609292	0.9013053	0	0	0.25365028	1.3361852	2.1982157	2.2315304	0.34821686	0.274464
0	0	0.015614091	0.09237229	0.2246994	0.18215457	0	0	0.15823926	0.30674618	0.5553186	0.6522818	0.18051384	0	0.03924787	0.14664038	0.40701836	0.56598294	0.18024375	0	0.13292214	0.15979156	0.18389462	0.28557608	0.011675109	0	0.19749507	0.27182242	0.07197041	0.066807315	0.002776503	0	0.06428933	0.088874504	0	0	0	0	0.09275761	0.38432932	1.0128111	0.77074337	0	0	0.120465055	0.4625282	1.5794059	1.5054536	0.10111681	0.08730816
0	0	0.040822152	0.16925734	0.28031567	0.03363302	0	0	0.23149806	1.0523579	1.301363	0.7865354	0	0	0.13829009	0.8121776	1.2201958	0.9062997	0	0	0.11656205	0.23403934	0.384765	0.38385218	0	0	0.27153614	0.382909	0.14559492	0.059736013	0	0	0.04691488	0.04691488	0	0	0	0.003864505	0.055251367	0.47264326	0.45547968	0	0	0.017510105	0.13644525	0.98401695	1.2311358	0.5753191	0	0.19272028
0	0.003811612	0.14589565	0.17490079	0.09408002	0.00941327	0	0.003811612	0.2968017	0.4460301	0.4477024	0.3831072	0	0	0.15242678	0.26143637	0.40102684	0.3797518	0.025812974	0	0.04889031	0.18227603	0.28803465	0.23930837	0.025812974	0	0.09832425	0.16967049	0.08851853	0.04476581	0	0	0	0.002876738	0	0	0	0	0.45269185	1.1216941	1.106523	0.34289423	0	0	0.60675347	1.5339652	2.111897	1.910352	0	0.21474347
0	0	0	0.09070199	0.17974463	0.02133117	0	0	0.07035459	0.39971793	0.62992805	0.4769889	0.003921955	0	0.06490255	0.22968954	0.4066251	0.40318826	0.003921955	6.13E-05	0.10192564	0.17867543	0.111507095	0.13868381	0.002976637	6.13E-05	0.07345163	0.20059858	0.099136434	0.08043795	0.002976637	0	0.020994319	0.037753675	0.002295899	0	0	0	0.06450439	0.4066262	0.4400329	0.14870733	0	0	0.097731024	1.002898	1.1945231	0.7872867	0	0.69014096
0	0	0	0.0573021	0.0573021	0	0	0	0.008845142	0.11943648	0.16629632	0.049959626	0	0	0	0.090482175	0.2298702	0.18256804	0.051175915	0	0.006203554	0.038389143	0.16856875	0.20516552	0.05843408	0	0.017969782	0.036085058	0.053892594	0.03139217	0	0	0.011766227	0.014485104	0.002718876	0	0	0	0.04497545	0.37304625	0.3317214	0.046732422	0	0	0.19258897	1.0027038	1.1943028	0.9051891	0	0.16352655
0	0	0.022920145	0.09508495	0.079336815	0.010997592	0	0	0.064969875	0.21667944	0.20866644	0.1371506	0	0	0.022526154	0.11499158	0.1497259	0.14067015	0	0	0.043813933	0.09196205	0.07124852	0.034954347	0	0	0.16070428	0.20227742	0.045307722	0.003186105	0	0	0	0	0	0	0	0	0.13632761	0.5919791	0.660775	0.097915575	0	0	0.13632761	0.9415811	1.4774281	0.9410671	0.003283081	0.057756994
0	0	0	0.039599452	0.0615618	0.044996995	0	0.021915583	0.111507006	0.2042514	0.25559816	0.17685415	0	0	0.05741202	0.15125445	0.20912002	0.16369265	0.000882709	0	0.018961135	0.0669984	0.3005131	0.43304068	0.003047581	0	0.062334955	0.10169304	0.06470266	0.050462306	0	0	0.037559215	0.042698033	0	0	0	0	0.6368144	1.5959663	1.6676948	1.0730045	0	0.023015529	0.6621117	1.8165114	1.9274141	1.3601463	0.018105937	0.5267516
0	0.19572467	0.21387209	0.08746557	0.06810573	0.05159331	0	0.21510617	0.33339956	0.36574605	0.1679224	0.30975023	0.10009314	0	0.1682752	0.24384043	0.10374458	0.25752467	0.11028446	0.005788318	0.016604971	0.033856556	0.017372262	0.062506944	0.015603682	0.005788318	0.04083314	0.059932075	0.014169365	0.016855994	0	0	0.013201886	0.013201886	0	0	0	0	0.06885756	1.2757599	1.5341531	1.330796	0	0	0.11400901	1.6141887	1.9890276	1.8685313	0.19195516	0.4644353
0	0	0.001372509	0.08797085	0.13072465	0.005780428	0	0.011293879	0.080531076	0.39879453	0.46492863	0.30817384	0.009618209	0	0.053438406	0.31329328	0.3794163	0.3325909	0.014007002	0	0.044916537	0.15152158	0.15961209	0.17246331	0.028280396	0	0.043448117	0.15693015	0.1035968	0.05931149	0	0	0.000312557	0.002480754	0	0	0	0	0.03613194	0.16820328	0.15358257	0	0	0	0.033729628	0.6030986	1.0052675	0.6441513	0.025317563	0.1576322
0	0	0.09279628	0.09866942	0.01476041	0.006339979	0	0.2066173	0.26381892	0.50535226	0.36824912	0.22029404	0	0.21452004	0.27096367	0.43844664	0.46087897	0.42369282	0.01857326	0.007902746	0.14025785	0.19103688	0.34929314	0.44016603	0.074147224	0	0.08331182	0.15607713	0.23996955	0.19667014	0.013495891	0	0	0	0	0	0	0	0.003379478	0.001951834	0	0	0	0.005927645	0.14948292	0.5465907	0.6931722	0.19216654	0	0.24392033
0	0	0.001963659	0.069420666	0.05993799	0.015612572	0	0.028078975	0.34275934	0.70450807	0.8101811	0.13842857	0	0.028078975	0.31166303	0.53865963	0.7498198	0.17195211	0	0.001637516	0.09613455	0.050577164	0.04734466	0.02087756	0	0.001637516	0.05899044	0.05549129	0.03439088	0.017614711	0	0	0	0.00579954	0	0	0	0	0.01670179	0.04333275	0.023720967	0	0	0	0.27741602	0.7505567	0.61362076	0.005336375	0	0.24480917
0	0	0.0848334	0.20410705	0.14231879	0.017832203	0	0.003354786	0.122533806	0.28607878	0.4839047	0.41708404	0.017758165	0.003340468	0.03904285	0.08988026	0.42148793	0.5240288	0.0443287	0	0.016666213	0.043439023	0.12188671	0.21997935	0.01438411	0	0.019924758	0.044255447	0.03329377	0.004646231	0	0	0	0	0	0	0	0	0.3412333	1.1060154	1.2271937	0.47821978	0	0	0.45983553	1.2861812	1.6015575	1.1484562	0.011609759	0.05637689
0	0	0.04190653	0.06250402	0.07101308	0.06305435	0	0	0.04712885	0.10019983	0.23065151	0.3039692	0.08777129	0	6.49E-05	0.04536063	0.20979515	0.3059423	0.17930508	0.004383041	0.021281423	0.09405629	0.20430651	0.2991111	0.13924897	0.004383041	0.052235357	0.123062864	0.14730856	0.10970306	0.001684587	0	0	0	0	0	0	0	0.023217568	0.41711986	0.6386786	0.41507453	0	0	0.023217568	0.5481853	1.0455545	1.0323694	0.30370525	0.25739762
0	0.004807512	0.003671898	0.015743706	0.060158394	0.046139948	0	0.021167768	0.021167768	0.018867936	0.071970634	0.1124178	0.011702405	0.021167768	0.021891037	0.000723268	0.003397521	0.04288603	0.029287413	0	0.001818375	0.002547686	0.000729311	0.021140493	0.0168975	0	0.001818375	0.001818375	0.002606211	0.012036101	0	0	0	0	0	0	0	0	0	0.29002237	0.523829	0.3632252	0	0.000408711	0.029138923	0.31670317	0.76924527	0.6468817	0	0.24936774
0	0	0.008533568	0.09864431	0.3671255	0.31859115	0	0	0.061787114	0.18042754	0.5258597	0.52769804	0.008314298	0	0.000876967	0.018876007	0.19855945	0.2281548	0.008314298	0	0.09039854	0.1350724	0.19121568	0.09829055	0	0	0.17273234	0.1965507	0.14669374	0.047877256	0	0	0.056489326	0.0565005	0.00350246	0	0	0	0.060732886	0.74539274	0.72432685	0.37150943	0	0	0.08429135	0.873811	1.191107	0.8764643	0	0.11558707
0	0	0.00596108	0.017389856	0.015307745	0.03322305	0.023415461	0.025473757	0.28925642	0.31074044	0.24331287	0.36798403	0.23773624	0.026118144	0.22659479	0.23194864	0.16125251	0.28748527	0.21592028	0.000644389	0.015426958	0.017146673	0.029079124	0.07067257	0.065365106	0	0.051344115	0.068496846	0.020204052	0.027169261	0.005211687	0	0.050092414	0.057702318	0	0.007295396	0	0	0.012571654	0.087688096	0.19456227	0.13735834	0.008871619	0	0.118549384	0.54438573	1.1053294	1.1941737	0.2888911	0.06566962
0	0.14907557	0.32345566	0.4084399	0.33268774	0	0	0.2595269	0.5113528	0.5301378	0.46834865	0.24892738	0.021988513	0.102743335	0.33485606	0.19259304	0.23633382	0.33034208	0.021988513	0	0.016421227	0.025079511	0.0799777	0.10719995	0.013568564	0	0.028103564	0.043073736	0.06279646	0.0515604	0.012954032	0	0.005736518	0.023509108	0.021191856	0	0	0	0.5452605	1.6635537	1.6257915	0.6909344	0	0	0.6889525	2.2312562	2.5078955	1.5516275	0.05279077	0.26744696
0	0	0.051316943	0.0726386	0.016061742	0	0	0.002417283	0.18925421	0.23222041	0.08306347	0.03148166	0	0	0.13413364	0.15634206	0.2127175	0.16543104	0.002009482	0	0.110592045	0.12145395	0.18218707	0.134176	0	0	0.119756825	0.12247717	0.03550435	0.007822607	0	0	0	0	0	0	0	0	0.035675142	0.5099615	0.45099604	0.002053018	0	0	0.27679446	1.3718612	1.747347	1.1114397	0	0.26850554
0	0	0.10987813	0.11908676	0.04817947	0.009407441	0	0	0.20686024	0.3914867	0.39786023	0.19100277	0	0.005810061	0.10947033	0.33776176	0.54122907	0.42452338	0.010230314	0.005810061	0.0730379	0.2247656	0.46807563	0.46821707	0.015829017	0	0.058652554	0.16747592	0.13886014	0.05101394	0	0	0	0	0	0	0	0	0.09363583	1.0514907	1.1159258	0.07366888	0	0	0.4481301	1.7713485	2.1287107	0.95239544	0	0.11432043
0	0.017174216	0.07041241	0.05605574	0	0	0	0	0.081711255	0.26083562	0.34269798	0.18185566	0	0	0.081711255	0.2801874	0.4205078	0.37680927	0.0529058	0.017511992	0.017511992	0.06473047	0.20282665	0.31120682	0.053967394	0.017511992	0.017511992	0.027152706	0.041232828	0.017140623	0.005954564	0	0	0	0	0	0	0	0.50468373	0.6941934	0.38839823	0.006742147	0	0	0.41914177	0.9928288	0.9868084	0.3093199	0	0.05131632
0	0	0.011407421	0.043558184	0.055170827	0.047819026	0.01214004	0	0.06444168	0.1892654	0.1918108	0.21367908	0.07767843	0	0.023875307	0.16727623	0.21437442	0.2988563	0.17357413	0	0.023707863	0.12155267	0.12759192	0.24206991	0.13597208	0	0.06609123	0.123349704	0.07420706	0.0618357	0	0	0.026597496	0.026597496	0	0	0	0	0.009189395	1.1357418	1.4654139	1.3188847	0.11299293	0	0.09662004	1.4357338	2.0600674	2.1759171	1.0674607	0.28351933
0	0	0.018174026	0.007177535	0.025374321	0.018375495	0	0	0.025429944	0.013976606	0.037565656	0.06561293	0.001283135	0	0.008422007	0.008422007	0.006478341	0.028247718	0.002693415	0	0.002154701	0.002154701	0.006998376	0.006998376	0	0	0.024211124	0.015007	0.006998376	0.006998376	0	0	0.015933776	0.008469546	0	0	0	0	0.2217125	0.6365016	0.8028193	0.43615872	0	0	0.25259107	0.76496726	1.1421227	1.0023139	0.0700042	0.3528321
0	0.000415801	0.10115793	0.050368313	0.089800134	0.18871282	0.056366827	0.072545275	0.375569	0.26589912	0.1924211	0.47648233	0.41892764	0.06467651	0.3156907	0.22744285	0.1483276	0.48659357	0.43582124	0.000353856	0.030051153	0.029697299	0.08708648	0.23665735	0.21599649	0.004613797	0.11462955	0.12484111	0.094023235	0.11977385	0.09249406	0.004259941	0.051203962	0.004918722	0	0.006488765	0.000534831	0	0.15881746	1.1696391	1.5856967	1.4457593	0.2752125	0	0.20431754	1.3396149	1.9254558	1.9976628	1.3776093	0.09938613
0	0	0.26359397	0.3174141	0.25458515	0.29824945	0.029081505	0.044401128	0.57690924	0.6350685	0.64880115	0.7436913	0.12629877	0.021094345	0.5290231	0.52798665	0.3857663	0.58966523	0.18694589	0	0.107308336	0.1433758	0.34229514	0.50167084	0.1837949	0.004282151	0.095238134	0.17769812	0.36383265	0.3191551	0.001444871	0	0.031959098	0.01693293	0.016030733	0.013630648	0	0	0.2905762	1.3287886	1.8253294	1.8075027	0.043719094	0	0.44414786	1.5430954	2.4816828	2.4997966	0.44757476	0.049086127
1	0	0	0.0792714	0.11836371	0.05286884	0	0	0.00472903	0.12875949	0.29482597	0.33693424	0.14436065	0	0.00337591	0.027840277	0.2047886	0.33618033	0.14764732	0	0.082455605	0.10750899	0.06253587	0.05995361	0.003286672	0	0.18149695	0.22845313	0.06260828	0.003509186	0	0	0.015355986	0.040651523	0.002870472	0	0	0	0.015216886	0.4314195	0.49391592	0.23436755	0	0	0.11125957	0.69256884	1.1565495	1.0614008	0.10336994	0.4542693
1	0	0.002294188	0.004663126	0.003572907	0.003572907	0	0	0.002950753	0.005319691	0.03580393	0.03883056	0	0	0	0.000301469	0.056132767	0.06446016	0	0	0.040033836	0.0563152	0.08192648	0.042892594	0	0	0.064017676	0.11800397	0.09426745	0.009460443	0	0	0	0.009452867	0.0066042	0	0	0	0.020208137	0.3140553	0.34233412	0.13724172	0	0	0.033139482	0.40341532	0.61920375	0.4536852	0	0
1	0	0.011311923	0.006072754	0.23037401	0.2799346	0.012866394	0.10692878	0.22691093	0.19176856	0.6343711	1.062161	0.34693116	0.099921554	0.21960458	0.22790809	0.37517816	0.7207397	0.34950265	0	0.027732017	0.047599543	0.022046631	0.2015781	0.16310011	0.006595351	0.055580303	0.06443468	0.006539655	0.039756835	0.005983232	0.006595351	0.023883613	0.032836817	0	0	0	0	0.028257422	0.04513572	0.39022264	0.3969712	0.022751933	0.049247697	0.37497655	0.48001835	1.0691323	1.5293597	1.0726714	0.49844322
1	0	0	0	0.007028666	0.007028666	0	0	0.027089251	0.07697051	0.11174117	0.05450193	0	0	0.023109037	0.035875008	0.08948611	0.09242166	0	0.003531322	0.03680608	0.05525273	0.08185429	0.052876588	0	0.035002973	0.14272498	0.088701285	0.055863187	0.006620989	0	0.035002973	0.07908842	0.01346021	0.015783964	0	0	0.00217041	0.06702609	0.119440004	0.10963667	0.007654277	0	0.00355522	0.124279924	0.32502142	0.53272974	0.32077995	0.000961185	0.090574145
1	0	0	0.002706673	0.037064407	0.034357734	0	0	0.011158834	0.03352449	0.10207161	0.14979818	0.03375693	0	0.0083896	0.015457148	0.035166413	0.094644085	0.024780741	0	0	0	0.004271456	0.036277387	0.002557746	0	0	0	0.00022997	0.001978753	0	0	0	0	0	0	0	0.014200934	0.06743428	0.3102384	0.445205	0.28185678	0	0	0.052515388	0.43267882	0.89005107	0.668794	0.003257692	0.11088109
1	0.03590817	0.23387381	0.53682566	0.73111784	0.41907734	0	0.12789	0.49301463	0.64215237	0.93554085	0.69759893	0.004709926	0.08832717	0.3937193	0.36519167	0.5848664	0.58071446	0.021805432	0.06904804	0.20375963	0.15885736	0.23550276	0.27214152	0.021489447	0.06904804	0.12329388	0.17335446	0.15678066	0.060910158	0	0	0.049422592	0.10604857	0.119475186	0.004920474	0.004920474	0.011359682	0.6813845	1.6285961	1.8292933	1.0842602	0.007339239	0.111555755	0.62669003	1.9383011	2.3103664	1.7642634	0.020153379	1.1876929
1	0.007340524	0.014267209	0.01579911	0.15334879	0.13016969	0.00176809	0.04476409	0.09579813	0.07399234	0.17890863	0.23705184	0.03491405	0.01017182	0.06456205	0.067507826	0.04265209	0.16220044	0.022497877	0	0.027292622	0.027292622	0.045799445	0.18307292	0.034054507	0	0.08966235	0.096470095	0.021516949	0.039765354	0	0	0.023911111	0.015035781	0.000519178	0	0	0	0.65399444	1.6121837	1.8053333	1.2925318	0.05430753	0.00078946	0.6391559	1.6246532	1.9789582	1.6050739	0.44399717	0.49731433
1	0.10527043	0.21320689	0.17437921	0.3566167	0.27679744	0	0	0.2570755	0.303191	0.52752036	0.5263871	0.09404	0	0.079257585	0.11793872	0.14251904	0.5207551	0.23248021	0	0	0	0	0.22289197	0.18408568	0.015294587	0.0800105	0.10203817	0.036253832	0.026246283	0	0	0.07593253	0.07215979	0.001731589	0	0	0.013442924	0.2117927	0.6407815	0.88639104	0.56470144	0	0	0.23144086	0.85693777	1.9444565	2.0290806	0.640607	0.09112593
1	0	0.022928616	0.1856458	0.15154919	0.001292008	0	0	0.12675385	0.4161438	0.4839629	0.25497824	0	0	0.056748766	0.16609408	0.29576018	0.25669646	0	0	0.10169046	0.14435156	0.20833899	0.13741755	0	0	0.10204245	0.15508763	0.092708975	0.028562803	0	0	0	0	0	0	0	0	0.34135062	1.1846592	1.1550767	0.03593815	0	0	0.5954925	2.1577456	2.62311	1.3689041	0	0.18745445
1	0	0.03236377	0.1878129	0.24087296	0.04107619	0	0	0.107102394	0.64507896	0.94112396	0.57059777	0	0	0.06911269	0.29766133	0.7474053	0.66029316	0.026302297	0	0.06807541	0.08115819	0.20109358	0.3287427	0.026302297	0.012074991	0.22960782	0.28248328	0.1296853	0.11398097	0	0.000284818	0.20916909	0.23557925	0.020166863	0	0	0	0.06874224	0.5719802	0.56818783	0.001617776	0	0	0.30352396	1.3474275	1.5657923	0.40674797	0	0.09700616
1	0	0.008011364	0.060097992	0.06932925	0.001659738	0	0.064378366	0.2107906	0.45445988	0.58428824	0.37193403	0.000829909	0.02873829	0.102031894	0.26554096	0.46876445	0.46807078	0.05553095	0	0.002866571	0.009068395	0.17293741	0.44047022	0.040682867	0	0.008250602	0.045910034	0.044777535	0.043977633	0	0	0	0.000933131	0	0	0	0	0.15096135	0.8856599	0.87513477	0.2392214	0	0	0.6199318	1.725149	2.0935848	1.5007672	0.010820858	0.06551898
1	0	0.004837286	0.03678951	0.20184496	0.18866603	0	0	0.12829882	0.2733347	0.61189055	0.7654901	0.11532087	0	0.13037151	0.23782174	0.4428198	0.5933072	0.1437464	0.002812311	0.0907007	0.10106791	0.14122483	0.21285415	0.049837086	0.002812311	0.067388274	0.07648414	0.047092155	0.026839197	0	0	0.003201057	0.003201057	0	0	0	0	0.022531014	0.8357169	0.958875	0.54908526	0	0	0.0363028	1.0853143	1.6617568	1.3704289	0.004770112	0.46195477
1	0	0.015185088	0.004357361	0.09419063	0.11449716	0.004924009	0.016259467	0.09844891	0.03706314	0.12055083	0.41117442	0.21235068	0	0.022167409	0.022167409	0	0.3156955	0.25422144	3.67E-06	0.012527085	0.007768864	0.050858077	0.25354925	0.13667828	0.001912197	0.07325086	0.095872946	0.07563636	0.17797084	0.06178369	0	0.039664745	0.037391905	0	0	0	0	0.16520524	1.4966259	1.9398426	1.7967628	0.15114887	0.024391398	0.23965013	1.54851	2.2762547	2.3891094	0.9144977	0.8850786
1	0	0.20274201	0.39245495	0.3258528	0.079388894	0	0.09427818	0.3332806	0.7561988	0.87703925	0.6570178	0.1442884	0	0.17270412	0.5138587	0.52919245	0.46095708	0.15230592	0	0	0	0.076775834	0.16193044	0.042535346	0	0.009633726	0.010157561	0.02300097	0.03387413	0.002569722	0	0.009633726	0.008252511	0	0	0	0	0.04811303	0.559233	0.6477355	0.38512787	0.012578973	0	0.10885119	0.85330045	1.4775158	1.4845839	0.37428698	0.31339055
1	0.003251834	0.09814246	0.17563975	0.22310123	0.05329492	0	0.069147594	0.19630146	0.24376315	0.44598874	0.4127858	0.12860525	0.04396185	0.09360352	0.08017174	0.13951093	0.45241287	0.19140586	0	0.09818943	0.13016951	0.07428343	0.18442845	0.06728708	0	0.12767184	0.15651192	0.073411696	0.039264157	0.006402016	0	0	0	0	0	0	0	0.57328296	1.1274492	1.390519	0.63661176	0	0	0.85749376	1.649588	2.1780891	2.2191966	0.71221787	0.4189575
1	0.003003629	0.060450636	0.13158908	0.11170381	0.006081166	0	0.02795506	0.102426045	0.25871682	0.31930792	0.052782886	0	0.01762666	0.049510077	0.13057096	0.12046624	0.027427148	0	0.002254956	0.010653764	0.07959192	0.07043623	0.023153974	0.001553943	0.002254956	0.022174295	0.07163413	0.0378127	0	0	0	0	0	0	0	0	0	0.42624885	0.6628311	0.44685954	0	0	0	0.5000849	0.9013018	0.94450825	0.25765777	0.002631468	0
1	0	0.075539686	0.25711527	0.28662068	0.24288289	0.05345915	0	0.3550543	0.5979259	0.6823228	0.5359005	0.24460809	0	0.11161282	0.43162975	0.46963447	0.30534515	0.1585576	0	0.025803585	0.06269108	0.041978307	0.03549513	0.011426291	0	0.15548716	0.2158103	0.0839293	0.040133476	0.002377328	0	0.12299776	0.15142533	0.008964197	0	0	0	0.034261964	0.74023896	1.5453689	1.574525	0.45492187	0	0.035429765	0.7626847	1.9789355	2.42353	1.6744725	0.4641871
1	0	0.016926643	0.19536537	0.2654629	0.1958285	0	0.001702059	0.12002429	0.48174855	0.60911554	0.5508467	0.09581266	0	0.04702888	0.30473346	0.33039922	0.41055676	0.26339406	0	0.075400084	0.18631738	0.15335561	0.28187323	0.23256196	0	0.08511373	0.18169881	0.055677705	0.036146745	0.025764704	0	0	0	0	0	0	0	0	0.14453724	0.18555507	0.08293334	0	0.014410285	0.014410285	0.38837782	0.9901539	0.9634371	0.0811518	0.5685597
1	0	0.029468182	0.091865815	0.103900716	0.035270166	0	0.009533399	0.2606678	0.28074086	0.3786042	0.33944714	0.023304971	0	0.21612233	0.23594952	0.25613523	0.30734426	0.042490322	0	0.030813333	0.046199385	0.03796054	0.09234163	0.017223807	0	0.048014943	0.052452847	0.004437906	0.006974923	0.003792276	0	0	0	0	0	0	0	0.024482897	0.85022104	1.0232068	0.4163653	0	0	0.088030666	1.5309656	1.9696102	1.3690008	0.004251401	0.24570331
1	0	0.006954233	0.030546399	0.05159057	0.013756397	0	0	0.15901108	0.18835747	0.2098122	0.110228926	0	0	0.11531262	0.14177369	0.13479711	0.0844819	0	0	0.001667634	0.001667634	0.007663331	0.017919376	0	0.00487707	0.026719859	0.014053044	0.007663331	0.008551365	0	0	0.013253022	0.000759022	0	0	0	0.001410412	0.5773905	0.94313633	0.7378698	0.001665675	0	0.001410412	0.7077073	1.2856305	1.1653334	0.42022997	0	0.06623067
1	0.007139365	0.08874226	0.16612649	0.09462277	0	0	0.031736467	0.32474038	0.528572	0.50286657	0.31351098	0.006879223	0.018859083	0.25635123	0.43209672	0.46619722	0.3377195	0.006160554	0	0.053372093	0.11885911	0.17861678	0.09966181	0	0.006822176	0.09225805	0.13780533	0.06923998	0.012604835	0	0	0	0	0	0	0	0	0.08573002	0.28720823	0.11024336	0	0	0.018390628	0.38771552	1.4643594	1.6366762	1.1891602	0	0.22815682
1	0	0.08755489	0.2432507	0.44477478	0.319277	0.02822805	0.027493719	0.43672293	0.54663783	0.6359452	0.6305333	0.13720928	0.000435999	0.33982182	0.39915305	0.24253643	0.5686495	0.3218638	0.02319554	0.08738079	0.059469778	0	0.3352685	0.28389108	0.034767766	0.24099453	0.15589407	0.022024933	0.032015312	0.007621835	0.011572223	0.10661449	0.038055938	0.015235573	0.002900404	0	0	0.4101686	1.151227	1.5496337	1.2960696	0.20647922	0.012702907	0.43512502	1.2809727	1.9063985	1.9033598	0.7200206	0.7628649
1	0	0.018897528	0.1655511	0.19999489	0.116965495	0.007406105	0.10211847	0.2180942	0.26643547	0.31875947	0.36373726	0.08560446	0.10211847	0.16990283	0.120871544	0.23712237	0.40334183	0.09514006	0.010614012	0.058192592	0.05256598	0.2031569	0.24827233	0.001516958	0.002425287	0.060596157	0.073647425	0.03643081	0.027885115	0	0	0.008518548	0.008518548	0	0	0	0	0.8482006	1.7491724	1.831886	0.7374452	0	0.066659704	1.3356248	2.3556724	3.1874328	3.1429925	0.45115238	0.49463123
1	0	0.00072135	0.09041799	0.06254016	0	0	0	0.08268356	0.40359914	0.32224	0.10979696	0.005309087	0	0.029034827	0.24013558	0.2576268	0.15890606	0.038700067	0.011559965	0.014048148	0.07164469	0.12946168	0.113099284	0.018099746	0.011559965	0.019711746	0.0551277	0.07141163	0.046732068	0.01179956	0.018681597	0	0.005145396	0	0	0	0.000418052	0.000835289	0.125109	0.20067754	0.05855353	0	0.000418052	0.008513482	0.30267265	0.6979809	0.63096243	0.07484703	0.001424957
1	0.057922285	0.09880433	0.048105102	0.058053248	0.08521603	0.002175045	0.08889915	0.21938129	0.1559803	0.07760139	0.21528745	0.084620945	0	0.04525154	0.07009885	0.047256205	0.17510375	0.08077081	0	0.06143546	0.14671585	0.072142795	0.17768767	0.026222099	0	0.09849801	0.18457207	0.0425558	0.09709509	0.001447863	0	0.007232559	0.007232559	0	0	0	0.017508002	0.104233645	0.84931296	1.0961249	1.1120842	0.45551428	0.035657518	0.1678119	0.9502319	1.1581005	1.2762893	0.67463934	0.26696724
1	0	0	0.007845689	0	0	0	0	0	0.007845689	0.00134272	0.011995914	0.002519967	0	0	0.002105672	0.003448392	0.019168828	0.009634323	0	0	0.006545579	0.018841544	0.016752182	0	0	0.001315961	0.006841404	0.019025406	0.016752182	0	0	0.000721182	0.001208564	0	0	0	0	0.00062582	0.30692077	0.6339836	0.5368523	0.011840519	0	0.023883186	0.36246973	0.9036374	0.90768206	0.18795185	0.10407461
1	0	0.06737838	0.11402555	0.08866824	0.059417404	0	0.004869098	0.15830104	0.27795964	0.3883032	0.45547304	0.037840493	0.004869098	0.07708283	0.09283238	0.36296716	0.55160695	0.0656862	0.011444518	0.05947236	0.043774597	0.120436035	0.2231638	0.002790991	0.011444518	0.028040286	0.012342529	0	0	0	0	0	0	0	0	0	0	0.54902864	1.4904376	1.4996079	0.66730803	0	0	0.8259988	2.3363504	3.1746957	2.9380252	0.3830841	0.1575531
1	0	0.05690967	0.21556799	0.5682595	0.47399896	0.001828959	0.04730122	0.21345644	0.3661749	0.78956324	0.945254	0.15757565	0.005635545	0.006890561	0.011630593	0.36246186	0.70132816	0.32831064	0	0.09083621	0.0650425	0.020927161	0.2634175	0.2827871	0.00602894	0.2533746	0.21105008	0.015374792	0.0895266	0.08346751	0	0.13457285	0.12232195	0	0	0	0	0.42450356	0.69121575	0.6974069	0.4803013	0.00598601	0.08193467	0.59111583	1.0224597	1.2225888	1.0889057	0.27894837	0.8250451
1	0.000817565	0.057342816	0.033603877	0.41987592	0.48397094	0.007096223	0.000817565	0.10246372	0.12581548	0.4341665	0.7657547	0.26023176	0	0.04936132	0.07611908	0.2694562	0.73095757	0.32083267	0	0.018078092	0.015895486	0.19686845	0.38866955	0.09227182	0	0.058573246	0.05815084	0.003148393	0.03239424	0	0	0.058573246	0.05815084	0	0	0	0	0	0.48489022	0.76640254	0.37779015	0	0	0	0.58558726	1.52862	1.5143903	0.055362593	0.0857809
1	0.012872042	0.029199915	0.13380907	0.12222913	0.14717124	0.005600981	0.024722654	0.059691414	0.2552303	0.2994601	0.43741593	0.118843116	0	0.039462693	0.1790793	0.20293157	0.35084146	0.111213416	0	0.006904115	0.08645399	0.09515575	0.11166446	0.03686852	0	0.013968815	0.046094198	0.026492693	0.012863479	0.008700985	0	0	0	0	0	0	0	0.23858148	0.5436679	0.4643175	0.4182594	0.04851751	0.01824342	0.31176612	0.76323044	0.8651321	0.8495166	0.18341178	0.24099919
1	0.008969361	0.061175343	0.073726974	0.045692462	0	0	0.023352472	0.32219696	0.6575932	0.6417747	0.038312547	0	0	0.1980497	0.5482458	0.667404	0.16640808	0	0	0.034860305	0.08289751	0.19414385	0.08526374	0	0	0.038832955	0.0554618	0.05609859	0.004431021	0	0	0	0	0	0	0	0.011547746	0.47038606	0.571604	0.4992523	0	0	0.011547746	0.78081137	1.1279113	1.0985633	0.00961559	0	0.16201049
1	0	0	0.009406841	0.005283915	0	0	0	0.032956753	0.1266994	0.17052783	0.12602036	0	0	0.031592485	0.11960742	0.17387523	0.16264726	0.001616999	0	0.004346058	0.005111031	0.008935392	0.04001848	0	0	0.004346058	0.005111031	0.001841528	0	0	0	0	0	0	0	0	0	0	0.2092261	0.20986015	0.000634056	0	0	0.009070542	0.6683761	1.1472578	0.7555832	0.009118089	0.2431557
1	0	0.041878942	0.045618083	0.010683617	0	0	0.002669483	0.046357494	0.08388253	0.08113417	0.015762016	0	0	0.003654816	0.045537923	0.08371669	0.01919248	0	0.001936413	0.00020118	0.006987712	0.03457375	0.011769606	0	0.001936413	0.00020118	0.005483599	0.009017655	0.000994874	0	0	0	0	0	0	0	0.002472439	0.6442006	0.9186566	0.48266092	0	0	0.01413785	0.9353423	1.698458	1.7339076	0.16615748	0	0.16199917
1	0	0.12439838	0.13711175	0.009705985	0	0	0.06417109	0.43267706	0.53236616	0.3898487	0.050754394	0	0.06274058	0.40194064	0.57343704	0.56240296	0.1740496	0	0.00643651	0.3319228	0.5489949	0.48362663	0.18668596	0	0	0.2866763	0.426304	0.20363282	0.013218737	0	0	0	0	0	0	0	0	0.23845127	0.4123658	0.13807157	0	0	0	1.4055527	1.8258309	1.4126756	0.08055421	0	0.0836474
1	0.027270675	0.046082083	0.22201684	0.50370014	0.32002494	0	0.08553624	0.31302866	0.5011221	0.5820703	0.39334643	0.003170112	0.003559725	0.18942136	0.22795627	0.10007096	0.13219215	0.028300675	0	0.091528185	0.10610645	0.11591344	0.16097286	0.025130562	0	0.13585743	0.1782122	0.063455135	0.011543794	0	0	0.008629514	0.06561439	0.026121147	0	0	0	0.3200407	1.6623884	1.7660937	0.83821714	0.002246843	0.024555631	0.3648944	2.0161264	2.2338138	1.1778208	0.008920432	0.6788148
1	0.009324141	0.020581737	0.014511232	0.035411183	0.027944628	0	0.009324141	0.034163326	0.040480528	0.23661436	0.24503882	0.025016984	0	0.001681513	0.001916497	0.21038398	0.22580321	0.022070805	0.00363542	0.00786593	0.02279501	0.014846183	0.009796925	0	0.014723863	0.028708262	0.054110903	0.05603407	0.016871268	0.000308232	0.009340231	0.020040369	0.011406358	0	0	0	0	0.15202531	0.47735623	0.47330117	0.2685283	0	0.001650354	0.19843733	0.5936187	0.79182744	0.60334516	0	0.575134
1	0	0.000428391	0.06826394	0.100756094	0.04773822	0	0	0.053336278	0.14214009	0.21551593	0.17025565	0	0	0.05855321	0.10314678	0.17606398	0.13640799	0.005240048	0	0.002490977	0.06829702	0.14706434	0.09608446	0	0	0.11073272	0.15705398	0.053560607	0.016935479	0	0	0.09421968	0.093376115	1.48E-05	0	0	0	0.60513145	1.3307507	0.9978112	0.37884375	0	0	0.6205188	1.4243077	1.38098	0.8395299	0	0.13508543
1	0	0.040466852	0.1669914	0.12253593	0.001572516	0.000134138	0.001152196	0.062342856	0.27207875	0.3412372	0.24487135	0.028505415	0	0.014479311	0.032494623	0.2265669	0.40925062	0.08311667	0	0.11430487	0.15566967	0.20335475	0.37309211	0.054248426	0	0.11374901	0.15930164	0.09130548	0.039381586	0	0	0	0	0	0	0	0	0.029203482	0.62583965	0.6152536	0.19753166	0	0	0.047554716	0.70579845	0.95209694	0.7388994	0.07175238	0.38343918
1	0.000365684	0.23214127	0.3222725	0.25626487	0.004721737	0	0.017052598	0.34779966	0.68709654	0.6876295	0.17111844	0	0	0.103075884	0.22439854	0.43812567	0.17913586	0	0	0	0.020296969	0.059515826	0.035907753	0	0	0.007530587	0.016019264	0.036370564	0.014113193	0	0	0	0	0	0	0	0	0.3867693	0.799276	0.60939115	0.003817787	0	0.008602695	0.81566614	1.7633338	1.8090738	0.12318413	0	0.6683365
1	0	0.010046368	0.04537751	0.043199148	0	0	0.001258466	0.056486987	0.12160696	0.12538837	0.15512623	0.003350864	0	0.029760739	0.07188161	0.06193329	0.16172253	0.016274301	0.011035176	0.002006962	0	0.003639654	0.00823016	0	0.011035176	0.010393148	0.010565751	0.00540065	0.005340057	0	0	0.008386186	0.010565751	0.001760996	0	0	0	0.4641199	0.74665517	0.68453383	0.31206575	0	0	0.6417833	1.3990434	1.6485873	1.1797166	0.0350057	0.11326963
1	0	0.000516029	0.09703641	0.14598338	0.0182763	0	0	0.028425248	0.31116673	0.57775146	0.36769578	0	0	0.001500644	0.11137955	0.3876665	0.3879165	0	0	0.12344785	0.14566989	0.06596962	0.08142658	0	0	0.12404119	0.14777453	0	0	0	0	0	0	0	0	0	0	0.1603557	0.4888921	0.47915968	0.022455608	0	0	0.1603557	0.7461227	1.1964123	0.63923836	0	0.26171884
1	0.010963907	0.04636291	0.05783507	0.12913293	0.1116758	0	0.010963907	0.050213788	0.114010826	0.4075524	0.4469687	0.032978576	0	0	0.00896387	0.24099196	0.3073868	0.038237263	0	0	0	0.017591963	0.06268822	0.031276792	0	0	0	0.01612269	0.025289778	0	0	0	0	0	0	0	0	0.27534148	0.61804545	0.36272985	0.17209718	0	0	0.35001	0.80643046	1.193774	1.0580162	0.06510138	0.07591586
1	0	0.014448227	0.04952073	0.076321155	0.015309382	0	0.019615285	0.09495847	0.16951998	0.2787975	0.21679214	0	0	0.091691695	0.10014931	0.24812134	0.2493084	0	0	0.063213095	0.06685455	0.055440087	0.050529197	0	0	0.10064722	0.13148506	0.04745206	0.02377484	0	0	0.011357619	0.02531473	0.002311241	0	0	0	0.054317437	0.21707581	0.15122657	0	0	0	0.13284656	0.5199785	0.43557855	0.047339734	0	0.18491744
1	0	0.007877792	0.027647989	0.032667015	0.002935221	0	0.005818048	0.016088422	0.120112725	0.17904533	0.12580962	0.014450507	0.005818048	0.004771202	0.08833983	0.16657041	0.1273504	0.017399302	0	0	0.036690302	0.069578305	0.0481628	0	0	0	0.008434357	0.021392332	0.021747433	0	0	0	0	0	0	0	0	0.001950231	0.2658109	0.40092722	0.18659413	0	0	0.03375929	0.47233564	1.1888527	1.0418451	0.050782233	0.001866305
1	0	0	0	0.028718397	0.028718397	0	0	0.007043565	0.019509057	0.130177	0.17451812	0.019728398	0	0.007043565	0.015994051	0.05529847	0.1291754	0.01993332	0	0	7.59E-05	0.018214507	0.0691837	0.021161694	0	0	0.005425134	0.017151952	0.07310764	0.020923784	0	0	0.000314703	2.19E-05	0	0	0	0	0.1464155	0.2765701	0.14888255	0	0	0.039943986	0.29427323	0.71671677	0.7217895	0.0674567	0.010271143
1	0	0.018584145	0.20351648	0.22348166	0.043678597	0	0.010671341	0.14059967	0.47737795	0.5284504	0.27803472	0	0	0.09957094	0.24860317	0.38046578	0.26556256	0.000193841	0	0.04727065	0.11588374	0.17597607	0.12096119	0	0	0.031957023	0.08281713	0.037450362	0	0	0	0	0.000555902	0	0	0	0	0.68518186	1.2252842	0.87056565	0.23261979	0	0.003426522	0.801395	1.81394	1.8432132	0.848703	0	0.30383047
1	0	0.004061767	0.054167252	0.05430912	0.022113213	0	0.00019527	0.12447372	0.14540695	0.20630291	0.28562754	0.12329064	0	0.038747687	0.10527609	0.17000832	0.29337192	0.18485804	0	0.009959972	0.09467646	0.07769759	0.12576994	0.08552725	0	0.009380457	0.086739644	0.061635148	0.017398443	0	0	0	0	0	0	0	0	0.001264378	0.113402516	0.29197842	0.17635086	0	0	0.013166717	0.26815635	0.8308199	0.792276	0.12981674	0.017701909
1	0	0.034820385	0.13190612	0.18295097	0.07662443	0	0	0.08262605	0.3322751	0.62859696	0.41928574	0.00664403	0	0.05044239	0.20482342	0.50740683	0.38774636	0	0	0.07784854	0.17034404	0.28397328	0.21193711	0	0	0.15287414	0.23361133	0.19125023	0.12210178	0	0	0.021856904	0.02611865	0.000762811	0	0	0	0.5419265	1.4214535	1.3449243	0.7907989	0	0.00199141	0.6815962	1.801869	2.058867	1.5766915	0.013685932	0.7217827
1	0	0	0.04080977	0.079976186	0.0467633	0.000317211	0	0.10216698	0.25494573	0.23976377	0.17742607	0.054562088	0	0.012986978	0.063658506	0.112671494	0.3489183	0.14392835	0	0.04826649	0.11143871	0.11117299	0.22695726	0.08608864	0	0.05603574	0.1489335	0.11012434	0	0	0	0	8.77E-05	0	0	0	0.02246356	0.28470916	0.33689368	0.23210643	0.14896229	0	0	0.40346056	0.5010686	0.40459698	0.3176402	0.03774967	0.1755484
1	0	0.047505397	0.09218215	0.07467683	0	0	0.019656483	0.07778638	0.35731784	0.61940324	0.48778272	0.008320604	0	0.02058184	0.21393232	0.62982404	0.6618625	0.04219549	0	0.05286398	0.098182246	0.30406818	0.37581202	0.034120917	0	0.09404827	0.15381715	0.12899548	0.071878456	0	0	0	0	0	0	0	0	0.07316612	0.8497544	0.8143259	0.07219174	0	0	0.15487632	1.2104781	1.3617781	0.64704907	0	0.13901813
1	0.029790686	0.1034422	0.20194271	0.22164194	0.020281019	0	0.030087957	0.12247205	0.2891557	0.49337918	0.3042274	0	0	0.004328662	0.17500189	0.5193042	0.4838522	0	0	0.026117356	0.105767995	0.33039114	0.3056754	0	0	0.017010732	0.114540085	0.10174605	0.021337807	0	0	0	0.012134518	0.012134518	0	0	0	0.45765623	1.7552819	1.7219753	0.6321319	0	0.021683842	0.48412383	1.845134	2.017202	1.0544218	0	0.626607
1	0	0.001885279	0.06468109	0.05530767	0	0	0	0.082668066	0.29766378	0.37425062	0.32375118	0	0.002184598	0.07361089	0.22599605	0.42009798	0.41230044	0	0.002184598	0.0718756	0.15244578	0.23692176	0.20763731	0	0	0.015548474	0.047486857	0.035223488	0	0	0	0.001999848	0.001999848	0	0	0	0	0.06674954	0.47964084	0.42120457	0	0	0	0.43353632	0.95425415	1.1283593	0.4858792	0	0.08632101
1	0.007691106	0.018529367	0.018295782	0.003380694	0.004811894	0	0.054066602	0.06995925	0.06342792	0.051887114	0.06829492	0.007824435	0.049524814	0.067675166	0.06108122	0.05843557	0.17588516	0.05545341	0.005972894	0.025116047	0.030479774	0.04611755	0.08048175	0.03378554	0.005972894	0.060671337	0.07018878	0.057543892	0.03538015	0	0	0	0.00261086	0.005851303	0.004710247	0	0	0.023473313	0.08660296	0.14641325	0.122267105	0	0.000615326	0.063349925	0.24098349	0.6382075	0.7480702	0.067875355	0.06232432
1	0	0.025166636	0.28472063	0.30679724	0.022631845	0	0	0.13911091	0.53487957	0.57845026	0.3449228	0.021780452	0	0.07001462	0.20652752	0.27713233	0.4330807	0.18853883	0	0.10356905	0.16505377	0.27666453	0.43611243	0.2016083	0	0.20045435	0.31045395	0.30846754	0.2575817	0.010332217	0	0.06204604	0.13248761	0.04230929	0	0	0	0.02504209	1.137607	1.4094955	0.5460058	0	0	0.12071894	1.7393662	2.5152705	2.297813	0.12278731	0.13341233
1	0	0.085939474	0.39387152	0.38537252	0.042900477	0	0.018526431	0.30071604	0.5949338	0.65406543	0.425375	0	0.018526431	0.16092658	0.21257734	0.46729535	0.4107416	0	0.005504504	0.1463729	0.1532407	0.3467199	0.27358356	0	0.005504504	0.13354681	0.13065127	0.011937446	0.002514022	0	0	0	0	0	0	0	0	0.6590793	1.2100255	1.0450971	0.016910791	0	0	0.91049606	2.0701997	1.9461206	0.7739511	0	0.6617488
1	0	0.015805013	0.03350695	0.019582715	0	0	0	0.059359375	0.12128405	0.12894793	0.08703356	0	0	0.030744672	0.079072334	0.19200446	0.17439838	8.35E-06	0	0.06251138	0.100010484	0.116102114	0.05459852	8.35E-06	0	0.07924849	0.115431145	0.07139231	0.000468094	0	0	0	0	0	0	0	0	0.002062812	0.08314482	0.09208286	0.00014564	0	0	0.09594273	0.3070005	0.5315539	0.45039463	0	0.053019043
1	0	0.061633304	0.14214212	0.15261844	0.060436588	0	0.007634242	0.07317529	0.17691728	0.228352	0.17111045	0.042583425	0.004327345	0.004327345	0.029194264	0.12368659	0.277784	0.0667911	0	0	0.014932195	0.063719794	0.20845215	0.05534116	0	0.010688181	0.028047752	0.02473297	0.012645404	0.006641966	0	0.010688181	0.01070744	0.004592755	0	0	0	0.34953755	1.0282942	0.8774329	0.3908369	0	0.00137665	0.45018262	1.203524	1.4975415	1.2279538	0.07357442	0.15577531
1	0	0	0.04081643	0.054377794	0	0	0.007190798	0.063334316	0.21534866	0.317441	0.09811355	0	0	0.0626604	0.16834226	0.38451913	0.14396685	0.001660997	0	0.04783724	0.09187966	0.17659701	0.11451756	0.002756719	0	0.09110907	0.10536421	0.04085662	0.03398529	0.001095723	0	0.05123908	0.04871188	0.012712584	0	0	0	0.20613958	0.63340354	0.623538	0.18193874	0	0.009063662	0.3085618	0.88753515	1.0517225	0.6296504	0.003571826	0.12788829
1	0	0.001557785	0.002294568	0.002294568	0	0	0	0.024283942	0.034440953	0.15243885	0.13133895	0	0	0.01259037	0.02717028	0.15953949	0.17376615	0.009398313	0	0.013414271	0.0656425	0.040538307	0.011986641	0.009398313	0	0.028692339	0.049968373	0.008584251	0	0	0	0.008371131	0.008371131	0	0	0	0.040408425	0.15807469	0.114565656	0.014111535	0	0	0.049442086	0.36187303	0.5518425	0.62353736	0.32957175	0	0.21523988
1	0	0.1078672	0.14024146	0.024903672	0	0	0	0.36458853	0.4032274	0.28585577	0.3647284	0.04763483	0	0.15315017	0.19832607	0.26432917	0.46471682	0.07532359	0	0.008768118	0.015019717	0.032987926	0.23002286	0.02997386	0	0.051995702	0.08719561	0.03868205	0.069783784	0	0	0.028110024	0.040909413	0.0173386	0	0	0.008162127	0.03546077	0.524941	0.83190835	0.48502067	0	0.019061595	0.037131306	0.65508217	1.4224718	1.0519993	0	0.71919984
1	0	0.035620794	0.06309094	0.028649177	0.011193731	0	0	0.1972602	0.30048153	0.38312948	0.4626214	0.08530447	0	0.12126187	0.2658246	0.38011104	0.5118638	0.089259975	0	0.08204313	0.18656148	0.18073419	0.42747134	0.114048444	0	0.09882551	0.17796268	0.037483506	0.12728654	0.039166763	0	0	0.009280367	0	0	0	0	0	0.278917	0.4306142	0.3873091	0	0	0.028567491	0.49306542	1.3502227	1.5514681	0.44909495	0.33729172
1	0	0.089549355	0.1306764	0.0712123	0	0	0.00472102	0.20467342	0.3126429	0.32794565	0.12713172	0	0.00472102	0.103343695	0.25687543	0.53897184	0.36910772	0	0	0.16412732	0.4414856	0.59625506	0.3348681	0	0	0.14893849	0.26385295	0.17450842	0.015610756	0	0	0	0	0	0	0	0	0.03308155	0.48215723	0.4629971	0	0	0	0.45312354	1.362267	1.6358145	0.64766514	0	0.05096032
1	0	0.022114467	0.090291105	0.27494913	0.20278336	0	0.002796461	0.07605689	0.19597253	0.53697026	0.7028299	0.114117146	0.002796461	0.06690671	0.1642845	0.33166093	0.6798276	0.15937959	0	0.019905956	0.042862494	0.052090984	0.33801043	0.1071638	0	0.013549368	0.037066497	0.011559904	0.06644035	0.017055819	0	0	0	0	0	0	0	0.35386717	0.69725525	0.87383145	0.6668538	0	0.025726337	0.543591	1.1828547	1.6788125	1.3122777	0.011533505	0.96433663
1	0	0.11308276	0.2852199	0.32721415	0.07945895	0	0.009096765	0.20113824	0.40892196	0.6359137	0.42391753	0	0	0.061793752	0.15515845	0.39565927	0.3570087	0	0	0.010964678	0.067253985	0.27340832	0.24095137	0	0	0.018951133	0.06666459	0.14882109	0.10955035	0	0	0	0	0	0	0	0	0.74952096	1.6556593	1.5987769	0.3592169	0	0	0.9576036	2.191534	2.7145855	1.7204417	0	0.27239117
1	0	0.007047087	0.10893575	0.09644135	0	0	0.022216666	0.078756936	0.30134708	0.4357556	0.26195332	0	0.003717657	0.04655054	0.30623335	0.5471858	0.46663487	0.000710968	0	0.035987504	0.20032598	0.38270047	0.3292956	0.000710968	0	0.017648794	0.101319484	0.0789733	0.010275053	0	0	0	0	0	0	0	0	0.019934008	0.71624947	0.68926436	0.03689511	0	0	0.0541966	1.1728354	1.4059947	0.7614329	0	0.30584612
1	0	0	0	0	0	0	0.028031666	0.032458864	0.20713738	0.4077825	0.45783886	0.026808998	0.028031666	0.069851905	0.22833346	0.4485319	0.81075287	0.35826117	0.003556607	0.11919017	0.13038923	0.053495176	0.3524523	0.2246291	0.003556607	0.10557981	0.123698846	0.020831171	0.02125537	0	0	0	0	0	0	0	0.016833719	0.03972551	0.045371614	0.026632365	0	0	0.016833719	0.171547	0.5786641	0.64346224	0.39094388	0	0.1359318
1	0	0.004337515	0.001131863	0.003585916	0	0	0.001544008	0.048511602	0.086629	0.095074065	0.14893524	0.012415992	0	0.020355327	0.047137693	0.045974985	0.11467017	0.0370822	0	0.0489407	0.07675656	0.02328703	0.049801473	0.013829319	0	0.033084575	0.065864615	0.018358897	0.009315037	0	0	0	0	0	0	0	0	0	0.43983305	0.6699178	0.61493677	0.001939779	0	0.016843013	0.5812615	1.3316796	1.4658667	0.5957992	0.0254664
1	0	0.019115577	0.025896901	0.010793964	0	0	0.001356306	0.051756527	0.08488641	0.062066827	0.032619424	0	0.001356306	0.031598967	0.056523256	0.11197796	0.10121505	0	0	0.025857234	0.124803446	0.2552167	0.23196983	0	0	0.03540137	0.19547188	0.24941148	0.19720745	0	0	0.005741425	0.024667898	0.033235908	0	0	0	0.32481033	0.8402886	0.81511784	0	0	0	1.1599381	1.8063303	1.723573	0.75655186	0	0
1	0	0.03524312	0.12875503	0.18730985	0.13140565	0	0	0.058065295	0.19098967	0.2941559	0.34923348	0.015878873	0	0.003438831	0.029122612	0.07227847	0.13941158	0	0	0.016569156	0.031789012	0.07853278	0.13029689	0.007549997	0	0.03358709	0.061120685	0.047400042	0.05080181	0	0	0.018571027	0.018571027	0	0	0	0	0.06736246	0.8774995	1.3929563	1.1015571	0	0	0.09691524	1.0589423	1.9691777	1.8507583	0.057397064	0.1050386
1	0	0.14060865	0.34349492	0.35217315	0.007228855	0	0.004003361	0.18454453	0.50802076	0.81537056	0.75880206	0.07053741	0.006724561	0.046394628	0.18310277	0.5715806	0.73883355	0.14410916	0	0.050867066	0.12771793	0.27640545	0.3497769	0.03411	0	0.025240203	0.07093518	0.1343607	0.082355835	0	0	0	0	0	0	0	0	0	0.5365787	0.81814253	0.39935017	0	0	0.20372915	0.8668955	1.5117495	1.4312388	0.024911247	0.22683935
1	0.005989071	0.01670439	0.007431109	0.03818696	0.026179768	0	0.009163384	0.013148118	0.030486692	0.11082585	0.104259856	0	0.009163384	0.009163384	0.02000514	0.08296785	0.06572631	0	0.001778677	0.005625151	0.027194409	0.08519842	0.052000206	0	0.001778677	0.022916766	0.03418305	0.043846514	0.03429819	0	0	0	0	0	0	0	0.049596768	0.9983927	1.1525595	1.0407441	0.4167732	0	0.07271385	0.9802956	1.4413251	2.0076559	1.5590979	0	0.45430624
1	0	0.006429906	0.011968484	0.08746128	0.07929074	0.003461503	0.011612498	0.058740024	0.19052579	0.30212605	0.33589613	0.09113365	0	0.025246719	0.103326075	0.1660973	0.34563208	0.22311701	0	0.009638379	0.023656754	0.04725084	0.2463746	0.17597145	0	0.07029332	0.10504135	0.050301712	0.011687121	0	0	0.007982141	0.007982141	0	0	0	0	0.034814883	0.60611546	0.7003551	0.352714	0	0	0.036336686	0.76736325	1.3632848	1.215585	0.0009156	0.17443077
1	0	0.030290693	0.06517155	0.23278777	0.17076033	0	0	0.030290693	0.09418833	0.29313135	0.24521555	0.028381305	0	0	0.008295668	0.0570276	0.166152	0.02399661	0	0.079790086	0.086428665	0.041516513	0.1065721	0.005309052	0	0.110198416	0.11210626	0.003649255	0	0	0	0	0	0	0	0	0	0.42600745	1.9457043	2.0510485	0.5933497	0	0	0.5437001	2.1052263	2.2930984	1.1352988	0.031616516	0.11830737
1	0	0.004593264	0.04140961	0.049855415	0.008437096	0	0.003297455	0.04855573	0.10920933	0.16904612	0.18154755	0.04655363	0	0.010988764	0.029325455	0.094609715	0.20615645	0.0939532	0	0.037551586	0.000191549	0.040987328	0.13819869	0.052665483	0	0.018659174	0.016886763	0.022967914	0.051955063	0.002471295	0	0	0	0	0	0	0.000917889	0.30681726	0.8012755	0.7093827	0.6645545	0	0.001068934	0.37780812	0.9694252	0.89214486	0.83559483	0.050711147	0.24889937
1	0	0.027243774	0.11531018	0.1131638	0.029818293	0	0	0.08172075	0.2623366	0.29572734	0.16306859	0.01330562	0	0.062463064	0.18559042	0.21661381	0.20216012	0.057034098	0.007678764	0.066598445	0.2385045	0.21572892	0.18884844	0.051773097	0.007678764	0.09936057	0.23498592	0.14320041	0.05663939	0.000116799	0	0.001347115	0.002734066	0	0	0	0	0.09162568	1.0958159	1.1322297	0.41624317	0	0	0.16276632	1.272413	1.7487197	1.4583336	0.030529233	0.2306038
[truncated: 5,000 more columns]
