# Supplementary material for: MRI-based 2.5D deep learning and radiomics effectively predicted microvascular invasion and Ki-67 expression in hepatocellular carcinoma
Source: PLoS One. 2025 Nov 14;20(11):e0336579. doi: 10.1371/journal.pone.0336579 (PMC12617848; doi:10.1371/journal.pone.0336579)
Supplement: S2 File — (ZIP) [file pone.0336579.s002.zip › Data/featuresALex-Testing.csv]

label	feature_0	feature_1	feature_2	feature_3	feature_4	feature_5	feature_6	feature_7	feature_8	feature_9	feature_10	feature_11	feature_12	feature_13	feature_14	feature_15	feature_16	feature_17	feature_18	feature_19	feature_20	feature_21	feature_22	feature_23	feature_24	feature_25	feature_26	feature_27	feature_28	feature_29	feature_30	feature_31	feature_32	feature_33	feature_34	feature_35	feature_36	feature_37	feature_38	feature_39	feature_40	feature_41	feature_42	feature_43	feature_44	feature_45	feature_46	feature_47	feature_48
0	0	4.67E-05	0.014818707	0.052488606	0.012035476	0	0	0.09097005	0.26954752	0.23537524	0.13259307	0.012742125	0	0.05202898	0.21495351	0.13806881	0.100682236	0.016916864	0	0	0	0.009891836	0.032840483	0.012068646	0	0.008493749	0.008493749	0	0.005612536	0.003494621	0	0	0	0	0	0	0	6.66E-05	0.11500155	0.35579067	0.32138026	0	0	0.008946716	0.20720236	0.7540814	0.8628768	0.2688686	0.000947694
0	0	0.15753165	0.22212216	0.15312058	0.039151292	0	0.014115741	0.22768046	0.3893372	0.6093751	0.32290503	0	0	0.15850928	0.3269099	0.661539	0.48942584	0.02236603	0.007793976	0.13608035	0.3213172	0.4786955	0.43044952	0.02236603	0.017561885	0.21514337	0.44423363	0.35698226	0.08904783	0	0	0.06409896	0.06595962	0.015281703	0	0	0	1.1544449	1.5053552	1.1244127	0.03820991	0	0.029855788	1.5052493	2.243165	2.3459153	1.0893047	0	0.09682052
0	0	0.026051467	0.011948055	0.073402636	0.07230725	0	0.07015914	0.23973417	0.17381412	0.5768515	0.6800967	0.057907876	0.06659742	0.23773386	0.17381412	0.5492628	0.7189731	0.10540085	0	0.017787889	0.18204556	0.28295785	0.37890923	0.062767565	0.03487613	0.13129966	0.31762797	0.39028797	0.3921321	0.070951365	0	0.1260229	0.069793895	0.017024538	0	0	0	0.71002966	0.98867166	0.9412742	0.43610692	0	0	0.8302119	1.573555	1.8771293	1.4513305	0	0.13930324
0	0	0.041444965	0.04820067	0.002089678	0	0	0.007950549	0.19821386	0.22253494	0.127557	0.11642414	0.005238014	0.007950549	0.17343485	0.23392524	0.2035458	0.20384364	0.030206176	0	0.027379474	0.18739766	0.18553486	0.18032116	0.017256174	0.007242455	0.07827032	0.22776327	0.15962867	0.00591573	0	0.000225532	0.052672867	0.07598643	0.004159497	0	0	0	0.3142359	0.5183016	0.3039019	0.025527805	0	0	0.48631448	0.8926498	0.7614293	0.4194874	0	0.29919294
0	0	0.000539548	0.07223735	0.10812051	0.04668638	0	0	0.12378385	0.24723771	0.22226909	0.2518739	0.13263692	0	0.115003355	0.23972271	0.1813211	0.25873017	0.14565697	0	0.03641212	0.079284176	0.08478547	0.12687972	0.017579434	0	0.03421169	0.044109423	0.005142517	0.011625648	0	0	0	0	0	0	0	0	0.06317008	0.5495929	0.64559215	0.28852823	0	0	0.12875612	0.811503	1.2835196	0.9728571	0.044735827	0.10250006
0	0	0.03906463	0.1882046	0.1425562	0	0	0	0.11548627	0.42583308	0.67485905	0.13357644	0	0	0.09732848	0.21272494	0.47517106	0.1888938	0	0	0.024873752	0.05168068	0.10313918	0.068392925	0	0.003353017	0.07614075	0.1141088	0.071556896	0.0289765	0	0	0.052247517	0.04607916	0.000431886	0	0	0	0.19450586	0.44643405	0.3522558	0	0	0	0.26121137	1.0288184	1.1610432	0.3392548	0	0.10554646
0	0	0.080087595	0.120206594	0.07846015	0.011450513	0	0.008759597	0.19358669	0.32076648	0.34618413	0.17037538	0	0.000113304	0.123445116	0.22589734	0.2908985	0.18232225	0	0.007635251	0.07940609	0.2984734	0.302726	0.07624729	0	0.007635251	0.12762555	0.25915027	0.22195928	0.06657078	0	0	0.035028666	0.019018454	0.000814875	0	0	0	0.05812996	0.3826923	0.3347909	0	0	0	0.20485647	0.7274431	0.73209834	0.17432407	0	0.53963614
0	0	0.04848339	0.057698056	0.007021918	0	0	0	0.348401	0.7059977	0.62950456	0.0926853	0	0	0.27876282	0.7021361	0.74062943	0.3860571	0.002517417	0	0.004688786	0.17195426	0.47753087	0.40934652	0.005005335	0	0.03195275	0.15647921	0.1962861	0.10377932	0	0	0.006299491	0.005889733	0	0	0	0	0	0	0	0	0.042461593	0	0.8703138	1.5145895	0.964824	0.036038958	0	0.09266435
0	0	0.003262741	0.005118742	0.060360245	0	0	0.003867753	0.18598793	0.22831918	0.2645594	0.22737592	0	0	0.18084349	0.20854934	0.2893769	0.24390267	0	0	0.048685476	0.1636447	0.19433011	0.0956063	0.000131296	0	0.05019829	0.1529908	0.09638078	0.008690733	0.000131296	0	0.003492339	0.003492339	0	0	0	0	0.39294517	1.4513007	1.4070492	0.54312587	0	0.004426052	0.4968298	2.118936	2.2771497	1.3468635	0	0.6701753
0	0	0.032548066	0.073267885	0.029209586	0	0	0	0.18659864	0.24995239	0.10242973	0.02588151	0	0	0.15381505	0.14845712	0.0876082	0.04646298	0	0	0.06299911	0.102785334	0.09737475	0.023075512	0	0	0.12100054	0.13929163	0.046911065	0	0	0	0	0	0	0	0	0	0.63247687	0.7225711	0.29217032	0	0	0	0.7917756	1.3513458	1.2765585	0.267617	0	0.21683234
0	0	0.006284168	0.006284168	0.00204311	0.00204311	0	0.013904535	0.025007421	0.025816822	0.093354	0.059263017	0	0.009390061	0.010694188	0.012325577	0.14134482	0.12941934	0	0.012329251	0.014774692	0.020574369	0.084902704	0.07517565	0	0.011678939	0.011678939	0.01894689	0.035208214	0.018772362	0	0	0	0	0	0	0	0	0.077984355	0.3215282	0.20329738	0	0	0	0.50104445	1.3102717	1.4894673	0.37723294	0	0.31852058
0	0	0.032032765	0.16875017	0.11114178	0.001432722	0	0	0.3035504	0.4552014	0.36610273	0.046547074	0	0	0.23834674	0.42543003	0.36355346	0.06663546	0	0	0	0.09813335	0.14686927	0.01715133	0	0	0.008683411	0.15315439	0.16972351	0.001704579	0	0	0.008578672	0.017973073	0.011648697	0	0	0	0.013031718	0.08002334	0.060015813	0	0	0	0.79141337	1.1441509	0.83661306	0.11815915	0	0
0	0	0.002873007	0.015362442	0.015362442	0	0	0	0.008463567	0.04847324	0.06889156	0.05145503	0.003973621	0	0.01179104	0.030241154	0.09396384	0.08773612	0.003973621	0	0.00827364	0.06309998	0.08984863	0.055190008	0	0	0.000974931	0.036322158	0.040832214	0.002591407	0	0	0	0	0	0	0	0	0.15461487	0.19566515	0.0825038	0	0	0.001118959	0.33033985	0.48818785	0.46164653	0.27398485	0	0.10803141
0	0	0	0.00365317	0.008407984	0.008407984	0	0	0.011109672	0.14662	0.3041449	0.14772943	0.006494978	0	0.006050332	0.12121341	0.2874515	0.15464593	0.006494978	0	0.007281199	0.011862968	0.020432563	0.0136775	0	0	0.007281199	0.013507253	0.016446128	0.005578013	0	0	0	0	0	0	0	0	0.001383424	0.2068257	0.20176773	0	0	0	0.026680943	0.42911503	0.5777851	0.10397067	0	0
0	0	0.009319883	0.081141315	0.24388492	0.18407887	0.00773243	0	0.013653265	0.08506753	0.3169328	0.34659645	0.0572664	0	0.000716012	0.001596919	0.029208697	0.09533092	0.013815183	0	0	0	0.015138773	0.014516131	0.000541844	0.000822337	0.008623527	0.001047531	0.023271272	0.008626218	0	0.000822337	0	0	0	0	0	0	0.17393064	0.64486533	0.8480338	0.67335624	0	0.0233294	0.24944492	0.6881999	1.4199228	1.4320589	0.10899539	0.18001656
0	0.002707944	0.042138208	0.18252629	0.17068298	0.011086817	0	0.009281635	0.15653363	0.53037786	0.45747972	0.035774615	0	0.003947774	0.08931768	0.31105742	0.30253014	0.03164724	0	0	0.016749134	0.051668674	0.04198168	0.007935107	0	0	0.031016042	0.051238004	0.027261892	0	0	0	0	0	0	0	0	0	0.16497606	0.6275958	0.44241273	0	0	0	0.5114875	1.953699	2.0377233	0.079822235	0	0.10430017
0	0	0.02394115	0.04060168	0.019357033	0.010969115	0.002623812	0.018914687	0.16376783	0.2070495	0.17624754	0.22191468	0.06141317	0.018335797	0.14774549	0.16830462	0.11913165	0.24284965	0.18487833	0.013946208	0.013946208	0	0.054176085	0.19976589	0.15539138	0.009922607	0.010935919	0	0.03736022	0.05401028	0.006298103	0	0	0	0	0	0	0	0.014067349	0.15604769	0.18189037	0.019648973	0	0.019242022	0.41170067	0.7422048	1.5155661	1.5092579	0.2226057	0.1931126
0	0	0.015388773	0.024114132	0.007332451	0	0	0	0.04383522	0.081191376	0.07778035	0.03816576	0	0	0.031034047	0.07363924	0.10603136	0.05252653	0	0	0.010040917	0.06261375	0.08247105	0.019928891	0	0	0.001736114	0.040566087	0.04128831	0.007037787	0	0	0	0	0	0	0	0	0.35826677	0.516804	0.29765847	0.000434186	0	0	0.63037264	0.85547495	0.6383487	0.010049926	0	0.31377617
0	0	0.002419439	0.010498627	0.0159756	0.006834826	0	0	0.006417265	0.010498627	0.06759138	0.07990529	0.005875813	0	0.002209716	0.001641495	0.08505341	0.13005276	0.005875813	0	0.017678302	0.024240013	0.055949837	0.08449082	0	0	0.042715736	0.057617806	0.012166624	0	0	0	0.010745065	0.010745065	0	0	0	0	0.16476734	0.3144026	0.26063988	0.033516664	0	0	0.35790816	0.73897886	1.020304	0.8190566	0	0.21191865
0	0	0.04003034	0.07921886	0.0832014	0.0357767	0	0.006216728	0.057953652	0.15796137	0.27888587	0.21536222	0.003949649	0.006216728	0.009662352	0.017904567	0.097399406	0.17923985	0.028236996	0	0.049150668	0.06327823	0.083623976	0.05763899	0.003200625	0	0.12355024	0.14697815	0.1079045	0.048404023	0	0.006861719	0.065257095	0.03460704	0	0	0	0.017933983	1.013584	1.6225591	1.5105271	0.7699488	0	0.017933983	1.0673475	1.9014931	1.9785069	1.3307678	0.04381209	0.065693446
0	0	0.09701044	0.2974903	0.23230402	0.115814224	0	0.006616297	0.27545434	0.6334039	0.6411976	0.49145588	0.03399305	0	0.12650055	0.38035142	0.41928533	0.5283472	0.09302015	0	0.041395903	0.046789642	0.016278805	0.17975035	0.08248699	0	0.08666705	0.100348	0.033527266	0.06748117	0.03299335	0	0.005427633	0.013791018	0.016958715	0.003851632	0	0	0.07037851	0.57356304	0.47284347	0.13110448	0	0	0.08304295	0.82706285	0.8876657	0.7741639	0.058903858	0.15158838
0	0	0.12305224	0.21747911	0.19036865	0.16873157	0.004084813	0.043141447	0.3274315	0.4593099	0.3244622	0.54268664	0.20365489	0.005938636	0.14283666	0.16743429	0.052153517	0.27300602	0.20506272	0	0.035088714	0.04195557	0.0420111	0.12873144	0.07608739	0	0.16381551	0.1479066	0.072459735	0.135351	0.028623607	0	0.13336593	0.12364427	0	0	0	0	0.17294414	1.2668916	1.6598219	1.4221618	0.17232518	0	0.20205791	1.4098858	1.8899618	1.7283863	0.7842074	0.6939746
0	0	0.015841207	0.05350859	0.002173621	0	0	0.021976883	0.1347551	0.23827878	0.1527326	0.07892673	0	0.012276622	0.12086221	0.18307185	0.11466982	0.09690253	0.006929297	0.007042889	0.05495559	0.042479496	0.049371548	0.07371647	0.006929297	0.007042889	0.036559086	0.048309427	0.010621479	0.013817412	0	0	0.00105254	0.00105254	0	0	0	0	0.12251224	0.23481598	0.07203278	0	0	0	0.20789179	0.4683345	0.3657556	0.23287448	0.00160366	0.47766227
0	0	0.020816963	0.07997084	0.067251846	0.041185178	0	0.010872916	0.19164869	0.32421356	0.2516328	0.17228	0.026747566	0	0.0613608	0.11345066	0.090576686	0.14760095	0.049942024	0	0	0.009265485	0.027795514	0.05965926	0.011902381	0	0.020881295	0.020792631	0.008745202	0.008745202	0	0	0.01188084	0.011792176	0	0	0	0	0.123196535	0.76388484	1.1286224	0.7045089	0	0	0.19311306	0.90532196	1.6211762	1.2693568	0.042123444	0.2102676
0	0.018894164	0.11840512	0.16813372	0.31024197	0.40341377	0.0741934	0.07002115	0.2071063	0.34589118	0.82994986	1.2003464	0.37676948	0.000750081	0.05223281	0.13469756	0.48502532	0.834344	0.3134169	0.006782659	0.036209863	0.023919925	0.11107226	0.30240342	0.080586836	0.025980756	0.2526343	0.2089319	0.062005974	0.111123845	0.038812004	0	0.11269049	0.07498794	0	0	0	0	0.34369078	1.4167401	1.608824	1.0524282	0.10539057	0.001130109	0.36946383	1.505476	1.8630654	1.558449	0.45950437	0.89452904
0	0	0.03310656	0.066188544	0.057523735	0.026472056	0	0.00482605	0.33621997	0.5352106	0.49614754	0.30828398	0.077897504	0.00482605	0.30466142	0.4963306	0.44917664	0.37676954	0.18916635	0	0.021026796	0.08087695	0.035841905	0.1934995	0.16821405	0	0.12712148	0.15535463	0.009154494	0.027832309	0.03735274	0	0.017236298	0.09379103	0.009154494	0	0	0	0.007101172	0.088611946	0.14508657	0.017291488	0	0	0.42080754	1.2627507	1.6828388	1.5498049	0.33571804	0.048364185
0	0	0.034693502	0.12849756	0.089907885	0	0	0	0.19893	0.35720533	0.33846277	0.23597999	0.03553469	0	0.076124914	0.12879066	0.10193164	0.33675408	0.1936399	0	0.000131443	0.032687068	0.027997961	0.18458244	0.15146841	0	0.031791545	0.069694355	0.04648096	0.016521588	0	0	0.007497574	0.007497574	0.004950227	0	0	0.050389044	0.09718917	0.811524	0.96912754	0.38208273	0	0	0.06527913	1.0603064	1.8645926	1.8313525	0.17499043	0.4051024
0	0	0.000452879	0	0	0	0	0.019551082	0.028906595	0.037257086	0.034148365	0.005894584	0	0.019551082	0.032305676	0.07838767	0.1777237	0.11419143	0	0	0.014550526	0.039067507	0.09705336	0.053147964	0	0	0.015885837	0.013492609	0.007717138	0	0	0	0	0	0	0	0	0	0	0	0	0	0	0	0.044961996	0.29300472	0.33402583	0.07886396	0	0.068613775
0	0	0.01051952	0.13725151	0.13047278	0.025690483	0	0.018701892	0.16292621	0.37982178	0.34248286	0.26166052	0.027007392	0.018701892	0.120680556	0.28137925	0.1983721	0.2799189	0.0913014	0	0.025323905	0.16743031	0.1986079	0.1452102	0.043512918	0	0.024963977	0.111928344	0.13440591	0.058563653	0	0.02065679	0.02065679	0	0	0	0	0	0.014475788	0.7854513	0.98692214	0.41421416	0	0	0.23777518	1.1927453	1.6624936	1.226228	0.14711875	0.2181704
0	0	0.042037122	0.092713945	0.1904791	0.18179919	0.002160419	0	0.10093105	0.21680304	0.38898402	0.5518439	0.040909514	0	0.041244727	0.09322026	0.14154054	0.5310325	0.13459618	0	0.10369884	0.16040038	0.14859042	0.52219456	0.13601056	0	0.0438113	0.09389272	0.093918785	0.088615455	0.024713246	0	0	0	0	0	0	0	0.003246206	0.41297647	0.91837686	0.6590992	0	0	0.20392326	0.71906984	1.631984	1.4791806	0.015810745	0.089394435
0	0.01262549	0.09256443	0.11713136	0.07828971	0.024620343	0	0.020315906	0.18325064	0.2350637	0.1639503	0.1114825	0.002727795	0	0.063995756	0.089842744	0.06172774	0.12630206	0.06723838	0.000460255	0.015029901	0.014114646	0.018030843	0.13902569	0.06486928	0.000460255	0.052241065	0.060478494	0.017297408	0.0412234	0.001175311	0	0.002486546	0.002486546	0	0	0	0	0.42973664	0.48306817	0.620658	0.56732106	0.023059687	0	0.6088614	1.0940353	1.5925143	1.5055196	0.2136068	0.22176297
0	0	0.008647177	0.06068372	0.17075041	0.0752905	0	0	0.05799425	0.15500587	0.36684787	0.30626154	0	0	0.04692287	0.05803118	0.28367886	0.29235843	0	0	0.00934224	0.024484765	0.16230631	0.19036879	0.017663695	0	0.031179978	0.042169593	0.106459215	0.12571833	0.012952145	0	0.017500738	0.019714085	0.009157118	0	0	0	0.022315793	0.18810561	0.39774534	0.1353804	0	0	0.22599782	0.94003934	1.6460168	1.4126875	0	0.15838717
1	0	0	0.00028843	0	0	0	0.104165964	0.11198166	0.058005553	0.058561645	0.036926508	0	0	0.020306531	0.045610968	0.1514501	0.13294974	0	0.005477435	0.046786666	0.08475843	0.13146919	0.059761304	0	0.005477435	0.04163361	0.099400245	0.091492966	0.021499138	0	0	0	0	0	0	0	0	0.005124793	0.44523218	0.4457112	0.033545163	0	0	0.011195272	1.1304505	1.7796563	1.5138776	0	0.848032
1	0	0	0	0	0	0	0.008876969	0.08632731	0.10370157	0.15663974	0.100887194	0	0.005134825	0.08538884	0.115621984	0.20889269	0.20629227	0	0.002745524	0.012098881	0.07357041	0.13945854	0.16258934	0	0.002745524	0.029184347	0.05281363	0.078503124	0.05925289	0	0	0.003587586	0.000213579	0	0	0	0	0.08926019	0.17099145	0.058958165	0	0	0	0.2130727	0.70791674	0.9258916	0.7188542	0	0.20579402
1	0	0.20184705	0.24245241	0.04006827	0	0	0.04730979	0.54488367	0.7888279	0.5415631	0.2914564	0.002360712	0.022467537	0.4026929	0.5749991	0.44731233	0.3230036	0.091025956	0	0.029986916	0.14674403	0.20642164	0.25774688	0.10104847	0	0.116532214	0.27109998	0.24101812	0.039706323	0.00859733	0	0.006117498	0.08067071	0.074776575	0	0	0	0.017393654	0.12228735	0.108785465	0.009627078	0	0	0.057616275	0.49712712	0.6746388	0.46149305	0.016244186	0.32763612
1	0.011592601	0.04817423	0.106070794	0.0773181	0.031264987	0.002762104	0.053064287	0.1184615	0.22933353	0.31971475	0.3213372	0.021046368	0.005827548	0.051828984	0.11540505	0.3104655	0.37658888	0.015035898	0.015584641	0.11964301	0.13662663	0.23178002	0.22792962	0	0.027085565	0.1588786	0.13371058	0.086506955	0.010064421	0	0	0.071576856	0.04531849	0	0	0	0	0.5755743	1.4689397	1.6248538	0.95176643	0	0	0.5918469	1.6816281	2.1237693	1.6523505	0.026908215	0.3126644
1	0	0.002682935	0.03844163	0.07541656	0.037793584	0	0.001556284	0.031155143	0.24655144	0.29232347	0.17847306	0	0	0.012975245	0.16895486	0.28151053	0.25206175	0.013139076	0	0	0.03555791	0.21384987	0.23725067	0.013139076	0	0.03659015	0.053803563	0.117969826	0.11822358	0	0	0.024295291	0.029288398	0.004993107	0	0	0	0.09235716	1.1319269	1.3535222	0.85006225	0	0	0.09967343	1.5154946	2.2549958	2.0750494	0	0.02940637
1	0	0.18887968	0.3551169	0.18086053	0.020964472	0	0.006653538	0.29246566	0.5131668	0.364874	0.18278511	0.018034471	0.006237583	0.20016143	0.2475627	0.1252029	0.1348984	0.019457826	0	0.03100973	0.07539917	0.062447205	0.0562924	0.00197008	0	0.09196282	0.13873975	0.08636953	0.040093314	0	0	0	0.012293951	0.010406957	0	0	0	0.97955406	1.5408311	1.0308558	0.27207363	0	0	1.2260948	1.9895728	1.9017316	1.2941798	0.004584346	0.18706003
1	0	0.015813315	0.13622402	0.25283659	0.12956336	0	0.023426672	0.07550088	0.29043898	0.46950254	0.4323947	0.024697956	0.004344257	0.054946013	0.16787076	0.18311134	0.29735273	0.033890855	0	0.032159407	0.11816259	0.11662025	0.10206551	0.02030111	0	0.048408125	0.13943687	0.08639898	0.059328068	0.003527928	0	0.00871401	0.031710804	0.003439248	0.001607641	0	0	0.48215052	1.0401623	0.8213163	0.24604349	0	0	0.5964075	1.5193712	1.377858	0.87865955	0.007381261	0.40820494
1	0	0.11162479	0.10168116	0.047163256	0	0	0	0.17866473	0.32963207	0.39119023	0.22471112	0	0	0.050864764	0.20413485	0.38146272	0.39691573	0.004445422	0	0.16663004	0.31315964	0.41880324	0.25801143	0.003402823	0	0.24935634	0.39133522	0.28701413	0.12930994	0	0	0	0	0	0	0	0	0.17967714	0.6567792	0.58991027	0.02194778	0	0	0.35033974	1.4507258	1.692964	0.8436262	0	0.3059288
1	0.041270357	0.057975706	0.021020534	0.001132482	0	0	0	0.12311832	0.38011405	0.45871016	0.1863745	0	0	0.10758604	0.37924832	0.6063263	0.40239623	0	0	0.00602546	0.1124555	0.32959697	0.3167668	0.007054364	0	0.004911142	0.05810628	0.040307745	0.00925212	0	0.005903059	0.003719231	0	0	0	0	0	0.24823666	0.48581204	0.4369044	0.045469657	0	0	0.1312353	0.69623345	1.1899953	0.67004466	0	0.015558674
1	0	0.029246695	0.13190678	0.11242482	0.052316315	0	0.017272882	0.1960765	0.2725577	0.19638993	0.20162997	0.043913074	0.017272882	0.12611079	0.14062794	0.06444789	0.13124697	0.08794307	0	0.022906953	0.059461724	0.06840828	0.06763219	0.03625712	0	0.08757994	0.13474983	0.025082456	0.003109454	0	0	0.039386984	0.038802728	0	0	0.040035293	0	0.05363064	0.7442779	0.781667	0.3681998	0	0	0.13292423	1.0144817	1.3470293	1.2313492	0.4251108	0.21439844
1	0	0.09107097	0.11088845	0.060329013	0.014676169	0	0.117201775	0.1959303	0.24726908	0.35734966	0.44279292	0.014609676	0.061673954	0.12655075	0.14299348	0.37791994	0.54612005	0.047910426	0.001571298	0.032972015	0.036408387	0.10338239	0.16852261	0.021752972	0.001571298	0.011125429	0.014546888	0.02223856	0	0	0	0	0	0	0	0	0	0.17863944	0.5233275	0.4078019	0.09099004	0	0.022975568	0.46895558	1.347719	1.3634701	0.74203676	0	0.49142674
1	0	0	0	0	0	0	0	0.00143667	0	0	0.09581274	0.018719133	0	0	0	0.007858171	0.07636944	0.02964994	0	0	0.004765558	0.02373929	0.050492484	0.014082469	0	0.007301467	0.016495569	0.026929531	0.046852052	0	0	0	0	0	0	0	0	0	0.07680563	0.07087315	0.021719376	0	0	0	0.098811045	0.23934048	0.26314273	0.000171115	0.026574936
1	0	0.01102507	0.11393891	0.11771781	0	0	0	0.107608475	0.19761375	0.2038765	0.1342417	0.001934174	0	0.10745162	0.18928316	0.32166782	0.25609955	0.001934174	0	0.001214697	0.08984068	0.24992418	0.1901346	0	0	0.001214697	0.08417524	0.14666986	0.040373437	0	0	0	0	0	0	0	0	0.008694853	0.20376037	0.19124417	0.017904475	0	0	0.015530323	0.44944695	0.63328445	0.3369249	0	0
1	0.006729069	0.027726281	0.081550054	0.28762928	0.3407227	0.030085847	0.050130196	0.11023059	0.17718473	0.42531538	0.5764007	0.1658427	0	0.014219211	0.047073442	0.14175539	0.2560394	0.044790167	0	0.025383502	0.06373425	0.06390803	0.098249026	0.040858787	0	0.04258526	0.081975065	0.029682457	0.037478004	0.014987335	0	0	0	0	0	0	0	0.13919176	0.9339594	1.157509	1.0017903	0.030220935	0	0.23961309	1.2060577	1.7156104	1.6542875	0.5904785	0.45044565
1	0.008344321	0.092600696	0.23986927	0.16812812	0	0	0.014998054	0.14164916	0.44829333	0.3615705	0.037126973	0	0.01881863	0.073265344	0.12823106	0.1284642	0.058118172	0	0.018866058	0.117416844	0.14712635	0.16451934	0.052982982	0	0.010840559	0.113281175	0.15410951	0.1404681	0.02623014	0	0	0.023372164	0.020612128	0	0	0	0.013058081	2.0194106	2.5399373	1.9021289	0	0	0.108896054	2.4437525	3.2326102	2.7832625	0.13224857	0	1.0495633
1	0.044557378	0.090787515	0.06343805	0.0165794	0.016900558	0	0	0.020451255	0.07215611	0.1576074	0.19418794	0.000264753	0	0	0.036691345	0.12156576	0.18093698	0.006967854	0	0.006542282	0.020045225	0.008992307	0.07838767	0.011717941	0	0.006542282	0.032852024	0.028171778	0.036880206	0.006362919	0	0	0.003930597	0.003930597	0	0	0.013242511	0.3946318	0.7374821	0.5060939	0.19429173	0	0	0.40914577	0.92019045	0.930601	0.59030664	0	0.004722548
1	0	0.029250018	0.078534715	0.058789413	0.028990112	0	0	0.24859355	0.5133445	0.6537263	0.6461086	0.030035935	0	0.2217719	0.5615238	0.85371506	0.8816807	0.04815475	0.004848225	0.35142615	0.5324186	0.67812115	0.589885	0	0.004848225	0.41504386	0.5681165	0.4756741	0.24414004	0	0	0.03287614	0.015573639	0	0	0	0	0.05566085	0.3262927	0.4270786	0.2002026	0	0	0.30512974	1.6433405	2.023806	1.7936193	0.037042722	0.10592173
1	0	0.060333345	0.3925323	0.5918437	0.27629164	0	0.0165654	0.13673453	0.55002636	1.0446328	0.89427346	0.10288909	0	0.041415296	0.16668162	0.7494603	0.8393576	0.117616616	0.00825244	0.054234188	0.07812019	0.07077075	0.1831596	0.016016345	0.00825244	0.11312254	0.27636206	0.18012737	0.042092685	0	0	0.054324742	0.081891425	0.021190163	0	0	0	0.045197725	1.4508424	1.8542428	1.4190692	0.010346265	0	0.045197725	1.6488388	2.3399007	2.245352	0.32965884	0.75508076
1	0.036172416	0.04513174	0	0	0	0	0.008139866	0.082142524	0.47265604	0.4272029	0.004760213	0	0.008139866	0.1576244	0.6374118	0.64113367	0.017936736	0	0.002923398	0.16877194	0.46970913	0.5210163	0.017443368	0	0.002923398	0.1299416	0.22558682	0.13166144	0	0	0	0	0	0	0	0	0.051057477	0.38551396	0.54653656	0.16056009	0	0	0	1.1001617	2.2326357	2.089041	0.014596075	0	0.09063322
1	0	0	0.035825413	0.03988008	0.001040061	0	0	0	0.09450539	0.09153368	0.027342498	0	0	0	0.06008392	0.08400192	0.09497515	0.018919209	0	0	0.002325618	0.048912015	0.09392433	0.018919209	0	0	0.002807467	0.002935454	0.002576306	0	0	0	0	0	0	0	0	0.012035124	0.15970315	0.14209491	0.003587766	0	0	0.048415508	0.45129886	0.6824299	0.448214	0	0.021227323
1	0.013304878	0.1765463	0.20855671	0.06976275	0.03980042	0	0.07134284	0.3804042	0.49319476	0.62132967	0.56245124	0.002629542	0	0.2544946	0.29385442	0.5405478	0.5909223	0.03826781	0	0.048659302	0.12720177	0.22491552	0.21709903	0.02103158	0.003109318	0.11616806	0.15535787	0.09715116	0.055882473	0	0	0.017153693	0.021389732	0.003507922	0	0	0	0.09996314	0.95152026	1.0005244	0.27976412	0	0.002912142	0.17398135	1.154433	1.7297457	1.5537397	0	0.27604258
1	0	0.000249346	0	0	0	0	0.003490065	0.028579323	0.032023948	0.057025272	0.10901078	0.002103152	0.003490065	0.011757382	0.03495719	0.08089883	0.11903238	0.004085427	0.001998479	0.024470052	0.08431058	0.12297032	0.08411728	0.005479059	0.001998479	0.038702313	0.09597189	0.089996114	0.058592137	0.003935001	0	0	0	0	0	0	0	0.003725926	0.39739445	0.48944137	0.317546	0.001803932	0.001744952	0.014043201	0.45213428	0.76293826	0.7078381	0.12832393	0.18390138
1	0	0.009898117	0.113116406	0.16593495	0.0996937	0	0	0.10395519	0.31466514	0.49063334	0.48449227	0.015446126	0	0.06008253	0.28481433	0.421417	0.51064074	0.064022	0	0.07373872	0.16839814	0.17900452	0.2758142	0.08229041	0	0.058229554	0.117843606	0.040998258	0.01597771	0	0	0.011628279	0.011628279	0	0	0	0	0.07436084	1.6742522	1.9355255	1.2470913	0.000110048	0.121542014	0.22234881	1.990389	2.6920853	2.343054	0.11833135	1.4720609
1	0.001042562	0.11812048	0.13939558	0.092007615	0.003027245	0	0.003428735	0.14069624	0.21398728	0.28719333	0.1467787	0.00320984	0	0.024000421	0.10483214	0.2072128	0.16321981	0.00665295	0.015288658	0.01872398	0.025290156	0.05637909	0.04868079	0	0.015288658	0.017630918	0.035412833	0.049273647	0.020066714	0	0	0	0.004108606	0.004108606	0	0	0	0.11291592	0.34793502	0.2505118	0.051068164	0	0	0.117543235	0.42416367	0.4100578	0.13586976	0	0
1	0.008856628	0.18304083	0.30733535	0.12290572	0.004196179	0	0.014618395	0.2687252	0.41719088	0.3385417	0.048447136	0	0	0.07508811	0.14384086	0.23639709	0.060816266	0	0.002576945	0.021559073	0.06703857	0.088380285	0.017958907	0	0	0	0.001634089	0.008711298	0	0	0	0	0	0	0	0	0	0.69253665	1.412708	1.308841	0.051272113	0	0	1.015608	2.1443465	2.1478472	0.23839489	0	0.39676353
1	0	0.061465677	0.2630336	0.3826898	0.12489838	0	0	0.13786672	0.44268268	0.56565124	0.2983705	0	0	0.06987763	0.20345926	0.29207894	0.14295664	0	0	0.013949152	0.031143757	0.054231107	0.047295827	0	0	0.0604255	0.07820633	0.002476386	0.001416102	0	0	0.027502798	0.025947392	0	0	0	0	0.75350326	1.545719	1.564974	0.82494724	0	0	1.0429666	1.8413798	2.108349	1.3354925	0.09759577	0.1634168
1	0	0.001784856	0	0	0	0	0	0.004934695	0.054825813	0.09237436	0.035322428	0	0	0.003149839	0.04628212	0.09366242	0.08560434	0	0	0.06273279	0.06999407	0.0427934	0.06998598	0	0	0.07692093	0.07960757	0.029816894	0.030580362	0	0	0.001192458	0	0	0	0	0	6.46E-05	0.013676243	0.012178289	0	0	0	0.04797556	0.3084082	0.6254209	0.37415805	0	0.19093809
1	0	0.001503877	0.002222103	0.000571469	0	0	0	0.050245576	0.042419463	0.17901847	0.3122526	0.047070123	0	0.022410331	0.029922172	0.19093683	0.33187577	0.04836298	0	0.007994259	0.007994259	0.012501893	0.03380911	0.000270294	0	0.002870638	0.003954234	0	0.013911752	0	0	0	0	0	0	0	0	0	0.23817612	0.2343692	0.024032624	0	0	0.0646186	1.0216315	1.2966124	0.8110229	0.011992046	0.12023181
1	0.007697385	0.022131098	0.026364245	0.015728898	0	0	0.007697385	0.034358267	0.03347246	0.059375852	0.07076023	0.00478045	0	0.008757665	0.014387637	0.023165561	0.09002026	0.005587378	0.008037161	0.017792536	0.012604301	0.013783413	0.0403661	0.000806927	0.008037161	0.042830218	0.03402866	0.002506435	0.006657692	0	0	0	0	0	0	0	0	0.28757542	0.5192843	0.59166324	0.40668002	0	0	0.31187475	0.5990244	1.0122907	0.9494077	0	0.11999532
1	0	0.005261516	0.01839093	0.034783404	0.034641124	0.001936325	0	0.054238103	0.16720474	0.18394896	0.23473349	0.12476843	0	0.027744016	0.10468776	0.13082679	0.25769275	0.14884447	0	0.002134886	0.008913492	0.01614658	0.08181371	0.042017087	0	0.007034502	0.008876421	0.00344882	0.005456161	0.004183012	0	0	0	0	0	0	0	0.001318319	0.14109679	0.36164576	0.2274936	0	0	0.0077082	0.34643236	1.0809907	1.173723	0.26811484	0.016435893
1	0	0	0.012369502	0.01287808	0.000508578	0	0	0.040103447	0.11389394	0.14617972	0.020630062	0	0	0.023957882	0.08371391	0.24233809	0.14139578	0.000163158	0	0.01808193	0.06979593	0.17665145	0.13900928	0.000163158	0	0.049810432	0.11032268	0.08333208	0.01041135	0	0	0.004152019	0.01184426	0.011451363	0	0	0	0.06798532	0.11755117	0.05054202	0	0	0	0.57439816	0.9436948	0.95833707	0.21527624	0	0.04624013
1	0	0.029021842	0.019375624	0.049167674	0.01784319	0	0.018438093	0.09141416	0.07401768	0.32065007	0.30371997	0	0.012984985	0.05916854	0.036207292	0.3278122	0.42549446	0.011116564	0	0.031626992	0.054075234	0.11998332	0.17259134	0	0	0.00455281	0.030740721	0.016360538	0	0	0	0.004213642	0.007392233	0	0	0	0	0.5055247	1.3336593	1.3419261	0.23888053	0	0	0.69027555	2.0443099	2.1210628	1.084331	0.00373314	0.13481125
1	0.009068356	0.13731207	0.19127995	0.08282891	0.022545962	0.011288939	0.031871013	0.30708036	0.5621041	0.24477813	0.19505937	0.048912987	0	0.14311872	0.2529027	0.14553455	0.37242618	0.20912932	0	0.0910126	0.11135325	0.10754307	0.27394414	0.13390972	0	0.16271242	0.17284606	0.043883547	0.08405138	0.023124943	0	0.005213414	0.005213414	0.002459394	0	0	0	0.23122539	0.59841865	0.4161137	0.14381081	0	0.084677175	0.3447289	0.9103146	0.7651025	0.58852017	0.048799954	1.1614963
1	0	0.016441904	0.043304406	0.036662295	0	0	0.03937201	0.15497135	0.3231386	0.38950926	0.1377182	0	0.018819658	0.10018369	0.21790831	0.36741808	0.25167385	0.016526299	0	0.000709719	0.022433205	0.15940641	0.1273986	0.000990614	0	0.000709719	0.025358152	0.028595291	0	0	0	0	0	0	0	0	0	0.25522554	1.043608	0.860323	0.071361534	0	0	0.4061336	2.2206993	2.5417528	1.270003	0	0.5611523
1	0	0.005583888	0.110106915	0.14794533	0.038227748	0	0.010810038	0.14971426	0.33808234	0.42730856	0.32209894	0.001746364	0	0.13238427	0.21945742	0.27262342	0.29727188	0.019071018	0	0.034765616	0.07932489	0.14277352	0.1387493	0.016961498	0	0.26463538	0.3148858	0.20322911	0.08448379	0	0	0.20601107	0.24680623	0.103117205	0.021541905	0	0	0.13355246	0.5847	0.6799495	0.39510304	0	0	0.26093277	0.9057524	1.2714934	1.1942737	0.048752204	0.25547627
1	0	0.017877433	0.033434223	0.013933677	0	0	0	0.063489564	0.09322358	0.33406702	0.32670447	0	0	0.050297044	0.10176505	0.44448793	0.46311906	0.004975664	0	0.00770974	0.02157965	0.21516374	0.22077113	0.004975664	0	0.018207826	0.028576216	0.032709364	0.030347137	0	0	0.004591097	0.012323472	0.004303406	0	0	0	0.042296853	0.37705466	0.42361188	0.12019733	0	0.001147101	0.15615404	0.8175368	0.9557993	0.42443126	0	0.07393672
1	0.000628458	0.000628458	0	0.000322205	0.031671863	0.01629483	0.005574795	0.006618563	0.001771211	0.020757161	0.102073215	0.081867754	0.005574795	0.006618563	0.006726232	0.003592745	0.10092745	0.06677814	0	0.00177405	0.002413503	0.004839917	0.040955912	0.010118965	0	0.017256256	0.018340943	0.0037312	0.015499882	0.005095282	0	0.003438975	0.003438975	0.00112825	0.005095282	0.005095282	0	0	0.07248893	0.23366836	0.23595901	0.016811447	0	0	0.084040396	0.38043404	0.41929534	0.14094478	0.28859523
1	0	0.000942297	0.008689878	0.034679633	0.0759377	0	0.009467837	0.006294903	0.019903768	0.06438316	0.1722954	0.10597678	0.009467837	0.002167899	0	0.006200323	0.10386896	0.09274474	0	0.004109098	0.025159739	0.001508056	0.03688781	0.035106666	0	0.004109098	0.08436893	0.008550665	0.001781145	0	0	0	0.000243422	0.004622632	0	0	0	0	0.19234273	0.33533973	0.17238727	0.026522035	0	0.017673073	0.49133015	1.0555981	1.329547	0.9157514	0.12146076
1	0	0.008626659	0.038877074	0.03112202	0.012477133	0.000738161	0	0.009272855	0.069948874	0.10553044	0.18481997	0.060402576	0	0	0.025511542	0.07475942	0.14814031	0.024498658	0	0.00435386	0.036008205	0.095921814	0.09143144	0	0	0.00435386	0.023584226	0.054163523	0.044312917	0	0	0	0	0	0	0	0	0.024049541	0.32548898	0.46498343	0.20542388	0.000336759	0	0.08001499	0.5693679	0.9327563	0.5107422	0.017753592	0.15522844
1	0.013150676	0.08854192	0.047751956	0.001822756	0.001822756	0	0.013150676	0.09821254	0.06390361	0.06932196	0.04012617	0	0.001050899	0.007266713	0.010082104	0.11460997	0.0960251	0	0.001281789	0.028269676	0.049911454	0.12588987	0.10267728	0	0	0.042079862	0.0490187	0.01744797	0	0	0	0	0	0	0	0	0	0.2486176	0.69165164	0.4903758	0.054414805	0	0	0.29985997	0.9352457	0.8569575	0.31721765	0	0.32259467
1	0	0	0	0.003838662	0	0	0	0.034054928	0.044893686	0.02158796	0.017081128	0.000479672	0	0.033848993	0.04310041	0.025706908	0.022839377	0.000649785	0.002645762	0.013836465	0.018673964	0.029935144	0.020668311	0	0.001123513	0.015110021	0.015868567	0.003789507	0	0	0	0	0	0	0	0	0	0.41748556	0.71971786	0.5445003	0	0	0	0.49934953	1.0070462	0.91819257	0.097906694	0	0.5206161
1	0.025973607	0.025973607	0.028589822	0.028856376	0	0	0	0.005765126	0.18367013	0.23149373	0.15831384	0.009919854	0	0.005765126	0.17131296	0.3618239	0.30654907	0.011593707	0	0.001663153	0.052878216	0.30001143	0.27099633	0	0	0.009715744	0.035300184	0.09083843	0.052477617	0	0	0	0	0	0	0	0	0.001169676	0.01799339	0	0	0	0	0.13231124	0.25691053	0.21337312	0.000240459	0	0
1	0	0.02955905	0.05535656	0.019009834	0.002082655	0	0.000565175	0.068961345	0.13791902	0.10808199	0.022404501	0	0	0.042701203	0.10719171	0.21397217	0.1539703	0	0	0.03762102	0.040756095	0.116850175	0.077485666	0	0	0.03762102	0.03762102	0.003076917	0	0	0	0	0	0	0	0	0	0.000706984	0.1276626	0.080231346	0	0	0	0.2730859	1.1219133	1.220828	0.11408957	0	0.14975122
1	0.004189383	0.028513024	0.04065947	0.006889005	0	0	0.001580354	0.08935408	0.1927686	0.13316445	0.05051288	0	0.001580354	0.060823925	0.12147531	0.09910666	0.066322744	0.004040686	0	0.001842285	0.014439626	0.11291675	0.1133432	0.004040686	0	0.01726322	0.045044437	0.114923045	0.08486959	0	0	0	0	0	0	0	0.018897971	0.2362727	0.34649915	0.19059893	0.03526563	0	0.018897971	0.5714065	0.99858063	0.8627163	0.1942019	0	0.11522672
1	0	0.000126482	0.000126482	0	0.007063774	0.00354619	0	0.08025141	0.048011247	0.09196142	0.10228432	0.00354619	0.001325833	0.08515302	0.07378086	0.1212365	0.1511058	0.024648497	0.001325833	0.016610006	0.027433774	0.04585877	0.05939373	0.024648497	0	0.007142394	0.004438196	0.005770151	0.00436982	0	0	0	0	0	0	0	0	0.006275442	0.10832901	0.11520091	0.001848062	0	0	0.05182291	0.42246956	0.8814786	0.7548016	0	0.053990133
1	0	0.010923686	0.016491534	0.005036251	0	0	0	0.03436373	0.032732148	0.050090734	0.038203165	0	0	0.021662293	0.027082363	0.06125198	0.05010689	0	0	0.015266963	0.023721024	0.05770483	0.05029107	0	0	0.033236817	0.036590412	0.057371963	0.042553134	0	0	0.002626834	0.003229221	0.001150198	0	0	0.018129244	0.36321735	0.5618498	0.4340339	0.013423492	0	0.025367336	0.59182143	1.0412986	1.054253	0.46343523	0	0.23273666
1	0	0	0	0.022725612	0.017689303	0	0.005090172	0.075471476	0.12323079	0.52377695	0.5925204	0.096177846	0	0.070879444	0.12927285	0.5547019	0.69843376	0.1653119	0.000477151	0.04295615	0.14223804	0.16637279	0.24779806	0.001499067	0.002116966	0.041951343	0.14026125	0.113404915	0.10664185	0.001499067	0.001639815	0.003786745	0.002168913	0	0	0	0	0.12800458	0.7130375	0.7679751	0.4202829	0	0	0.2973204	1.1160886	1.2131585	0.7910296	0.046804987	0.14465074
1	0	0.022784026	0.25012937	0.43575236	0.38604173	0.037239134	0.036704108	0.24109039	0.39139673	0.66604304	0.70991844	0.23223157	0.023822427	0.16053556	0.12064426	0.37115717	0.6386276	0.1879282	0	0.019171296	0.06258699	0.12353769	0.17662874	0.028205108	0.008267512	0.16661881	0.21483423	0.15912074	0.14155623	0.025306225	0	0.06986619	0.065601744	0.006183018	0	0	0	0.110086516	0.70489526	0.9069368	0.5302489	0	0	0.110086516	0.9600044	1.3868705	1.3075963	0.31504244	0.2771992
1	0	0.041145623	0.1979491	0.4516135	0.4146415	0	0.016319405	0.36883578	0.4787618	0.62945694	0.81641483	0.24836546	0.000851917	0.3671369	0.36313713	0.26251867	0.6326894	0.36498734	0.017585225	0.05576497	0.1252202	0.14277296	0.44458187	0.26853746	0.07554834	0.28886548	0.27910158	0.21706137	0.27716038	0.1298417	0.005150678	0.18633963	0.09640216	0.004455294	0.004269049	0	0	0.52153623	1.5001099	1.6160276	1.1215535	0	0	0.7244613	1.8251208	2.0587258	1.9716556	0.5504022	0.16154326
1	0	0.017973661	0.3188299	0.46393555	0.28440338	0	0.04016936	0.07962244	0.3675064	0.5318196	0.5538792	0.12073167	0.035145573	0.055028252	0.052008502	0.09614861	0.32795766	0.15328714	0	0.028285269	0.040133193	0	0.10207385	0.082855	0	0.14373301	0.15316781	0.023085933	0.05548085	0.043307822	0	0.12857473	0.11732028	0.005744922	0.005744922	0	0	0.35875502	1.1144936	1.4422188	0.9302991	0.035359252	0.006089669	0.419161	1.3638617	1.991153	2.154248	0.7290883	0.42003173
1	0	0.053844262	0.039633483	0.15810779	0.14833865	0	0.020574095	0.17435637	0.16695347	0.4542102	0.4555025	0.045057062	0.01711655	0.093549475	0.064635	0.26195955	0.44118896	0.24500135	0.006716532	0.11371784	0.07456511	0.00678438	0.2839105	0.196471	0.018619109	0.17882636	0.12639259	0.014476839	0.051230557	0.00938493	0.002106392	0.025049035	0.004095074	0	0	0	0	0.014566988	0.024545504	0.11733433	0.073549576	0	0	0.037505127	0.30153638	0.9697301	0.9866311	0.23103519	0.1631918
1	0	0.14143471	0.21152566	0.19276567	0.106400125	0.003757868	0.014932056	0.37816957	0.53503054	0.4621004	0.4960114	0.12776394	0.001749761	0.07845571	0.19811457	0.17529406	0.38263914	0.1430849	0.003490405	0.041928317	0.15820101	0.16130401	0.20520215	0.114529796	0.003490405	0.0758143	0.18578319	0.14958073	0.10214231	0.041767437	0	0.002310674	0.002310674	0	0	0	0	0.10227466	1.0870069	1.412587	1.1367047	0.057647675	0.00691279	0.20157285	1.2446718	2.0238948	1.8775066	0.57981104	0.5847468
1	0	0.1691038	0.31196374	0.20776398	0.06985192	0.010312831	0.05341655	0.3833536	0.49176127	0.5269672	0.47992474	0.15838851	0.013259428	0.21858564	0.33100426	0.34953085	0.7570518	0.5507287	0.007601676	0.10792098	0.12162765	0.020841356	0.6218091	0.56457436	0.005472723	0.3598264	0.3851244	0.025037035	0.02572852	0.015384751	0	0.030737657	0.029102812	0	0	0	0	0.4927395	1.2123802	1.241034	0.90292466	0.08812524	0	0.49885955	1.302893	1.688275	1.5247996	0.5233068	0.2663043
1	0	0.007893099	0.06085682	0.096754126	0.07296774	0.0147828	0	0.08384704	0.39779478	0.6676656	0.81556827	0.18279459	0	0.036352098	0.31225047	0.49100688	0.6392244	0.1538138	0	0.02526297	0.051934283	0.064078964	0.094344385	0.002879386	0	0.02526297	0.04856789	0.023536423	0.032180365	0	0	0	0	0	0	0	0	0.019215584	0.4989763	0.7704373	0.61655194	0.016467832	0	0.033611592	0.7213081	1.5734284	1.6236387	0.24631232	0.0944743
[truncated: 5,000 more columns]
