# Supplementary material for: MRI-based 2.5D deep learning and radiomics effectively predicted microvascular invasion and Ki-67 expression in hepatocellular carcinoma
Source: PLoS One. 2025 Nov 14;20(11):e0336579. doi: 10.1371/journal.pone.0336579 (PMC12617848; doi:10.1371/journal.pone.0336579)
Supplement: S2 File — (ZIP) [file pone.0336579.s002.zip › Data/featuresGNet -Training.csv]

label	feature_0	feature_1	feature_2	feature_3	feature_4	feature_5	feature_6	feature_7	feature_8	feature_9	feature_10	feature_11	feature_12	feature_13	feature_14	feature_15	feature_16	feature_17	feature_18	feature_19	feature_20	feature_21	feature_22	feature_23	feature_24	feature_25	feature_26	feature_27	feature_28	feature_29	feature_30	feature_31	feature_32	feature_33	feature_34	feature_35	feature_36	feature_37	feature_38	feature_39	feature_40	feature_41	feature_42	feature_43	feature_44	feature_45	feature_46	feature_47	feature_48
0	0.21970484	0.05138615	0.29216886	0.6188859	0.92259717	0.60811734	0.76454055	0.23001564	0.10606087	0.55429435	0.05858806	0.51176274	0.055737928	0.19777954	0.17704171	0.068761446	0.08267535	0.45874655	0.27090302	0.8776765	0.047095973	0.14236079	1.7865673	0.49862725	0.26609614	0.12727764	0.29992676	0.07927809	0.07772848	0.5050553	0.09173074	0.29490295	0.18855903	0.33126342	0.12312251	0.008781108	0.19497915	0.18109158	0.085161865	0.005415371	1.1315063	0.28212398	0.16722248	0.07387145	0.047680292	0.21633789	0.005821077	0.11980941	0.48731786
0	0.509358	0.0745352	0.37747142	0.29503784	0.865702	0.73391193	0.9193518	0.19298841	0.08304111	0.3605582	0.050638933	0.4186582	0.0667569	0.21051878	0.1567381	0.11583218	0.14226069	0.6663662	0.30304524	0.71745086	0.07535019	0.100459926	1.4539691	0.42145517	0.19794697	0.12952663	0.21532145	0.08311716	0.15488075	0.38391823	0.054783728	0.33817354	0.13307585	0.2338652	0.2254675	0.010321092	0.27203387	0.3309439	0.035788227	0.003923524	1.1004853	0.25069344	0.07514476	0.09115349	0.11555236	0.29246742	0.006153033	0.12901285	0.4019812
0	0.38973027	0.040733065	0.37510535	0.27623066	1.0869346	0.54903054	1.0619076	0.26181114	0.19996335	0.44867823	0.034626458	0.8208272	0.02849001	0.099531375	0.22878648	0.12786981	0.060114004	0.8166924	0.4670158	0.66511923	0.023162166	0.060739014	2.1576803	0.5432635	0.52652377	0.045763545	0.14334442	0.070731536	0.1558733	0.26275408	0.09096871	0.20055416	0.13862437	0.6183865	0.10815087	0.015134855	0.19787757	0.2996078	0.036106966	0.028731925	0.97350746	0.19848426	0.0469016	0.06283138	0.069713436	0.2274043	0.002602511	0.15685886	0.4822932
0	0.35931224	0.03904502	0.26906812	0.3631699	0.6649735	0.577324	0.8439447	0.06912739	0.060378563	0.54594445	0.08883459	0.49956322	0.09354508	0.2256682	0.20332623	0.064493954	0.060534474	0.51015127	0.14337325	0.91425437	0.082573935	0.105112575	1.6730808	0.39281386	0.22250336	0.27569252	0.25648564	0.062449194	0.041807894	0.38988754	0.037256952	0.31729487	0.2780785	0.30011943	0.24915884	0.003303971	0.18052745	0.1808445	0.100405306	0.00129464	1.2825868	0.25777522	0.17223291	0.048552476	0.11804962	0.15131405	0.004320824	0.15143916	0.39057887
0	0.38717064	0.12277107	0.3731539	0.3355041	1.0248096	0.59742445	0.9187009	0.14174002	0.08560421	0.34994993	0.05601227	0.4755903	0.041180365	0.19268669	0.2690457	0.084688365	0.14440607	0.70689213	0.28846684	0.6677977	0.05795347	0.09928035	1.5632961	0.42202452	0.22573654	0.137387	0.3403506	0.033835348	0.15498415	0.45559755	0.14347956	0.289834	0.17761786	0.24644122	0.19302596	0.027057847	0.29172206	0.26490805	0.04899544	0.01084141	1.0885814	0.22279294	0.1288874	0.13361493	0.05981677	0.19872124	0.011833091	0.105793595	0.4190205
0	0.29032996	0.058674674	0.22470428	0.38703138	0.9759792	0.59708023	0.58691746	0.13243923	0.14560395	0.3520965	0.02431945	0.5772925	0.054168496	0.15950407	0.11262922	0.108715296	0.14239104	0.5358048	0.42662796	0.65242994	0.057707567	0.09615098	1.5880903	0.41761965	0.29802477	0.14102374	0.34185845	0.07375635	0.23364404	0.2759226	0.051589612	0.36269745	0.17688248	0.2896213	0.1454397	0.010209052	0.20388079	0.10037129	0.046857215	0.011986784	1.0315143	0.18260373	0.13201438	0.0417389	0.06360898	0.20511675	0.011925361	0.21440989	0.48564956
0	0.32358193	0.058677595	0.3344171	0.53501403	0.8147376	0.6188458	0.8130256	0.18393256	0.09078378	0.48634574	0.09224987	0.46136412	0.113082215	0.21016806	0.15855695	0.11760417	0.07184961	0.52347493	0.24823532	0.8142953	0.12053424	0.10289749	1.5925306	0.3688737	0.27400348	0.18607119	0.24560851	0.082044944	0.12688094	0.3864553	0.07675778	0.335573	0.17436239	0.31173912	0.14125212	0.008957763	0.23057127	0.2027828	0.114756495	0.004513016	0.96595484	0.3771142	0.14309143	0.056651518	0.074242055	0.22550046	0.018580966	0.17143595	0.3591211
0	0.2311929	0.056044467	0.24264754	0.44890997	1.0145074	0.6147093	0.70608	0.1607661	0.20317122	0.42232034	0.0395003	0.6607777	0.0724196	0.18490049	0.0695235	0.047747154	0.13035478	0.42037347	0.31555504	0.7491237	0.038551845	0.067079686	1.7050636	0.33737245	0.2413318	0.14237902	0.23307551	0.047977515	0.1425203	0.31441054	0.04507305	0.30038592	0.21670201	0.42255178	0.17508188	0.004134783	0.27061072	0.1726685	0.05458223	0.005301975	0.9370338	0.20814358	0.10199528	0.054500613	0.03269707	0.23987155	0.006159488	0.19097926	0.4521307
0	0.45129672	0.09441179	0.5147639	0.4196005	1.0994309	0.39748725	1.2126868	0.19568248	0.091093294	0.6540889	0.06278249	0.5279415	0.035020877	0.1493943	0.31161618	0.22155246	0.09802677	0.6820006	0.21972719	0.6107291	0.05793551	0.11190287	1.2117308	0.46115276	0.2717167	0.10931866	0.25515378	0.10154815	0.19319436	0.3108267	0.13534053	0.2548558	0.18432747	0.38511702	0.117043205	0.022525752	0.23737146	0.37567225	0.037458695	0.02716958	0.8613754	0.31085548	0.152455	0.0632601	0.0834731	0.29000324	0.02464581	0.10827613	0.33380574
0	0.23743503	0.07321887	0.32663715	0.29176635	0.84448814	0.51284945	0.81325376	0.16613163	0.1766716	0.38310418	0.062525846	0.64033085	0.113586	0.19343291	0.07013459	0.14167592	0.13021153	0.49953902	0.2747243	0.6061334	0.12948602	0.09768958	1.4383366	0.37383267	0.21302618	0.13250983	0.21939947	0.06820777	0.136406	0.25909862	0.03251926	0.270528	0.16337082	0.40804535	0.18562981	0.005552677	0.2998607	0.25745758	0.03645771	0.004721376	0.89689404	0.2637946	0.097739935	0.10070657	0.08688673	0.19127712	0.020165911	0.20363362	0.40681124
0	0.4493242	0.038973298	0.27162164	0.33626592	1.0991399	0.60397094	1.0854603	0.2546381	0.15488146	0.4465321	0.0436218	0.7484817	0.027937684	0.09252907	0.17517622	0.10767268	0.1333897	0.69169533	0.47401482	0.7883216	0.025595758	0.05265545	2.1695275	0.5495558	0.36095542	0.08742321	0.15539542	0.12090921	0.16118671	0.21540402	0.04657161	0.24080841	0.19316822	0.62864566	0.166204	0.012912891	0.2516659	0.30383337	0.021381263	0.009837921	1.1737249	0.16176584	0.051529996	0.025093062	0.13301204	0.18756215	0.00388892	0.20244406	0.46996608
0	0.2750975	0.068507984	0.2557387	0.45681977	1.120404	0.7072307	0.7956686	0.11830123	0.07615008	0.50576156	0.14209798	0.8070429	0.030238997	0.15976647	0.15106109	0.107792355	0.0597847	0.7289837	0.3905142	0.7248902	0.048824556	0.037145626	1.6275183	0.34721535	0.22584586	0.24669974	0.2884507	0.108165644	0.15475997	0.40249285	0.04813816	0.21497793	0.23663087	0.29914993	0.06572513	0.012436261	0.20730999	0.2111044	0.1027516	0.010062938	1.0879709	0.3809205	0.1911128	0.092575654	0.09611969	0.1771619	0.009118457	0.114641026	0.59651697
0	0.37844798	0.07607945	0.42784104	0.4334584	0.692132	0.6542124	0.80955905	0.1588137	0.077122174	0.42369062	0.052878886	0.50230294	0.07895298	0.26857677	0.2295223	0.10693158	0.14898042	0.6398726	0.21786137	0.56525105	0.06736465	0.06016182	1.4255388	0.57871336	0.21790674	0.1632019	0.21533763	0.09776564	0.11395566	0.4531187	0.104227364	0.31859025	0.30728436	0.20471928	0.11608446	0.027163114	0.13963938	0.254978	0.0673351	0.009347476	0.93617	0.24069166	0.14016101	0.14816746	0.07365636	0.20352788	0.013627941	0.06589314	0.63174057
0	0.3713677	0.07457712	0.46663886	0.40587074	0.6453749	0.7242548	0.62639123	0.2046647	0.057592582	0.2880367	0.045407854	0.406267	0.05966086	0.18778287	0.2627512	0.14653076	0.13733168	0.80042034	0.13894892	0.463372	0.05639339	0.16333336	1.4719683	0.48515975	0.24167044	0.18651672	0.3298385	0.11132907	0.24398173	0.5818262	0.2130861	0.34605226	0.102271356	0.29644397	0.20614219	0.02601408	0.23012866	0.0913554	0.06050174	0.011571964	1.0076044	0.1262106	0.08130913	0.0808849	0.08111528	0.23269293	0.013309279	0.18978007	0.43622124
0	0.35911685	0.080721945	0.2849482	0.38891074	0.95149386	0.6477683	0.7510866	0.10543166	0.11735228	0.32441634	0.0452794	0.4214377	0.042515222	0.19784139	0.23045029	0.08986319	0.09781652	0.5942484	0.32653862	0.7139623	0.029641833	0.067974195	1.7340492	0.6033952	0.19916773	0.07686724	0.25572413	0.08778409	0.14734426	0.45087463	0.04706562	0.31270427	0.26238924	0.2546131	0.23623474	0.017385846	0.12237246	0.10658915	0.022156024	0.006288287	1.1995895	0.09550255	0.09346635	0.103205346	0.04891232	0.15735959	0.007611502	0.13069364	0.47504714
0	0.4107612	0.07559434	0.52712286	0.5308681	0.97685814	0.70203876	0.7768475	0.118364066	0.10335689	0.4078411	0.09662618	0.4938839	0.054471713	0.20644036	0.31416455	0.10346423	0.08120623	0.50582033	0.43525168	0.6644576	0.06353536	0.113042146	1.5467567	0.5736574	0.29491332	0.09670554	0.3213029	0.056523554	0.22342484	0.40875238	0.07457304	0.31914368	0.24001901	0.22656108	0.20786814	0.01612863	0.12417517	0.17098038	0.04383364	0.006183286	1.0121621	0.21159723	0.13966185	0.15406893	0.06004558	0.2965154	0.004128559	0.14191197	0.44406244
0	0.3540643	0.10781767	0.17992671	0.26476616	1.00809	0.5560413	0.6780882	0.13179377	0.2029325	0.36748645	0.05117408	0.7900943	0.071009114	0.1908122	0.15263638	0.0954798	0.11477335	0.5451195	0.3319144	0.5587967	0.044926647	0.027955495	1.8008145	0.53407526	0.17671181	0.16319388	0.41791657	0.08604146	0.17022413	0.31850198	0.06148995	0.19719514	0.29447234	0.27391568	0.17263712	0.005825482	0.18466689	0.15991181	0.029278962	0.006261358	1.1238812	0.18590628	0.13038325	0.091665536	0.08383885	0.23142594	0.01882154	0.22074293	0.66874015
0	0.4363264	0.09588758	0.3465249	0.45606488	0.89007866	0.7363188	1.0705582	0.097408816	0.076362945	0.6309733	0.07137561	0.67237866	0.0820014	0.34466317	0.13895741	0.08345939	0.06212747	0.47607645	0.37337357	0.6466886	0.053319234	0.07931024	1.5295169	0.46504706	0.15352005	0.213442	0.24723904	0.1566231	0.10870427	0.38787177	0.06620796	0.21558455	0.23496298	0.36173603	0.08810531	0.00376146	0.18740621	0.30863732	0.074233435	0.002307016	0.93965375	0.35210994	0.21825878	0.09382123	0.11656524	0.2031888	0.014259705	0.16681027	0.4501945
0	0.33711523	0.09011077	0.2547785	0.24548924	0.81659585	0.6300612	0.80246526	0.06769591	0.08580252	0.309059	0.073180504	0.57724607	0.050922256	0.19958606	0.21458924	0.092493944	0.07454397	0.6450914	0.29631194	0.67341477	0.042015366	0.048995957	1.9063053	0.51633424	0.23569424	0.10038519	0.41234645	0.12101455	0.11192708	0.3454241	0.075850114	0.2277954	0.15519312	0.2660395	0.19479421	0.012005337	0.23194325	0.07967946	0.04969748	0.003420657	1.3518955	0.17149676	0.090394326	0.10766039	0.046258286	0.12279651	0.01019985	0.190756	0.5368866
0	0.55409265	0.11295959	0.4230085	0.3611347	0.9358591	0.60196495	0.9811167	0.1393027	0.085588746	0.21268097	0.027147062	0.4295443	0.056446426	0.22454984	0.21437961	0.104066454	0.11740196	0.8525113	0.18827353	0.6306613	0.041875817	0.080392495	1.357436	0.5208161	0.29309663	0.103559546	0.13764118	0.05856848	0.23350385	0.6516692	0.061088733	0.44733924	0.081482805	0.29554906	0.14042799	0.005039815	0.20463991	0.21486977	0.04995576	0.01763704	0.8565562	0.26462424	0.09036561	0.08036562	0.08051487	0.3127974	0.008392689	0.10683359	0.56318176
0	0.17970702	0.04788597	0.28545034	0.4300057	0.7322777	0.61866313	0.7421195	0.22925755	0.09931976	0.2934137	0.03181261	0.32326347	0.057104673	0.20376644	0.17617843	0.06357639	0.120124325	0.5597045	0.29269862	0.66684467	0.021314615	0.17305624	1.7289197	0.4983095	0.40154788	0.10535856	0.32844985	0.09483395	0.18898466	0.44638893	0.13513902	0.30013743	0.15078285	0.28745842	0.17807916	0.011849566	0.23566866	0.08050741	0.06652604	0.002967287	1.1787767	0.1959132	0.13749455	0.07443304	0.02098978	0.1727743	0.018343732	0.24093217	0.35461432
0	0.38328624	0.08084931	0.295402	0.6343304	1.0299855	0.51186234	1.150305	0.16148311	0.15736951	0.78345025	0.08589709	0.6235019	0.054055847	0.18305205	0.141189	0.18748584	0.12430705	0.62537515	0.314487	0.7620412	0.04281346	0.05781576	1.6395861	0.4584818	0.30279177	0.1180989	0.31148207	0.060772073	0.10219036	0.5227994	0.13681598	0.23399153	0.19897947	0.41893354	0.06481601	0.002814467	0.24674025	0.21138628	0.051992826	0.015607032	1.0406487	0.3904648	0.13372524	0.068482414	0.114569984	0.2575287	0.00142397	0.107521	0.4734474
0	0.2893003	0.046714563	0.19356476	0.3588872	0.9357311	0.50291544	0.8422149	0.12402926	0.10914098	0.5641369	0.07778646	0.6827681	0.065623924	0.20412199	0.14218071	0.05797119	0.109176636	0.5173719	0.19847055	0.76128906	0.07880373	0.09757909	1.8278688	0.40133777	0.09877477	0.21730706	0.40031528	0.04339067	0.08986275	0.5668441	0.057501953	0.2895865	0.15817438	0.24959973	0.15613285	0.005070538	0.13901232	0.20047565	0.09229396	0.001856307	1.1654875	0.25440907	0.20859572	0.05096849	0.11702772	0.15775493	0.003497033	0.15517731	0.52271605
0	0.49283993	0.09629304	0.32625002	0.4062146	0.8953973	0.649504	1.020774	0.15549153	0.06351866	0.45360774	0.04559279	0.42679673	0.06821431	0.22787063	0.2098754	0.123780295	0.11533903	0.8505634	0.2719134	0.6675946	0.054711368	0.14484665	1.5345132	0.3777814	0.27351582	0.15074724	0.4216122	0.045415107	0.21363412	0.47495615	0.16531444	0.26495528	0.24552962	0.24358657	0.16925071	0.012178365	0.18712503	0.34376505	0.022614202	0.017353129	1.0365701	0.21938857	0.101887226	0.07485661	0.13877104	0.20294854	0.00935209	0.12766595	0.38225782
0	0.42289138	0.05886925	0.3291037	0.2130554	1.0283378	0.7340503	0.9615917	0.11914351	0.17317227	0.3266612	0.08049853	0.7699648	0.058095336	0.20794705	0.21998844	0.10462026	0.091497466	0.5159881	0.3735758	0.5995868	0.056103278	0.17236176	1.7925084	0.67911464	0.27350873	0.121355355	0.27242583	0.10619851	0.15676041	0.28242078	0.031742804	0.24741998	0.15299648	0.37478226	0.26339692	0.002534451	0.17555359	0.24816675	0.063130155	0.001836648	1.4154555	0.23353687	0.079132564	0.09460556	0.101069964	0.190621	0.004662051	0.13955362	0.5123238
0	0.2507172	0.07323425	0.26643616	0.35784882	0.8239077	0.53232896	0.87908614	0.06817393	0.09662214	0.2705551	0.06911543	0.55124325	0.0509076	0.20057257	0.24213655	0.123519614	0.114232585	0.54953337	0.22936961	0.5900679	0.022638073	0.13057521	1.5060617	0.7011105	0.24117585	0.16293149	0.22839232	0.05829662	0.16127871	0.4812848	0.11205852	0.29357526	0.16413042	0.2118264	0.24309304	0.019187363	0.13809277	0.07508659	0.054581933	0.007818251	1.1382852	0.2315459	0.13248318	0.07271511	0.057771884	0.18958518	0.006810733	0.07907778	0.5119073
0	0.5284445	0.073564634	0.39061114	0.4164812	0.9287682	0.6466795	0.9706883	0.11138208	0.072740786	0.4114381	0.08323542	0.34798643	0.036681242	0.1909949	0.20337738	0.11891857	0.107342854	0.7173589	0.33849078	0.7189489	0.047632933	0.1299604	1.4006983	0.459761	0.2816156	0.1470652	0.29983252	0.07584201	0.122413985	0.3852217	0.08198811	0.33667132	0.17942657	0.17624146	0.15067005	0.017459173	0.17897026	0.24452487	0.038114328	0.005052981	1.0933621	0.24127796	0.17609748	0.11148031	0.08877148	0.14861225	0.013279236	0.104301445	0.36343855
0	0.37798712	0.04137383	0.3721735	0.41883546	0.6806751	0.5406741	0.9550921	0.086877264	0.060206722	0.57948184	0.06388915	0.526992	0.08983451	0.29867476	0.17724477	0.047220234	0.064559035	0.43956426	0.27000785	0.67763114	0.048039686	0.07844408	1.4913827	0.40361097	0.16693328	0.2590474	0.23733522	0.15491112	0.13692762	0.49862134	0.0829516	0.25058153	0.2756048	0.30235672	0.1438898	0.008043521	0.082257986	0.27161917	0.093057126	0.004449308	0.8486944	0.22612305	0.20718978	0.10826394	0.15146028	0.18912129	0.001679663	0.13041182	0.5043307
0	0.31728187	0.034959875	0.18295354	0.33936262	0.9047447	0.6238897	0.8138486	0.1161395	0.10241647	0.38157514	0.024181196	0.46124184	0.035721097	0.17457008	0.11748202	0.091830134	0.0817571	0.46940026	0.3254244	0.89235866	0.048630282	0.121390685	1.8124563	0.40793765	0.27682889	0.14024505	0.24387465	0.06421477	0.14785497	0.36645752	0.022293122	0.31447366	0.1466582	0.33026007	0.15673777	0.007407735	0.16947678	0.1696727	0.034076944	0.001831544	1.1174515	0.17283155	0.12927866	0.06610945	0.071227	0.20315568	0.003494182	0.17204015	0.4002267
0	0.35542512	0.09945664	0.24887319	0.38473502	0.8693552	0.5058114	0.78359765	0.1440105	0.08682383	0.35072115	0.046579797	0.50087327	0.039689828	0.20556302	0.09754174	0.0641368	0.124814965	0.7470455	0.18248276	0.7040453	0.039259207	0.061248917	1.6407151	0.35247612	0.18373704	0.18978839	0.37970588	0.07477087	0.20926173	0.4990785	0.13455181	0.21451223	0.13181956	0.18608178	0.07496999	0.002540441	0.19641668	0.21250297	0.05657813	0.012723915	0.9508958	0.27736646	0.24288298	0.053518783	0.06968249	0.13911217	0.004100831	0.1356999	0.62003267
0	0.43473512	0.04874791	0.24937561	0.26277572	0.84262085	0.65495515	0.93575364	0.07856246	0.09060668	0.33679843	0.04001104	0.4834504	0.069495074	0.21257436	0.13324748	0.06460271	0.075929984	0.6498147	0.23008892	0.74305165	0.038935144	0.08372777	1.6995205	0.42868584	0.23924144	0.17744783	0.22788212	0.107222274	0.10576333	0.41799808	0.053653676	0.269342	0.19594124	0.26483077	0.18217269	0.004682963	0.13008612	0.13927138	0.04933729	0.002691125	1.2957134	0.19900763	0.15615767	0.04896851	0.0654998	0.11654009	0.004551418	0.1618599	0.4930566
0	0.4685785	0.13940786	0.39922905	0.43250242	0.79972804	0.623958	0.9635471	0.16641392	0.07284307	0.5209478	0.06760037	0.6435405	0.03165614	0.24341309	0.17884548	0.14430049	0.09531328	0.61836547	0.2942587	0.6815489	0.08366152	0.13353208	1.4861999	0.6473019	0.33953056	0.18049318	0.24914174	0.09588653	0.17907009	0.39152578	0.09934425	0.40022	0.114264704	0.4401617	0.15606055	0.009190646	0.23420747	0.20298748	0.060405243	0.00594786	1.1777368	0.2567045	0.080154404	0.104354	0.20903662	0.31097895	0.005331346	0.08990447	0.4542071
0	0.38708955	0.12044825	0.34512815	0.41092595	1.0306239	0.58918226	1.1464187	0.17923203	0.07846752	0.47207078	0.09598376	0.6668321	0.077460386	0.25084817	0.18025854	0.094626755	0.057062976	0.5646593	0.24973972	0.7224885	0.07427687	0.064474724	1.3605212	0.462353	0.20470425	0.18969795	0.11967033	0.07328119	0.12839925	0.41795993	0.05220168	0.15569533	0.15204109	0.24989283	0.09689332	0.012065476	0.19787464	0.42293566	0.07142658	0.000833092	0.9001776	0.4098792	0.13326347	0.082154386	0.196503	0.32339254	0.007013551	0.07554386	0.5520917
0	0.28079733	0.044618435	0.23040506	0.3665356	0.89353526	0.55507433	0.88708985	0.103979446	0.088020995	0.43809718	0.04723406	0.55587536	0.0695914	0.18701926	0.16199623	0.1037307	0.10302167	0.6653907	0.28817934	0.79488057	0.10563137	0.13965784	1.7500534	0.4141817	0.19238877	0.1987936	0.35787117	0.05504828	0.11772708	0.5544714	0.10250547	0.20969887	0.22690201	0.37690583	0.107452534	0.001289679	0.29033142	0.1883252	0.067605145	0.003841031	1.2239375	0.32365406	0.13614032	0.09247957	0.06104236	0.15662766	0.008167157	0.1418221	0.44520146
0	0.3165609	0.030091736	0.25638348	0.20694019	0.55892336	0.8638912	0.44090158	0.24174783	0.09381916	0.23457949	0.13946682	0.57134503	0.117233604	0.115386166	0.098469734	0.078104146	0.11730575	0.6002483	0.091593556	0.5768361	0.02811158	0.08308809	1.8941041	0.60917366	0.24106908	0.21654789	0.17596751	0.3086472	0.1090959	0.21548961	0.033758268	0.24774684	0.15261278	0.2302246	0.21060617	0.002614158	0.24324208	0.14463048	0.046474125	0.003615599	1.672251	0.28784114	0.08469093	0.05018992	0.014316951	0.16209191	0.019350171	0.27304867	0.52894443
0	0.39146394	0.08522461	0.28980145	0.44949383	1.0799727	0.49899128	0.9331952	0.25003535	0.20582868	0.67767155	0.07751805	0.5882459	0.018596131	0.13118139	0.18557459	0.10346412	0.07791981	0.49501404	0.50984037	0.7287149	0.032932334	0.09340003	2.086024	0.3855704	0.41645446	0.076479785	0.28564113	0.09226902	0.13263741	0.30356693	0.1150121	0.23711082	0.17225575	0.56030595	0.085008934	0.005637957	0.19517983	0.17558822	0.05380051	0.026113395	1.0240164	0.16821702	0.13828848	0.07886625	0.09437062	0.17190138	0.004928125	0.18179847	0.4174606
0	0.36879322	0.107892856	0.26310408	0.5031639	0.9116805	0.6171539	0.75553834	0.10058199	0.13163228	0.57322156	0.060733873	0.4295317	0.044423103	0.19244482	0.28453848	0.080944814	0.0876085	0.476254	0.32677603	0.78678066	0.039131578	0.1310806	1.7823259	0.50980544	0.21217582	0.13172048	0.5112008	0.08406698	0.15502137	0.4056196	0.11029797	0.32759407	0.21233518	0.22126757	0.2031702	0.021028962	0.10516023	0.17323014	0.038599014	0.006936167	1.1017679	0.20907997	0.17465807	0.10961822	0.07555901	0.23959805	0.004433905	0.12667269	0.47236294
0	0.5352531	0.07598705	0.3704614	0.41534057	0.8165456	0.6472015	0.8540052	0.10120472	0.10881203	0.38615555	0.02514377	0.347868	0.04792399	0.19694607	0.23523182	0.094129115	0.10420259	0.80199677	0.19796062	0.624055	0.071471184	0.1376039	1.3709909	0.36595452	0.18943764	0.16884407	0.357547	0.057987783	0.12247782	0.6807681	0.14603889	0.3336846	0.13812985	0.26385182	0.1857612	0.010879712	0.19592892	0.28097618	0.06041914	0.008276051	0.96014047	0.24819858	0.11607456	0.083675906	0.12453605	0.19477211	0.012428891	0.10881948	0.58989364
0	0.32375753	0.13504921	0.33284807	0.42546406	1.0703864	0.73394984	0.74476016	0.14141648	0.09538571	0.35625508	0.05970875	0.53551716	0.029797789	0.2039838	0.24915452	0.10529254	0.066057056	0.6959809	0.33664706	0.7230007	0.020748438	0.07024965	1.7168021	0.47350952	0.32359773	0.115622826	0.3786793	0.05505132	0.1498007	0.41196012	0.07609089	0.31647807	0.1687754	0.21265455	0.15545766	0.014608736	0.22491445	0.17009325	0.055013664	0.012771427	1.1699474	0.18042141	0.18753248	0.12051086	0.041964274	0.25654575	0.003709189	0.1734356	0.47556207
0	0.37137052	0.07821787	0.56534725	0.39249048	0.9006603	0.6848062	0.9368064	0.23540717	0.14017004	0.5511745	0.048139445	0.5043869	0.052259177	0.20307748	0.15323374	0.17929918	0.11661397	0.7312727	0.23397116	0.6564678	0.09190519	0.09259818	1.4559537	0.3683288	0.36782792	0.14437686	0.16888696	0.10966059	0.13157925	0.4237863	0.06932713	0.3513929	0.1013158	0.39637706	0.110019684	0.005192101	0.32891795	0.30666706	0.07504911	0.008767803	0.9141251	0.39220873	0.1255375	0.07557797	0.09674896	0.18441312	0.009967439	0.15291257	0.45584357
0	0.34429556	0.102124706	0.4700764	0.59046084	0.94942635	0.58728254	0.8098625	0.24042758	0.12832658	0.6515029	0.063143976	0.4575912	0.04865891	0.15841973	0.24764307	0.2336436	0.07565348	0.55018955	0.16341045	0.74424237	0.06917776	0.13890497	1.5816869	0.36799008	0.32904893	0.13008554	0.3174949	0.0896098	0.15257812	0.42188254	0.14926542	0.36961684	0.10385226	0.45303014	0.13012588	0.010243647	0.19408351	0.2575913	0.051646255	0.009581887	0.9203784	0.4948949	0.121641554	0.07268697	0.10229483	0.2586124	0.006288437	0.2144357	0.37275982
0	0.210038	0.039514128	0.1962637	0.43199253	0.98889124	0.583203	0.77018386	0.117890395	0.10189091	0.4903993	0.060823806	0.37819618	0.11643501	0.16586176	0.14733718	0.0724774	0.100442775	0.35821003	0.26541683	0.9183282	0.03313326	0.16521232	1.8211638	0.474406	0.2373525	0.10267422	0.46170622	0.13453735	0.16049713	0.29323894	0.056329858	0.37990528	0.17277673	0.30176568	0.21175559	0.004397882	0.16206068	0.08848015	0.04632811	0.005604726	1.306844	0.21178038	0.13378003	0.082372874	0.040269654	0.16106617	0.009977972	0.32009083	0.31134418
0	0.50455123	0.048803583	0.30919397	0.31549662	0.88529754	0.6119394	0.91523945	0.09696643	0.15510057	0.35592425	0.0635414	0.45598868	0.062269237	0.18568493	0.1575993	0.10859038	0.057039697	0.56704193	0.36469734	0.70294505	0.10267322	0.13692656	1.5818174	0.340102	0.3001843	0.1380435	0.23750111	0.05915697	0.073769495	0.348906	0.038642768	0.28009078	0.17732644	0.30452996	0.17270674	0.007657583	0.18492658	0.29395628	0.07058679	0.003895877	1.0347453	0.35938853	0.13590762	0.08311568	0.13920583	0.19792278	0.010103787	0.14406672	0.4075365
0	0.32177016	0.033559658	0.37819517	0.29570732	0.8216561	0.6633622	0.8313272	0.16150562	0.053647645	0.33775896	0.039330184	0.46658832	0.027272653	0.20312834	0.210814	0.055020507	0.06928408	0.6847534	0.3383775	0.7197133	0.055171225	0.14606301	1.7870005	0.52553517	0.28993118	0.10111738	0.3227657	0.0935883	0.11004061	0.47559115	0.0774566	0.22324261	0.121218234	0.1518191	0.12958299	0.013416747	0.18654317	0.18512103	0.034071185	0.005705722	1.10851	0.27674672	0.17975752	0.12813073	0.026177926	0.12712744	0.006244248	0.12680197	0.37253854
0	0.34806255	0.12900299	0.42305908	0.40735692	1.182061	0.62659466	1.0227917	0.13083653	0.09644202	0.46532866	0.07206919	0.5895907	0.022560025	0.16493067	0.2737524	0.21917748	0.09184513	0.8755842	0.3187204	0.5596728	0.044911835	0.091699764	1.1344341	0.3905819	0.36923307	0.06981514	0.23702808	0.1291339	0.11616163	0.3957135	0.10492706	0.29187387	0.07425125	0.7117453	0.14278798	0.014498315	0.31666327	0.20146464	0.017334651	0.02011818	0.9909812	0.14942718	0.115709074	0.09137226	0.1486162	0.23231508	0.026515847	0.1673264	0.39605847
0	0.5301665	0.1023763	0.35887533	0.4351628	0.9917908	0.76650727	0.7943505	0.11560533	0.09176215	0.5684561	0.11308063	0.439116	0.050175704	0.28041857	0.20684199	0.16674991	0.14122637	0.6349738	0.31734473	0.5816933	0.05448847	0.114632614	1.460788	0.4998867	0.35888794	0.15603329	0.3496115	0.044866703	0.14524928	0.39779916	0.11804242	0.364192	0.19871365	0.22508296	0.14203753	0.012096583	0.21532504	0.29807806	0.095239446	0.018806275	1.0675715	0.26455164	0.21867	0.12449979	0.08540652	0.252763	0.018541897	0.14927197	0.36064819
0	0.58823144	0.06252629	0.3913049	0.30555022	0.96101093	0.7082559	0.9133779	0.15994719	0.10063862	0.32474315	0.060160562	0.3665473	0.05504696	0.22811314	0.15800832	0.08902888	0.059939858	0.6496206	0.37355515	0.78809667	0.08286659	0.10730171	1.5348727	0.32330376	0.30602878	0.12913305	0.18798636	0.029260056	0.110036775	0.47338966	0.031192886	0.38034377	0.14535025	0.27534434	0.144167	0.008512978	0.18819496	0.34431556	0.057692032	0.003679899	0.87499225	0.37371063	0.12274669	0.08139437	0.11504907	0.2732908	0.002768744	0.11933176	0.31411505
0	0.4322028	0.11664932	0.27915475	0.39922333	0.8951702	0.55882496	0.8665266	0.100036934	0.09261484	0.5032837	0.027628422	0.52432513	0.05383732	0.24645028	0.16943175	0.048211254	0.117986634	0.6419055	0.32479	0.85354066	0.034939572	0.032931242	1.8534259	0.56912553	0.13929583	0.13131166	0.38739437	0.09247701	0.23512521	0.49071997	0.078066126	0.30807114	0.21450733	0.30065557	0.1752896	0.006347364	0.12501664	0.13219805	0.022885751	0.006465484	1.0107772	0.07863379	0.11546139	0.058566935	0.054682054	0.21043219	0.001320464	0.13891216	0.65162456
0	0.518288	0.1374072	0.33912772	0.49515685	0.75665367	0.6759936	0.8265114	0.113758646	0.06368411	0.5073546	0.06335558	0.40988103	0.050693363	0.2391727	0.18671177	0.08686573	0.1092916	0.69167346	0.21314229	0.6693879	0.022461252	0.119085155	1.4575021	0.5710145	0.21739042	0.1702417	0.49635288	0.1309099	0.18162128	0.38006863	0.17790493	0.32893246	0.20841317	0.25067696	0.16737117	0.01126911	0.1214881	0.1697166	0.06408135	0.015261263	1.1383207	0.19079329	0.2517574	0.09359895	0.076887175	0.20316586	0.01620701	0.13295135	0.46967316
0	0.4868267	0.08561432	0.33232006	0.30885285	0.9307423	0.76227874	0.8815033	0.092188574	0.11472547	0.39553228	0.04434657	0.55414706	0.031716485	0.23619913	0.18653564	0.07132471	0.07999091	0.6482769	0.27512044	0.841262	0.04346085	0.07730673	1.7564656	0.57931817	0.23255597	0.14201859	0.24770738	0.08427979	0.14466782	0.40487248	0.0468422	0.32637337	0.12728666	0.27981225	0.18566859	0.009128282	0.17537232	0.23981975	0.0373239	0.003345081	1.401816	0.211813	0.13384423	0.07641815	0.072454035	0.17912571	0.004665348	0.20561364	0.6407486
0	0.6536067	0.19892766	0.41602293	0.369532	0.8986963	0.74297905	0.96381027	0.1324631	0.1504922	0.5674536	0.08668821	0.51082605	0.040210787	0.20596495	0.1844438	0.1351065	0.10315708	0.7362705	0.28995964	0.6019318	0.03771393	0.10609991	1.389276	0.46581838	0.33615983	0.097925335	0.31271842	0.038184963	0.19148205	0.46850964	0.109743565	0.32807916	0.08691803	0.23182172	0.13242982	0.010892074	0.29201153	0.27004582	0.08026833	0.012363046	0.94006246	0.27433577	0.2356712	0.118301935	0.08159794	0.24752429	0.006382492	0.12552099	0.47923613
0	0.33692467	0.057722345	0.36034808	0.36013138	0.72608507	0.51700175	0.9879373	0.124598145	0.14863247	0.5225045	0.037637398	0.601084	0.036700837	0.14506513	0.18251783	0.12498776	0.18017134	0.7108034	0.35435694	0.53345454	0.035454962	0.044840354	1.8957524	0.54175955	0.36751235	0.119619444	0.23267964	0.086342946	0.20392762	0.39646325	0.101479344	0.31994325	0.1263388	0.47240102	0.11784466	0.005005199	0.28118303	0.08722872	0.06448904	0.016089637	1.069482	0.19972855	0.09626187	0.08207723	0.07302148	0.12372535	0.004599476	0.20041868	0.55595106
0	0.36647052	0.094114386	0.24781707	0.30924144	1.1197592	0.63850456	0.87313277	0.13229054	0.088280454	0.3716785	0.032560244	0.5194058	0.04291968	0.1901739	0.15486081	0.10685582	0.10686015	0.6546684	0.2662925	0.8240228	0.020088557	0.059483666	1.9223555	0.41549975	0.25056067	0.12654063	0.3051253	0.03658236	0.14722352	0.5223512	0.061875165	0.30679217	0.19950175	0.22788095	0.12525728	0.007932738	0.23149107	0.26707956	0.02660027	0.006063901	1.1060691	0.18866056	0.11535044	0.06474401	0.058795042	0.23125768	0.007512085	0.1413478	0.48102587
0	0.4394102	0.107301556	0.38438743	0.35865843	0.8098297	0.6201481	0.8672069	0.16810891	0.05766155	0.38337752	0.040204134	0.42154714	0.04946144	0.14341833	0.16920461	0.1074588	0.16076066	0.8246945	0.17546415	0.60776544	0.052524865	0.17391926	1.492768	0.33851293	0.26481062	0.21572433	0.374814	0.04647384	0.19515453	0.51231843	0.12323849	0.33150598	0.15980552	0.23941495	0.12122137	0.010043277	0.2677653	0.23147535	0.048947476	0.011324803	1.0229995	0.2930751	0.12664066	0.106502175	0.09274851	0.25753692	0.015700664	0.1596194	0.36921483
0	0.35101452	0.101063564	0.29283372	0.36561224	0.87498426	0.70611894	0.77146477	0.09801902	0.08173823	0.47081828	0.035982978	0.5014618	0.04277193	0.21108761	0.19491497	0.07427006	0.0932974	0.6211665	0.33652592	0.73511076	0.016598715	0.11336356	1.6570307	0.43957445	0.29576108	0.14856745	0.435254	0.086445816	0.13458419	0.4143853	0.087665714	0.2803333	0.1901385	0.2557674	0.12607099	0.004278102	0.28333992	0.1679872	0.055815388	0.003289217	1.3238479	0.22579512	0.15284267	0.11061769	0.06513381	0.15297966	0.010667489	0.15847257	0.37878492
0	0.3123672	0.062148955	0.2899944	0.33588856	0.9618293	0.6098944	0.81972915	0.17154475	0.09640978	0.33114344	0.020308422	0.46273407	0.053385068	0.22780135	0.14298673	0.11472868	0.08490193	0.6877561	0.26224488	0.7757018	0.060439974	0.16144226	1.4596922	0.41317457	0.28497	0.18003483	0.34691045	0.051694155	0.18751283	0.54261106	0.061492253	0.3484869	0.15677021	0.24830845	0.18109754	0.006654756	0.20651194	0.21850888	0.03138081	0.00788147	1.1318403	0.23274472	0.15502597	0.12542096	0.09451295	0.19497159	0.006408285	0.16507016	0.54035807
0	0.47223595	0.08454816	0.49473286	0.377262	0.9203492	0.6365605	1.0334852	0.2159449	0.14456137	0.6580826	0.060064588	0.7298307	0.05127049	0.18382011	0.18275581	0.23265566	0.15128526	0.6725117	0.31239647	0.7263392	0.119552456	0.13874991	1.6001058	0.49770123	0.3467019	0.115277566	0.2316834	0.08450841	0.17146356	0.37614727	0.11281632	0.34590548	0.13518217	0.39456668	0.13656901	0.006951332	0.4056616	0.27420872	0.06430475	0.005564863	1.0169818	0.36845434	0.12747553	0.08375884	0.101097815	0.27556622	0.002758433	0.09945868	0.400674
0	0.4848858	0.1395129	0.6158799	0.5106871	0.91862863	0.7738076	0.7809549	0.09717576	0.09158285	0.37540948	0.11880135	0.5653632	0.06988367	0.20140907	0.2316741	0.14349839	0.09158906	0.79678166	0.28643876	0.57755625	0.06763428	0.116053656	1.1768599	0.4492825	0.27203566	0.11203711	0.2978095	0.06344356	0.15131539	0.36272484	0.13510503	0.3386013	0.17103621	0.1808969	0.19495614	0.015619142	0.15813914	0.18669923	0.05106894	0.014501	0.83721477	0.35547718	0.19955373	0.14561357	0.08432068	0.22851339	0.008161712	0.101886205	0.45760742
0	0.5011548	0.090009674	0.3739014	0.46096116	0.74603164	0.53376913	0.95650166	0.10983421	0.06604102	0.5726305	0.051773872	0.41213977	0.06591573	0.21816565	0.20727107	0.12216326	0.12912701	0.60784626	0.26813373	0.7445101	0.02954484	0.12590808	1.5469611	0.5565933	0.22695662	0.16313876	0.47266144	0.14782967	0.26613057	0.4122996	0.14304622	0.29365507	0.30158594	0.24760316	0.16515091	0.012204663	0.1537534	0.14475104	0.024610324	0.013276688	1.1228026	0.14928292	0.16021092	0.09127669	0.07628463	0.16306745	0.003115065	0.13219701	0.43048245
0	0.25982603	0.07645316	0.21616875	0.41491994	0.86860156	0.513083	0.90482116	0.07528822	0.0800996	0.6028777	0.02561696	0.3897293	0.061149172	0.17968513	0.17518538	0.097694986	0.07312493	0.47143465	0.2701142	0.7032428	0.030980594	0.09183391	1.83842	0.42863396	0.26522672	0.13173544	0.4756219	0.06928015	0.14639536	0.42735785	0.10901467	0.34130982	0.17145722	0.27953026	0.08681213	0.005954268	0.18450156	0.08976847	0.014194288	0.004432948	1.1584239	0.15031199	0.1321427	0.07741028	0.041097034	0.06442133	0.010777932	0.16857709	0.39147845
0	0.43099162	0.04057135	0.3182665	0.33315718	0.8072873	0.6043322	0.9256096	0.14376836	0.07639158	0.39870661	0.03515865	0.3761382	0.08408998	0.19947991	0.17484286	0.09114556	0.11268629	0.7732977	0.3196691	0.707616	0.096113846	0.07607046	1.6663625	0.40661442	0.3218942	0.14624213	0.23442456	0.05888216	0.23968612	0.44164345	0.09904858	0.27791908	0.2683612	0.2149687	0.10176145	0.006098506	0.28503874	0.20757538	0.03442511	0.02320539	1.1203582	0.18526098	0.10725074	0.08029504	0.05406517	0.13822724	0.01015749	0.10767407	0.42118275
0	0.42259997	0.09605846	0.33149475	0.35257855	0.80653656	0.66864586	0.8167475	0.09963433	0.1191158	0.350903	0.04273326	0.35312024	0.077574745	0.25036338	0.22709145	0.11720396	0.08503054	0.662383	0.288897	0.6661721	0.0319424	0.09212622	1.537705	0.51228386	0.27339885	0.09364697	0.30559403	0.028631428	0.15747698	0.5683032	0.09157562	0.3496399	0.14292236	0.26647153	0.18741764	0.022324031	0.118516564	0.14470658	0.033507954	0.003063154	1.0199525	0.15446015	0.1850126	0.10370299	0.054926988	0.20266014	0.004993595	0.17173123	0.45729238
0	0.4526823	0.07678245	0.33711272	0.6125278	0.7001161	0.5700031	0.96584797	0.079055026	0.08172299	0.8949702	0.11000263	0.46596622	0.06790721	0.20067678	0.15124454	0.09754923	0.11059263	0.6235526	0.2573406	0.7543622	0.025062565	0.059165664	1.4701911	0.4840099	0.20559478	0.17236033	0.68748033	0.13820206	0.1931463	0.37898132	0.27483952	0.27190784	0.25209814	0.30672672	0.104043774	0.004213406	0.15837792	0.14407633	0.05684311	0.011628817	0.93438554	0.21662375	0.27552304	0.08249569	0.09788366	0.13501813	0.011018802	0.16567309	0.3265186
0	0.22029139	0.052223608	0.39486364	0.58451545	0.774262	0.5522973	0.85655075	0.21714671	0.08529662	0.5440031	0.07053164	0.41824895	0.08539516	0.26786825	0.18331824	0.08716883	0.067134246	0.528283	0.24823749	0.83583015	0.0943796	0.14413282	1.4293894	0.43413016	0.27788955	0.12495041	0.25716618	0.068463534	0.1356696	0.46721536	0.06717364	0.31013063	0.15365191	0.22292536	0.18082263	0.009744557	0.18701455	0.19377	0.08895297	0.007220867	0.9026489	0.29066592	0.20582584	0.07258913	0.055677287	0.29247293	0.007709985	0.1692693	0.43698877
0	0.49774086	0.06777043	0.46879837	0.4953141	1.0433388	0.60702455	1.0051217	0.20720886	0.12586235	0.6480448	0.058575276	0.61611915	0.03502416	0.17793171	0.15443347	0.17753145	0.13668647	0.60324425	0.26760238	0.61284363	0.050865546	0.086899534	1.7824032	0.51104355	0.3668099	0.0665556	0.21759675	0.06681958	0.15105356	0.46365798	0.18064965	0.33703178	0.23490044	0.52250123	0.11669702	0.008723345	0.24701294	0.2932887	0.077755265	0.019913651	0.81890035	0.31999975	0.057707038	0.06519353	0.081924334	0.31047747	0.003004492	0.11801042	0.40839717
0	0.5512281	0.104493015	0.42680994	0.6268047	0.80612403	0.610826	0.9253462	0.17842044	0.09695921	0.597298	0.08260247	0.43214944	0.08103963	0.28009108	0.27201933	0.10211008	0.19539799	0.70561975	0.27031106	0.59039444	0.03239805	0.057557177	1.2992438	0.5794895	0.2708098	0.12888448	0.5316428	0.087977216	0.28033975	0.46329498	0.23530692	0.4090923	0.33653343	0.20625281	0.16135527	0.014790071	0.14316995	0.13535073	0.08045394	0.013366136	0.9158589	0.15848991	0.24835484	0.114491805	0.051565163	0.187514	0.009617621	0.11242248	0.50452346
0	0.5167225	0.068642296	0.45147136	0.33209145	0.9000812	0.67594904	0.8378143	0.13562407	0.119732484	0.2311622	0.11250504	0.5322234	0.057551112	0.19257723	0.24855845	0.08429174	0.087151326	0.68797505	0.3773093	0.72102296	0.06083294	0.05397528	1.620968	0.4732798	0.24842408	0.10291703	0.18845902	0.066671714	0.16520916	0.32113826	0.022710534	0.28383204	0.15007359	0.17428623	0.15315835	0.028832044	0.18067844	0.2711585	0.04800437	0.001657365	1.0244789	0.28048578	0.21118562	0.09359168	0.07180466	0.18797794	0.002064448	0.1324806	0.48154455
0	0.4295778	0.030182125	0.36068314	0.23815165	0.7550529	0.62309396	0.83071166	0.070128635	0.08032247	0.34125614	0.050823566	0.41541883	0.060060445	0.17099386	0.265879	0.083340526	0.057814576	0.43077433	0.3051666	0.90183926	0.0597626	0.062326465	1.7877858	0.4487419	0.30142123	0.10605263	0.28050473	0.10749466	0.111646004	0.25395325	0.03185634	0.3045593	0.18935439	0.22886473	0.21549633	0.008241128	0.16738173	0.20459524	0.031112244	0.001996706	1.2611963	0.25430512	0.14222728	0.048547804	0.10319273	0.13980678	0.010418276	0.10832365	0.2352471
0	0.31745636	0.04689273	0.21651174	0.29570344	0.85053337	0.5956421	0.8625876	0.09645125	0.07177316	0.40117308	0.062220816	0.5437294	0.05567422	0.169412	0.17823619	0.077725485	0.080778465	0.56813455	0.3256635	0.68854904	0.019882945	0.063773096	1.8263978	0.46855313	0.22191972	0.083971374	0.3703486	0.15351896	0.12280225	0.29074895	0.075170025	0.2454306	0.14098184	0.27379975	0.1251254	0.004745196	0.23321296	0.121453844	0.026985157	0.005771585	1.3084947	0.24859874	0.13238528	0.05730894	0.051191106	0.16757059	0.012417942	0.1614132	0.32867846
0	0.5263916	0.059839804	0.5221799	0.16956045	0.82685035	0.40088496	0.97918516	0.3027978	0.14311904	0.3797194	0.036464058	0.7245599	0.06310679	0.11508305	0.20324887	0.25446147	0.2274982	0.70518047	0.21968699	0.34514445	0.06949101	0.06202884	1.5195712	0.32742256	0.2911132	0.05096077	0.08990474	0.12357266	0.18498424	0.2910004	0.11306961	0.28975886	0.09029737	0.5771585	0.12468259	0.014941651	0.33490685	0.43854144	0.06650057	0.015736459	0.7430262	0.32375714	0.023837375	0.055069786	0.14734289	0.30765235	0.015083292	0.12872848	0.3966614
0	0.4425363	0.088178776	0.35453844	0.33366555	0.80286264	0.6090116	0.8569828	0.086205125	0.050551075	0.3672287	0.077035286	0.42189994	0.0438667	0.2312586	0.24975173	0.08292072	0.10569082	0.5886496	0.2954779	0.7338645	0.042881675	0.10885201	1.5844067	0.540276	0.18012787	0.17407529	0.35255674	0.096804366	0.19975293	0.37099665	0.09240492	0.333919	0.18957512	0.21535489	0.22085424	0.016471386	0.14771077	0.17390284	0.04092146	0.008027433	1.1787595	0.20833036	0.15592046	0.06661559	0.08410487	0.1670606	0.005769159	0.14230436	0.40173176
0	0.2331048	0.0687127	0.20144951	0.6514257	1.0240968	0.6083809	0.90896237	0.16517346	0.07787329	0.6001893	0.05347578	0.4902082	0.04806468	0.1902711	0.09827054	0.08092989	0.05200836	0.44544378	0.20783094	1.0640433	0.043294605	0.09741722	1.8499037	0.3235209	0.22273359	0.16421485	0.31136656	0.03199973	0.10622102	0.5305115	0.06494802	0.34550655	0.16815893	0.332877	0.15938418	0.002026453	0.19428027	0.1738576	0.072715394	0.003008768	1.1554358	0.3031675	0.22120112	0.036567647	0.041245252	0.2308009	0.003308773	0.20480117	0.4248345
0	0.33051008	0.049725745	0.17827973	0.43754894	0.781746	0.73163956	0.56118405	0.25107282	0.23370507	0.33879742	0.20665988	0.77554935	0.14640099	0.20121455	0.16474363	0.081817955	0.14982739	0.52169526	0.15701877	0.5770578	0.034963373	0.04031779	1.6980234	0.55379725	0.26524875	0.19616702	0.1490271	0.15406887	0.096084476	0.27403775	0.032125074	0.27294412	0.27440453	0.23172165	0.1740501	0.01036968	0.17322575	0.14081669	0.101737514	0.003212961	1.3410833	0.24000552	0.15996745	0.054111633	0.015821414	0.25631034	0.009353654	0.2262545	0.5062901
0	0.25818095	0.03844544	0.18900736	0.39748764	0.7106091	0.74822325	0.6183481	0.19375475	0.24295616	0.2717285	0.12003004	0.81070715	0.16061053	0.12982732	0.098914586	0.056945886	0.14389606	0.5728053	0.19725868	0.6303149	0.045614164	0.051716387	1.9743593	0.6347644	0.22602026	0.14156777	0.102649726	0.17268068	0.11074294	0.24821915	0.027522841	0.2125933	0.25305972	0.29320356	0.16725239	0.005511965	0.3111682	0.13570215	0.08147086	0.006598165	1.4059256	0.23392437	0.1461434	0.06530828	0.027043113	0.21400155	0.002440508	0.22522783	0.66480774
1	0.26920074	0.054412685	0.15936767	0.37828207	1.050957	0.65161836	0.77139	0.105022356	0.09539406	0.4026871	0.026356053	0.4267775	0.04839938	0.17251827	0.14091992	0.10604449	0.059526965	0.4672235	0.19825277	0.92385924	0.046686713	0.08389489	1.8841902	0.33542633	0.19375083	0.14402121	0.44773883	0.07430066	0.107938595	0.45775935	0.060692914	0.18622646	0.0902782	0.22659744	0.15748629	0.003560948	0.14690676	0.16090178	0.029356502	0.008964072	1.2611228	0.21223696	0.17312011	0.059783664	0.064255886	0.15029718	0.0072227	0.1880779	0.45603693
1	0.24590531	0.03259674	0.44961882	0.56176424	0.72566915	0.5330319	0.79395986	0.33630556	0.18208194	0.7416657	0.052077554	0.53776217	0.036248416	0.17770097	0.15799238	0.13409317	0.21377842	0.49949482	0.28242293	0.70803744	0.12067548	0.08108586	1.722346	0.41495022	0.4874216	0.17945479	0.183308	0.09710977	0.14650851	0.42028928	0.10557085	0.30530155	0.12686834	0.45997128	0.082492955	0.007925637	0.39983338	0.13272312	0.05202357	0.007166616	0.98699325	0.33273643	0.11575952	0.065340415	0.059356842	0.18867514	0.008352418	0.17845255	0.43783632
1	0.33581924	0.10888508	0.17994973	0.5437728	0.9764439	0.4766135	0.74431604	0.13060048	0.052837037	0.52795386	0.076690786	0.6617243	0.06605413	0.19308418	0.19259006	0.077440165	0.14608335	0.5689647	0.19878167	0.74817026	0.018932594	0.12022842	1.7332057	0.6894098	0.17019087	0.19205402	0.4722605	0.13568968	0.18053104	0.41215083	0.12902702	0.23823905	0.26904175	0.23652878	0.14096557	0.015037946	0.1627751	0.12424266	0.049336966	0.004873629	1.2351424	0.116197325	0.14856033	0.06706588	0.05992851	0.18387188	0.011769884	0.08487494	0.50282717
1	0.45488408	0.046833634	0.47917855	0.40670177	0.801493	0.5881401	0.9897267	0.2450073	0.106367916	0.708525	0.06527703	0.51474583	0.053098314	0.15446535	0.19920772	0.16296387	0.19320804	0.70368034	0.24593557	0.5879318	0.09524207	0.09357489	1.548167	0.4631906	0.3425276	0.1883765	0.1602598	0.0472586	0.11735271	0.4819377	0.073852964	0.2758827	0.15044078	0.40198278	0.05658782	0.02501708	0.39993545	0.34081492	0.033208076	0.009415661	0.96719223	0.37233353	0.068080254	0.059291925	0.11864361	0.19962417	0.027800769	0.073861815	0.35552981
1	0.3062896	0.08109557	0.5851384	0.59086114	1.0077235	0.7003692	0.86203283	0.21095303	0.12197524	0.61469865	0.0774428	0.5615496	0.057523496	0.15131477	0.25892702	0.2258345	0.07522236	0.6640013	0.21378937	0.6754127	0.07918717	0.09530932	1.3298454	0.40534878	0.38021532	0.06879211	0.22238061	0.070034966	0.11085853	0.52552783	0.13254388	0.2901422	0.1305795	0.3752459	0.08795099	0.016766818	0.3016546	0.22925325	0.06943138	0.003594425	0.97075737	0.3727099	0.121956214	0.10610966	0.07436043	0.2431309	0.013475103	0.08793387	0.39497548
1	0.43860897	0.04352774	0.18392022	0.37152597	0.707449	0.54997027	0.78476846	0.10738771	0.14464176	0.72520816	0.08856823	0.741515	0.07687684	0.18787779	0.12321498	0.14053671	0.07376651	0.5251665	0.20882893	0.7776117	0.0660532	0.121602856	1.6837343	0.5579596	0.16849977	0.13800795	0.2663979	0.06913678	0.07594518	0.5076886	0.062307704	0.25794056	0.107764244	0.32860065	0.1436558	0.002884542	0.17502415	0.15053453	0.099925436	0.001756378	1.0761925	0.3769575	0.14673851	0.039099444	0.14039777	0.24183246	0.00622317	0.18647023	0.45257097
1	0.2147274	0.04344747	0.2959574	0.3917334	0.94623154	0.5623656	0.92344046	0.16106948	0.07278311	0.5914454	0.09410375	0.5419242	0.1108116	0.24185745	0.17462635	0.1428381	0.061267015	0.51572293	0.25116083	0.8562599	0.071709566	0.12870608	1.6245605	0.3716513	0.20483981	0.21747659	0.3312164	0.09171793	0.08611053	0.39837766	0.067023076	0.2594577	0.22418194	0.34655717	0.109974265	0.003746755	0.17370601	0.25306615	0.06413523	0.003053807	1.0563933	0.47832093	0.19482677	0.093383186	0.13616852	0.18910526	0.003129127	0.12738137	0.3925337
1	0.35341808	0.08595747	0.23820114	0.42239803	1.325812	0.4701292	1.0724876	0.20976444	0.28221375	0.72358364	0.06557424	0.96468794	0.045507398	0.14768465	0.1257905	0.08264227	0.05465413	0.38762212	0.3138547	0.8710473	0.017986221	0.06972815	2.177758	0.47335362	0.24570146	0.15594138	0.22641698	0.08581992	0.1449581	0.31776857	0.058718942	0.19062749	0.28427413	0.52670336	0.08769372	0.005847481	0.17312546	0.2673031	0.034470886	0.004988443	1.0119383	0.24902773	0.06555596	0.060940266	0.14709133	0.24890491	0.005272458	0.15245047	0.5006087
1	0.24394967	0.04581777	0.23217295	0.34937924	0.95296264	0.5230694	0.6902348	0.1298694	0.16344425	0.35312003	0.044879362	0.55095387	0.05171221	0.14487207	0.17740607	0.097126625	0.10048127	0.44256023	0.37690634	0.70365274	0.045761034	0.13964653	1.6303743	0.4096845	0.2680181	0.07620206	0.34999067	0.045624487	0.14982796	0.38609928	0.057464764	0.23229511	0.16426787	0.33071756	0.2332277	0.017218588	0.19848542	0.12357003	0.03204945	0.011121873	0.98747325	0.19220245	0.15237169	0.07257418	0.04798164	0.2766261	0.009772684	0.18148656	0.3700004
1	0.3519359	0.1368186	0.35240814	0.3805908	0.8089361	0.70300853	0.79463756	0.14837973	0.073400415	0.40219402	0.07781962	0.39289218	0.046459053	0.2002755	0.21083377	0.12989686	0.11498515	0.7621587	0.3180915	0.67087996	0.03692256	0.12492437	1.5862516	0.5180339	0.28609183	0.103271976	0.4529853	0.08732342	0.17696977	0.5055424	0.13370357	0.33173105	0.11896941	0.22542098	0.14002714	0.028118659	0.31238154	0.18225804	0.07768975	0.006358737	1.2331523	0.2825863	0.15918122	0.14094418	0.03398109	0.16558912	0.013856177	0.13691288	0.43153638
1	0.44483513	0.06834982	0.384786	0.36509785	0.85149986	0.66198784	0.70918953	0.08583772	0.093377754	0.3958844	0.035965182	0.41730458	0.04563437	0.21927491	0.22882664	0.047249846	0.08941239	0.5889138	0.29591724	0.71432346	0.04991327	0.07348556	1.7221293	0.473794	0.25900537	0.12232411	0.2883518	0.06426873	0.12575686	0.5491	0.0608933	0.32915214	0.18385264	0.25562197	0.21048391	0.010354684	0.11286288	0.176719	0.039672326	0.004003627	1.1102562	0.12350741	0.10510004	0.11817881	0.06985784	0.14955421	0.002010829	0.1114103	0.56924826
1	0.57911974	0.11811268	0.46573478	0.33094534	0.87408775	0.64839906	0.9646068	0.24828297	0.10517446	0.44846284	0.04092548	0.61398447	0.06867354	0.17402428	0.14787391	0.2907756	0.12567626	0.8339689	0.16413763	0.5189358	0.025605213	0.13504787	1.7749625	0.36424097	0.3027453	0.049070563	0.22724517	0.07064752	0.25569466	0.4391224	0.20957926	0.32085654	0.05870933	0.5871408	0.12990886	0.00913728	0.25680396	0.4011617	0.045863926	0.018087875	0.71188825	0.26283115	0.049494956	0.059434768	0.12940541	0.25816816	0.003566106	0.2250796	0.4052202
1	0.34061065	0.10264632	0.25904307	0.5377646	1.0974616	0.63163084	0.85866696	0.09365177	0.08057117	0.46760592	0.11750519	0.5495178	0.042596474	0.2186019	0.2067212	0.100009225	0.097133815	0.6344372	0.26574218	0.82947946	0.019250086	0.07539282	1.5924927	0.5308235	0.27350852	0.144641	0.3220036	0.06351581	0.1346525	0.3530074	0.09525757	0.2432933	0.23262106	0.20842892	0.15457878	0.01241414	0.17032985	0.20097677	0.07542581	0.00769996	1.2855588	0.21945395	0.16721933	0.08794028	0.07141357	0.23905087	0.001870211	0.119748175	0.252669
1	0.46904615	0.11668179	0.4706147	0.48893142	0.85919905	0.53918904	0.8078866	0.13481173	0.09888058	0.37867507	0.05243058	0.3780475	0.09296928	0.22623655	0.2772945	0.06814857	0.07081234	0.586891	0.2788589	0.70837754	0.05698036	0.08160395	1.4476663	0.56630206	0.21515404	0.091762744	0.2207521	0.08469751	0.11503281	0.47655323	0.05276509	0.4228124	0.2169467	0.2591182	0.21031635	0.010180063	0.092811175	0.16640048	0.04031064	0.007597533	1.0153126	0.15861847	0.123662755	0.07739592	0.041099973	0.33012816	0.010153622	0.09010428	0.46222448
1	0.25492212	0.099705145	0.21361189	0.44216958	1.1218616	0.5566239	0.77373236	0.07851871	0.11282556	0.41868228	0.057563663	0.59543145	0.049886014	0.21607198	0.19501053	0.06700661	0.068449944	0.4924553	0.289351	0.87462324	0.032091927	0.055022765	1.7815105	0.5579163	0.18901773	0.1639059	0.3774111	0.09269586	0.093720056	0.46898043	0.04271759	0.18559141	0.2279291	0.26267198	0.16519164	0.005574489	0.13336013	0.10330587	0.050469693	0.003194251	1.2700593	0.13515781	0.17025957	0.09721393	0.036851835	0.15742275	0.003178314	0.15935807	0.52131504
1	0.31179175	0.08578068	0.3089515	0.3178831	0.89695674	0.6509373	0.7480026	0.19663423	0.07808812	0.37428033	0.04949516	0.5870992	0.07436232	0.19799154	0.13260187	0.06134523	0.22770275	0.6811357	0.29541954	0.7087439	0.07479492	0.055355545	1.7444059	0.35026583	0.31948796	0.12784441	0.18050496	0.09308011	0.18712083	0.25710177	0.04937149	0.35679293	0.14665124	0.38406146	0.26881608	0.005513108	0.47281703	0.12909341	0.049094684	0.002483937	1.2599792	0.26303014	0.093543164	0.052640416	0.04686714	0.28994396	0.010312527	0.21398859	0.5086568
1	0.4514429	0.09520733	0.31251252	0.46730384	0.95972407	0.6299056	1.1265061	0.1610023	0.09167312	0.4944299	0.08778806	0.7600728	0.079832956	0.2957311	0.23371163	0.10947844	0.14949635	0.7894799	0.19693062	0.640098	0.041105155	0.083067805	1.3175864	0.57771194	0.27034882	0.17326316	0.2770944	0.08342846	0.25950643	0.50253385	0.14883487	0.26899275	0.1806275	0.23370345	0.12543507	0.009529148	0.1615329	0.17560586	0.08138184	0.007799217	1.0425041	0.24607663	0.21931306	0.12163705	0.09609379	0.21620944	0.021154521	0.15862343	0.6563769
1	0.41505256	0.071384594	0.22398128	0.5378891	0.85239345	0.38755172	0.9949981	0.12154173	0.07710082	0.6798242	0.05912829	0.38599655	0.07495484	0.21712518	0.21680593	0.09773055	0.113614865	0.5965127	0.26601335	0.7932157	0.042105854	0.06505252	1.5738375	0.3796334	0.152096	0.17200075	0.55883133	0.062003814	0.14823285	0.4191015	0.20786531	0.29096246	0.2491386	0.26830217	0.17433935	0.003507194	0.106107816	0.14213811	0.055289987	0.011004417	0.905753	0.20730712	0.19904277	0.06640445	0.07814049	0.13248385	0.003086641	0.12151928	0.46126077
1	0.35507563	0.045119796	0.43098387	0.43958765	0.65569335	0.4509889	0.8409034	0.11949615	0.10364913	0.487932	0.050677173	0.37787527	0.115732975	0.16887473	0.23522045	0.12570566	0.13483112	0.57107884	0.24265656	0.70418495	0.09824701	0.116680354	1.4701608	0.48601806	0.27479446	0.14307603	0.33444798	0.081087336	0.11460675	0.422348	0.1106617	0.33003765	0.23149899	0.2604454	0.22799434	0.009191592	0.12802643	0.16002396	0.04646504	0.008382664	1.1067636	0.23208526	0.123057075	0.082864285	0.081691466	0.109409176	0.008345581	0.123766385	0.40863937
1	0.22920306	0.043244302	0.22053927	0.4958093	0.9150911	0.6749736	0.91990596	0.20396857	0.13836688	0.64746284	0.08911554	0.61529386	0.04808552	0.11080399	0.08958682	0.10162605	0.10031784	0.4552881	0.27032915	0.78957087	0.047285154	0.088569485	1.9593062	0.36088455	0.25156647	0.14199908	0.25115246	0.12260045	0.07533793	0.28401542	0.06382086	0.26873747	0.13094144	0.42788652	0.14032675	0.001240344	0.30118224	0.186093	0.07350782	0.009404058	1.1763473	0.3437418	0.096569754	0.03854397	0.08635274	0.22257684	0.010257448	0.2609008	0.5009874
1	0.31710196	0.1024513	0.3344691	0.28634277	1.003859	0.5822958	0.6676372	0.07713294	0.15233216	0.25787783	0.07067243	0.55700165	0.05875511	0.21720614	0.117428936	0.10486647	0.10950223	0.5096432	0.37263036	0.50122184	0.054407425	0.085537896	1.4495157	0.3614593	0.27612212	0.088730395	0.20894839	0.06941233	0.18397783	0.31631246	0.047975745	0.22576879	0.23630776	0.36503723	0.16253455	0.012272815	0.26488346	0.18131416	0.045253634	0.012290224	0.79246885	0.20373045	0.10072817	0.105209365	0.07225837	0.1950142	0.01192914	0.16601351	0.36843878
1	0.39855596	0.115218505	0.173624	0.5790762	0.8881437	0.5216154	0.8557517	0.13535345	0.20543869	0.82691604	0.10507699	0.72578776	0.10323324	0.24895243	0.11713789	0.110966936	0.1061421	0.53891	0.26829618	0.74194425	0.046467595	0.093512736	1.5974466	0.52162707	0.16639602	0.20082295	0.3353338	0.0981583	0.17259127	0.35248384	0.10090761	0.25313824	0.23168871	0.38778523	0.08898977	0.005103011	0.15265328	0.1703767	0.07458244	0.006273109	0.87422734	0.26792818	0.21406326	0.12783685	0.087604634	0.34757292	0.003944238	0.12528464	0.5362841
1	0.3864487	0.13119276	0.2497416	0.28643715	1.0204418	0.64352226	0.72342503	0.08954467	0.14526507	0.36266857	0.070655175	0.63200825	0.04389658	0.23569386	0.1727418	0.07825877	0.073633656	0.6105427	0.3252487	0.7012642	0.060358506	0.04584963	1.9317442	0.64390004	0.20318961	0.09664487	0.40189132	0.10085833	0.19203544	0.34554148	0.057578128	0.23831744	0.1645275	0.26141328	0.19054644	0.001835468	0.13144375	0.07337357	0.029942408	0.003219536	1.3219738	0.14041683	0.11848494	0.09182846	0.04210689	0.18104471	0.005697871	0.19008878	0.58922994
1	0.48277906	0.120535865	0.3413451	0.4691183	1.0474111	0.5300447	0.9670153	0.30282676	0.24746458	0.6382992	0.064768426	0.7877279	0.030059148	0.14164732	0.1640206	0.114558496	0.21601595	0.5485758	0.2649432	0.7247835	0.034983207	0.07238079	1.6493224	0.43415695	0.31368482	0.06894273	0.23798704	0.1351993	0.1301367	0.28141525	0.15964007	0.24321334	0.10542153	0.5570734	0.11568356	0.008021967	0.2773585	0.38032803	0.031808086	0.02359749	0.70182073	0.17605887	0.07124911	0.07131878	0.119108506	0.26611024	0.005340596	0.07085003	0.5527033
1	0.46383348	0.10439531	0.29215604	0.4429893	1.0012463	0.6536269	1.0125204	0.09726557	0.07847745	0.54640114	0.07589015	0.5637153	0.07799672	0.3034956	0.18420683	0.07385653	0.09058543	0.6830327	0.20820923	0.7321886	0.017273486	0.08232378	1.6492733	0.47444478	0.14291544	0.17977646	0.4427198	0.06705795	0.15961967	0.50188965	0.17489597	0.25962055	0.22061558	0.19803764	0.124069884	0.009852508	0.15037785	0.2433578	0.075942256	0.009019231	0.93609047	0.24757564	0.18426616	0.07641176	0.08213405	0.23923425	0.008172889	0.09914753	0.42905384
1	0.29603222	0.100528285	0.3931706	0.4210793	0.81562877	0.6785769	0.8119422	0.18227762	0.13490808	0.4214228	0.056637984	0.5048036	0.114855744	0.25677824	0.152758	0.13043943	0.07766644	0.5280125	0.2579817	0.7951663	0.11222499	0.13890813	1.433337	0.39449874	0.28703845	0.13265657	0.23722367	0.08196141	0.11826415	0.3802627	0.06896269	0.35368893	0.16587736	0.2865823	0.17751302	0.004935654	0.24869406	0.2187383	0.095170915	0.005433778	0.9952538	0.37144613	0.14738107	0.0708737	0.086500935	0.17028704	0.02027962	0.22261259	0.49361905
1	0.40766478	0.09288594	0.2168274	0.33372936	1.0949907	0.64335084	0.8165592	0.05134787	0.06963197	0.22380945	0.048781	0.54837453	0.059244774	0.18955857	0.17662282	0.07693088	0.058948208	0.5835234	0.24168423	0.806349	0.046371885	0.03527842	1.7963963	0.47643477	0.20265491	0.11008044	0.24918774	0.07700428	0.10560204	0.37962502	0.046151508	0.19662236	0.18006125	0.19576144	0.20218341	0.007028856	0.18381104	0.16172871	0.059450854	0.002427518	1.1164945	0.24933967	0.13451073	0.08173818	0.06881354	0.13622981	0.011555752	0.13987358	0.45321417
1	0.34176973	0.12597093	0.30065483	0.53012437	1.0687459	0.64455557	0.89362365	0.12775722	0.09746072	0.61663693	0.113140285	0.620937	0.082066685	0.24789119	0.15652241	0.07280718	0.10147526	0.6837278	0.33804792	0.78898287	0.03668996	0.03247496	1.7352664	0.4665354	0.16595785	0.19641559	0.34410325	0.07397109	0.12417986	0.45728964	0.11120941	0.2419662	0.28298432	0.2873117	0.15152745	0.005756836	0.20814833	0.19921103	0.12615551	0.003297607	1.1295575	0.22833249	0.19371383	0.12430157	0.06423383	0.21952932	0.009545999	0.14244708	0.4668014
1	0.19626896	0.11299509	0.30691168	0.6755534	0.8496934	0.4253354	0.80652446	0.1054282	0.07292086	0.75928736	0.09942653	0.67046154	0.055164516	0.30987647	0.2959742	0.049200296	0.11848871	0.43438095	0.18419415	0.7520653	0.03819731	0.08812563	1.3662937	0.5871877	0.2463483	0.114334464	0.36341873	0.046527524	0.11779513	0.58275855	0.16208759	0.20332792	0.17785858	0.2146215	0.155329	0.031808585	0.123923756	0.101082385	0.17981645	0.016062323	0.8212344	0.22212207	0.2588879	0.06411821	0.07185573	0.2907717	0.008663471	0.06356831	0.44406065
1	0.5007071	0.08207509	0.4753444	0.46069238	0.7609714	0.67076194	0.987421	0.10600421	0.05916541	0.53804404	0.05395104	0.36937112	0.05043302	0.22778748	0.22437985	0.10104375	0.119387165	0.80232227	0.32647657	0.63545096	0.025371132	0.1326563	1.4212697	0.5544128	0.213839	0.19435385	0.5114237	0.12985536	0.25463974	0.34007147	0.17152613	0.3367132	0.26098445	0.23979975	0.18369216	0.010400632	0.21617849	0.206227	0.036779575	0.009990335	1.119061	0.22624181	0.14516173	0.108555205	0.09177209	0.13810362	0.02143067	0.15768385	0.3221454
1	0.3033231	0.039104223	0.27152133	0.26278982	0.9367686	0.5654462	0.91643596	0.14364418	0.056486815	0.33471635	0.039136317	0.42016605	0.026331812	0.15780395	0.25841874	0.082207404	0.1074704	0.5958696	0.21793276	0.74118966	0.04194655	0.10909455	1.8390844	0.4062705	0.24922554	0.11848057	0.27804852	0.043517068	0.14361404	0.5408133	0.1106862	0.27765775	0.12469254	0.21117526	0.13520338	0.020021437	0.23091269	0.22269721	0.016386548	0.010079738	1.2432295	0.19695552	0.13013272	0.062233802	0.04819252	0.10384987	0.003313644	0.09992414	0.44005823
1	0.29275358	0.04710202	0.36142668	0.3480492	1.1019374	0.49823663	0.93785954	0.11388187	0.07364031	0.2935606	0.008537996	0.31234187	0.033064462	0.15847018	0.27135164	0.041105684	0.044460602	0.6109906	0.31328377	0.7512178	0.045079634	0.14092253	1.6244757	0.3604016	0.28404358	0.09833414	0.23393105	0.03179582	0.094100796	0.523615	0.047060177	0.20594147	0.19183175	0.15278679	0.16328344	0.018302834	0.17136583	0.19564715	0.027065959	0.001759809	1.0980643	0.22245342	0.10624598	0.11482258	0.036229722	0.09062033	0.008302704	0.07866506	0.3614042
1	0.17575046	0.038418207	0.38567805	0.6565103	1.0291877	0.54322857	0.8036355	0.25408196	0.1742152	0.62129486	0.06297998	0.65557796	0.053206813	0.1161713	0.12977394	0.157876	0.09435957	0.48625088	0.3497772	0.6583235	0.02593002	0.098017804	1.9472586	0.47870344	0.39477563	0.10225111	0.25950167	0.105738744	0.09614931	0.27097028	0.10371786	0.2419296	0.1853039	0.50001	0.11075035	0.000502149	0.27188286	0.22084749	0.041818574	0.021268778	1.0174845	0.30662465	0.081084885	0.0737038	0.08207582	0.23051791	0.010676201	0.15034159	0.41308394
1	0.28536046	0.032846294	0.1754709	0.2590332	0.81613976	0.57854474	0.7272222	0.10498697	0.12012302	0.36505508	0.02924369	0.6071504	0.055212416	0.18661854	0.0977851	0.06091529	0.063008256	0.52809334	0.3485443	0.66056156	0.035136696	0.11329076	1.7343113	0.44672695	0.23448078	0.10684182	0.33399698	0.084515095	0.17516729	0.34790057	0.031216742	0.20505676	0.13890558	0.37424135	0.21236934	0.005841383	0.25742677	0.10861487	0.043683656	0.005500354	1.1397277	0.17403401	0.113062754	0.056876533	0.061379246	0.14373265	0.013396889	0.23776692	0.5020396
1	0.60236776	0.090433	0.42108482	0.4231491	0.76222473	0.70047635	0.90056103	0.098526165	0.06681918	0.58592534	0.092288785	0.44800884	0.05319251	0.18190764	0.15224236	0.15880412	0.108141966	0.77333486	0.26287615	0.6536366	0.05279576	0.11070983	1.5406249	0.38070032	0.18867911	0.16230896	0.37575105	0.06392148	0.24973376	0.38262674	0.09600295	0.36370543	0.25844195	0.27950203	0.13862601	0.01057063	0.20792787	0.30678853	0.06729614	0.019038305	1.0047154	0.34423235	0.19183207	0.0911293	0.11904276	0.28106353	0.017600657	0.1497184	0.35781318
1	0.18253401	0.08076569	0.24103649	0.6595148	0.95869553	0.7274268	0.817176	0.25709173	0.11640561	0.54140896	0.10819548	0.5425336	0.0747168	0.23835807	0.10282284	0.15143004	0.06676687	0.43290874	0.23374394	0.9652296	0.19498044	0.07378717	1.5212436	0.32347932	0.26546955	0.16669229	0.32430166	0.058283467	0.09921485	0.5591726	0.08683865	0.21391228	0.15765549	0.27124867	0.06791752	0.001286777	0.20707001	0.23045424	0.09887966	0.006560414	0.97356576	0.40568328	0.18210964	0.054681797	0.038186412	0.14238784	0.008905	0.15537883	0.49052992
1	0.45918387	0.048792344	0.4232162	0.29650366	0.92949414	0.6551772	0.9260307	0.19350694	0.16085283	0.7651297	0.08398894	0.79563624	0.054882187	0.15108627	0.16116215	0.14401248	0.09030633	0.49249744	0.35365456	0.5688015	0.039615687	0.06328907	1.7304757	0.54651	0.30127233	0.08650982	0.18335374	0.06202489	0.12988669	0.35782665	0.07379181	0.20371161	0.21743295	0.34966043	0.10616673	0.008570885	0.3137657	0.2842794	0.05827891	0.009548118	1.0178981	0.2876102	0.045795694	0.10579392	0.06752051	0.26687387	0.006970522	0.105033845	0.2956721
1	0.37822616	0.12643215	0.33859769	0.35335386	0.876756	0.6550797	0.7635564	0.13032655	0.124958925	0.37082928	0.046376746	0.55823815	0.052810587	0.25005424	0.20714383	0.09320703	0.12790585	0.6891309	0.29146188	0.76770836	0.07321509	0.09268948	1.4565953	0.5105858	0.23644625	0.14189896	0.31274065	0.055978436	0.13878965	0.4146422	0.08407804	0.32928103	0.12866929	0.23560841	0.1652728	0.010769428	0.2353225	0.15613802	0.032729894	0.002847901	1.0394874	0.18431698	0.14730243	0.14381103	0.04836487	0.1882469	0.004511966	0.11340467	0.47581583
1	0.39612743	0.029473092	0.39173082	0.3280962	0.84427553	0.49058923	1.0711972	0.19392866	0.18308634	0.66190314	0.033695556	0.7096788	0.060131367	0.113367684	0.19348569	0.12153864	0.051833775	0.57818633	0.375263	0.5733827	0.05329932	0.07416852	2.0138092	0.57947254	0.30969602	0.065456316	0.33275384	0.069891945	0.099401206	0.3538123	0.11275017	0.20995699	0.098374754	0.44854566	0.07704459	0.000934507	0.24842593	0.2684289	0.067951456	0.011988505	1.0740954	0.25761592	0.08593341	0.09206234	0.062175445	0.14569198	0.003091074	0.16884121	0.46223593
1	0.29438975	0.09035785	0.27942488	0.5783293	1.0285598	0.6687588	0.7716021	0.14440152	0.113877706	0.5149356	0.10588715	0.4829619	0.10416152	0.179315	0.1859754	0.116376385	0.060518418	0.46618253	0.28064924	0.85361683	0.0686908	0.08686542	1.6987516	0.37510523	0.27435637	0.10551001	0.36986357	0.11207793	0.12085754	0.3640681	0.05985431	0.3115077	0.20213187	0.32570428	0.18164575	0.009913135	0.17217293	0.16853611	0.06478387	0.003056822	1.2032385	0.3137868	0.15189207	0.08070546	0.067045644	0.23954633	0.015081245	0.229641	0.36999294
1	0.44553328	0.049339253	0.36286837	0.5251212	1.0136225	0.5229591	1.1104568	0.2248434	0.18381275	0.87310094	0.06781868	0.7501544	0.050104104	0.14900467	0.13481455	0.1448618	0.06413242	0.61947906	0.40598413	0.7461258	0.028656578	0.050938647	2.055959	0.48468947	0.33670384	0.086908445	0.26076356	0.0706122	0.1256468	0.37597582	0.062098622	0.3323119	0.21165362	0.59745586	0.08201886	0.002102071	0.20888484	0.23919702	0.033684496	0.015624651	0.9190091	0.19196688	0.049720373	0.10603168	0.082429186	0.12279826	0.000594432	0.18359825	0.531625
1	0.33029813	0.06824372	0.40140417	0.5145443	0.8493837	0.5480444	1.0305051	0.2203979	0.21535666	0.6616995	0.04862466	0.75148207	0.04187864	0.17629416	0.16227224	0.07113243	0.05608676	0.62494266	0.3985672	0.75099134	0.036286432	0.072393015	1.890932	0.53571075	0.274598	0.08533268	0.23030567	0.10466816	0.13218434	0.378064	0.06767511	0.24748404	0.13771547	0.44979912	0.07749385	0.00540697	0.14974752	0.26015624	0.025420131	0.010278532	0.9659254	0.2415539	0.11917569	0.12587032	0.042992603	0.18574193	0.004319153	0.16633742	0.5474638
1	0.4863895	0.04427888	0.39624733	0.31453007	0.8144605	0.6806873	0.9503682	0.16295488	0.053340353	0.35657644	0.040515427	0.34154987	0.052236736	0.21349312	0.16823064	0.09130692	0.14524756	0.73660064	0.28526586	0.66277987	0.049736604	0.10782568	1.6733915	0.4885096	0.24566771	0.11640461	0.28873703	0.0433411	0.16293105	0.5190421	0.10470092	0.33227822	0.14060813	0.20776008	0.14671677	0.01125771	0.28896037	0.20915732	0.056120194	0.005762704	1.0453705	0.14742097	0.092065126	0.10787725	0.046744145	0.18594787	0.009531822	0.13784783	0.32157028
1	0.20717062	0.063115165	0.32854033	0.49799934	0.90335685	0.575815	0.6729923	0.21743123	0.09785927	0.34896165	0.048540298	0.35376754	0.0902142	0.1813155	0.16527562	0.06862716	0.10899435	0.5047573	0.22339457	0.80222905	0.03526165	0.12468991	1.7843462	0.5198436	0.3129992	0.10816186	0.31077257	0.1347943	0.19924924	0.42165506	0.04458859	0.424447	0.19915363	0.3161719	0.21900547	0.013039799	0.21507654	0.09965806	0.04827983	0.005664334	1.2690526	0.18970056	0.09883274	0.0646852	0.02631817	0.16088256	0.005707332	0.25519103	0.412031
1	0.2675507	0.040875737	0.32275072	0.48908946	0.7258012	0.70618933	0.72606444	0.18064392	0.099018686	0.4606886	0.053302787	0.37215602	0.058082428	0.18644269	0.16607726	0.082068086	0.09133537	0.5777681	0.18069915	0.7963869	0.04137246	0.10141721	1.5598699	0.5147686	0.29361743	0.1339554	0.3340412	0.10253235	0.19590652	0.48120013	0.11270898	0.41454226	0.2056479	0.3056581	0.1865887	0.008589346	0.2324555	0.14779036	0.08891089	0.010634936	1.1926064	0.22774692	0.1549098	0.054918494	0.049103435	0.22847098	0.008110366	0.24490635	0.43426523
1	0.42237437	0.09881246	0.31668976	0.31776318	1.002252	0.6235967	0.9575119	0.09360778	0.09227061	0.3307978	0.06130409	0.4736938	0.0336301	0.18132259	0.14281003	0.073732	0.081794985	0.62221867	0.3670785	0.71683306	0.05377428	0.0906221	1.8412361	0.37452012	0.2503514	0.10006753	0.26650664	0.06326193	0.13903323	0.38384706	0.027047586	0.22331466	0.1469665	0.33461878	0.1494162	0.003890173	0.25702518	0.22415215	0.071168154	0.00438882	1.132989	0.34001854	0.14972888	0.08412841	0.08795045	0.16088745	0.009353565	0.16806176	0.37889516
1	0.30863535	0.043488406	0.5167396	0.46054482	0.643613	0.5544707	0.8232587	0.25824466	0.08401636	0.44227937	0.060344793	0.38955635	0.15079753	0.21489447	0.2399598	0.13284707	0.1552858	0.56782746	0.19075233	0.64246964	0.07946678	0.14817512	1.4003084	0.4835673	0.32871726	0.18265493	0.28740183	0.1851671	0.1843809	0.30659887	0.07702798	0.4052299	0.23961723	0.22241347	0.17665745	0.012174764	0.25475383	0.20457011	0.09659325	0.011607922	1.1681178	0.3000461	0.14637682	0.08494898	0.050460882	0.21669085	0.02089692	0.25626895	0.39077628
1	0.51640046	0.08164242	0.21939555	0.26151392	0.8969945	0.70524377	0.8149955	0.09152738	0.08026559	0.25424665	0.07767418	0.5085215	0.038404576	0.20258012	0.15884596	0.11604663	0.08170965	0.7133891	0.32779154	0.77903694	0.09116523	0.05607263	1.6442947	0.46628314	0.23043653	0.12124857	0.24615642	0.06388316	0.13503489	0.3817778	0.04198996	0.3004959	0.13832067	0.18414715	0.13071147	0.004103742	0.2190819	0.27608442	0.06504111	0.004707486	1.0880139	0.28548518	0.19346496	0.055512663	0.09607891	0.21515495	0.007631358	0.15167287	0.4393315
1	0.40848482	0.07361459	0.2999319	0.5534303	0.8132306	0.37708983	1.0103517	0.32902858	0.18808831	0.9181397	0.073102936	0.53916705	0.032188404	0.10327056	0.12921712	0.262016	0.1704774	0.44943193	0.12674528	0.7424994	0.05640046	0.06862007	1.6677725	0.35484463	0.25121677	0.12258789	0.24773748	0.0989019	0.13368073	0.21483724	0.1576345	0.3564602	0.19320601	0.6425178	0.08628196	0.00155495	0.30801708	0.291789	0.04774746	0.030382823	0.6204387	0.38627407	0.101368375	0.037623856	0.11551666	0.20872818	0.00547608	0.14616461	0.39547592
1	0.4999435	0.07245704	0.529638	0.23212798	0.9650785	0.5473335	0.9542343	0.2311282	0.11995015	0.42480782	0.05035615	0.6540013	0.030664826	0.14031276	0.2781545	0.2548638	0.11676868	0.66079223	0.27226338	0.49114534	0.045600425	0.12810938	1.7743756	0.5494438	0.32473174	0.059798487	0.19717348	0.07832138	0.15112889	0.34386945	0.15909351	0.29122904	0.14868638	0.36462668	0.1247281	0.028287338	0.22358428	0.3315068	0.031245695	0.02977127	0.889576	0.26629406	0.07228869	0.104542874	0.07794042	0.30023643	0.011482119	0.137678	0.3448692
1	0.5075878	0.06109355	0.35587773	0.24502023	0.7569701	0.72626203	0.8596879	0.12507261	0.08719731	0.28098518	0.06695828	0.467309	0.047071405	0.19825612	0.1695776	0.07539409	0.07388269	0.75107867	0.35672575	0.607995	0.038397446	0.089818604	1.7393556	0.50673443	0.22835538	0.113691024	0.29467484	0.07192519	0.1390292	0.37832996	0.06653378	0.23979193	0.1290755	0.20817883	0.12967846	0.003983512	0.18652003	0.2780177	0.05440463	0.006362567	1.093479	0.29066488	0.182424	0.12013943	0.10863538	0.15460536	0.004676191	0.15745331	0.42614728
1	0.39875364	0.0606957	0.18269017	0.16922687	0.86256117	0.6232272	0.9126928	0.10212295	0.070418	0.22794782	0.02721147	0.432899	0.037268225	0.19499977	0.16401216	0.06717151	0.06628735	0.55309224	0.28837162	0.786686	0.061745193	0.06898831	1.8337077	0.4472155	0.18180738	0.090397105	0.20612933	0.11032449	0.13467409	0.38814348	0.02565542	0.20016335	0.07613709	0.2014712	0.16591638	0.004491123	0.33383936	0.17303632	0.04591423	0.003197438	1.3593591	0.19097175	0.08933144	0.052006133	0.049965043	0.101641506	0.01150114	0.22536875	0.42776805
1	0.2623212	0.050557893	0.3902285	0.38166884	0.7311123	0.59339595	0.89098793	0.15904334	0.075262725	0.31792068	0.10720638	0.33843434	0.09248561	0.20055586	0.23372331	0.1395601	0.082043044	0.50179565	0.2550701	0.821909	0.080502644	0.12036613	1.3378456	0.4598501	0.38972056	0.12765585	0.22300336	0.0846595	0.08187769	0.2836419	0.018060477	0.39044702	0.15771388	0.23438342	0.21501318	0.007565941	0.24580269	0.13921976	0.08202882	0.00602481	1.1602371	0.3549844	0.13676916	0.08131478	0.07446551	0.1646362	0.013555001	0.13997632	0.34639192
1	0.34234238	0.110398814	0.25528446	0.32770544	1.0346278	0.7009653	0.88127816	0.08925198	0.12326944	0.30453667	0.047486253	0.49908713	0.054798238	0.2661487	0.17398544	0.096339	0.109011605	0.71490324	0.25790542	0.7395566	0.054793235	0.10064703	1.692297	0.47234082	0.25486037	0.09890407	0.32982334	0.046909206	0.17796484	0.4330818	0.07309234	0.33054566	0.16882245	0.25166708	0.1918226	0.01274734	0.12610126	0.13673498	0.038617346	0.001713059	1.1862204	0.14288087	0.16351795	0.13143872	0.043227524	0.1809469	0.007059428	0.16904493	0.55781543
1	0.26278475	0.060658105	0.28458166	0.40647918	0.8505305	0.59052867	0.8428082	0.12899603	0.121305384	0.5650216	0.048798665	0.5274761	0.089026086	0.19572979	0.12679015	0.08504061	0.101611644	0.6091664	0.39297983	0.8034036	0.104323454	0.07152785	1.8041627	0.3901483	0.17856853	0.15840867	0.4591689	0.04671675	0.13598461	0.3472109	0.1196386	0.24869965	0.17195493	0.29550722	0.10335628	0.005373094	0.21678178	0.22215773	0.066371955	0.011099384	0.9787749	0.28918207	0.121997006	0.08073361	0.05745226	0.11945796	0.007774433	0.17011252	0.46474567
1	0.2464627	0.026950859	0.28081155	0.3947922	0.71475416	0.5859942	0.69736993	0.18771675	0.031372234	0.28465918	0.041291684	0.33815902	0.054918244	0.20478569	0.19830127	0.079697035	0.10671092	0.57653344	0.12907787	0.84892964	0.032959968	0.17643112	1.5916175	0.47252116	0.3575602	0.14655723	0.26132944	0.13147093	0.19252689	0.42649442	0.051561087	0.36539924	0.15049796	0.2801518	0.2839993	0.009816405	0.24263035	0.114933744	0.04454709	0.008065771	1.4045011	0.21155414	0.10897215	0.030710228	0.03849452	0.23534343	0.006623545	0.16291806	0.37812066
1	0.41332752	0.053566538	0.34550732	0.30964935	0.8528367	0.6801618	0.8795009	0.06891416	0.11014834	0.37331647	0.056302268	0.38997287	0.037374552	0.17693694	0.2086239	0.09501087	0.07134349	0.53341246	0.3581366	0.7882869	0.050235093	0.1158115	1.7798308	0.5943834	0.2629721	0.10757105	0.34372896	0.078193426	0.14096488	0.46179092	0.06452996	0.30093852	0.13595308	0.26341385	0.16668019	0.010380193	0.16610096	0.204739	0.031930134	0.004714888	1.2271285	0.1854524	0.16233374	0.10569754	0.06431261	0.14894952	0.00185052	0.16804478	0.4796367
1	0.5764671	0.07771525	0.37304842	0.35210195	0.7889745	0.6853929	1.0878353	0.13984407	0.0761747	0.42006114	0.023345802	0.3848611	0.044642344	0.241357	0.19521473	0.19835727	0.14477521	0.96362615	0.27708787	0.64396095	0.069522835	0.11029438	0.8453125	0.48365492	0.35947007	0.19343816	0.3485034	0.013623344	0.24078648	0.72325164	0.20116237	0.4976164	0.10571534	0.5001775	0.091926925	0.01358846	0.29758465	0.26114652	0.057739273	0.00939955	0.8488541	0.20243984	0.17746828	0.07292534	0.24078369	0.20782956	0.015921097	0.08012944	0.44463655
1	0.32488596	0.047211677	0.4153308	0.4522608	0.9342232	0.6109945	0.89021826	0.30668464	0.33553568	0.5616297	0.06134536	0.6050968	0.061237518	0.1355439	0.21090367	0.18698534	0.16803955	0.64351064	0.28992295	0.66224736	0.044517927	0.095372714	1.8861992	0.52171624	0.44482693	0.12236925	0.18543659	0.110839106	0.10791087	0.29711872	0.1739688	0.25329953	0.16092059	0.41293603	0.124152035	0.014825556	0.30811313	0.36799517	0.034360807	0.02018853	1.0022864	0.3484888	0.08807248	0.092976265	0.07993408	0.2287723	0.0185406	0.17912586	0.48366928
1	0.48427656	0.15675567	0.5430099	0.4357439	0.8921949	0.7064551	1.0358608	0.12508737	0.070379674	0.49911308	0.06349035	0.48419172	0.0579792	0.1889955	0.23587869	0.21099342	0.101427965	0.7949828	0.23554468	0.6380786	0.072441645	0.09083174	1.2639207	0.604421	0.2964968	0.11739405	0.34838298	0.069355205	0.14369534	0.46630293	0.11949793	0.37284344	0.08891008	0.27112824	0.1501414	0.004380692	0.24098565	0.23243599	0.08571344	0.013394289	1.043663	0.32327238	0.15952161	0.12639233	0.12011238	0.2918232	0.004735207	0.116652645	0.4958713
1	0.43997043	0.072917596	0.39186734	0.44857353	0.64238125	0.5823824	0.8168862	0.107585914	0.08687242	0.4763403	0.07724243	0.46748555	0.06626769	0.22824019	0.17493223	0.08987068	0.1300118	0.6474046	0.32491207	0.6205743	0.03912633	0.0723427	1.609281	0.584979	0.22015542	0.1986869	0.31552875	0.11105966	0.19496857	0.3381457	0.093599565	0.30962855	0.27830663	0.23926777	0.20773138	0.015066547	0.13347034	0.1788527	0.049007215	0.014763977	1.1068658	0.19495203	0.14313543	0.11447415	0.07683295	0.16788377	0.007004493	0.11893575	0.41854113
1	0.42217138	0.03900631	0.18061703	0.24332231	0.948875	0.65035444	0.8072369	0.123975866	0.07537187	0.26178545	0.029863147	0.52536637	0.0281322	0.12525576	0.1766012	0.039321166	0.081280164	0.61845523	0.33803612	0.7937635	0.017506057	0.036747783	1.8118656	0.4088608	0.28057617	0.074973755	0.23872015	0.08437613	0.13028078	0.2943704	0.019331655	0.19707529	0.1566201	0.2659134	0.21519364	0.008748666	0.31330553	0.14335749	0.041483328	0.001955119	1.2974391	0.101566724	0.095327854	0.04037251	0.051336262	0.17341182	0.007362709	0.19186634	0.20974869
1	0.41693577	0.06868297	0.24428159	0.47742102	0.8896884	0.55018145	0.9407791	0.11820051	0.081418835	0.62832284	0.05396126	0.44173923	0.045589678	0.17190598	0.10442167	0.09305037	0.13771403	0.5338285	0.27292746	0.97731715	0.071150415	0.059864204	1.7648346	0.421062	0.16497588	0.16616851	0.47837317	0.08999666	0.10947314	0.4589167	0.11011632	0.37114227	0.20739405	0.30912998	0.12443071	0.003450627	0.16059385	0.23987049	0.045416035	0.006972119	1.0749851	0.22375219	0.18709008	0.058638122	0.12799695	0.227117	0.010455493	0.15926705	0.4393869
1	0.36295155	0.04962804	0.31500897	0.4829701	0.8702234	0.4655507	0.9609943	0.18902238	0.18330702	0.86937773	0.07077611	0.71608216	0.064953424	0.1372849	0.10179423	0.10762192	0.05113494	0.4984074	0.2896902	0.6693249	0.063256346	0.05180789	2.116181	0.46868637	0.27825397	0.09919147	0.30147785	0.08218854	0.11771434	0.41448906	0.09556726	0.21317813	0.23931403	0.5430547	0.09800363	0.001801572	0.16685785	0.22446963	0.0365028	0.01762882	0.9386124	0.21240692	0.06648962	0.07865272	0.06317348	0.18924858	0.000220817	0.15784995	0.51522887
1	0.3875937	0.03887056	0.49118552	0.35875723	0.79216015	0.48393062	1.0806168	0.23446153	0.10565674	0.46851164	0.04217509	0.61883366	0.042485457	0.12987559	0.30698025	0.20580252	0.1063185	0.79590034	0.28992292	0.6781426	0.017280916	0.07130683	1.9485513	0.4839718	0.34763634	0.066182785	0.17164049	0.107629284	0.19727574	0.39890844	0.1513708	0.28490102	0.13421723	0.5621445	0.1390567	0.029129365	0.22674674	0.17293373	0.04381375	0.016737886	1.1529237	0.20981385	0.053065546	0.0475092	0.06329511	0.1764949	0.003365448	0.21017249	0.39129683
1	0.49740648	0.06452356	0.34999788	0.35024565	0.81278837	0.5649747	0.87459385	0.11194131	0.033991702	0.3521118	0.04591845	0.32811004	0.029891968	0.1748744	0.29689214	0.09224128	0.17721397	0.8229007	0.23277666	0.55009943	0.027031597	0.1344555	1.5802201	0.4655113	0.22816674	0.13274333	0.42752793	0.057870332	0.20226233	0.59624666	0.2798019	0.33848476	0.21989547	0.24574116	0.23666748	0.04569723	0.19310659	0.20023839	0.029704355	0.015940873	1.1170331	0.14018466	0.09053089	0.0701639	0.107351504	0.14951704	0.016076783	0.10318564	0.36218894
1	0.35729033	0.13590553	0.3246464	0.4529168	0.9292277	0.65167236	0.89592355	0.12682143	0.1354534	0.46912134	0.02834914	0.49397582	0.05119615	0.26443318	0.17518474	0.105103835	0.092634805	0.6146457	0.287103	0.7122634	0.030655311	0.078243256	1.4116483	0.6025646	0.2585583	0.115315795	0.36014897	0.0889299	0.25578925	0.49893516	0.12175964	0.37574047	0.1290076	0.38093358	0.21870857	0.010950555	0.10816701	0.15611532	0.016331824	0.003388589	1.0559975	0.10373727	0.13528213	0.05125263	0.061237104	0.1759621	0.004428786	0.14722532	0.45047364
1	0.3673393	0.034151133	0.27415913	0.5108208	0.9541154	0.6130435	0.8301376	0.10408508	0.09586738	0.44334766	0.027217159	0.4338577	0.047550343	0.15075772	0.2373346	0.10553076	0.09806405	0.7073703	0.33915	0.80945456	0.020703668	0.097379506	1.4908556	0.48669246	0.33057532	0.10524414	0.41084424	0.082261406	0.13355863	0.50818264	0.15125552	0.2854968	0.21408436	0.2838576	0.16929702	0.010150402	0.22353561	0.19620657	0.046417024	0.004363786	1.1580302	0.19059308	0.14253134	0.11114987	0.10681119	0.12392545	0.016715592	0.12801556	0.40631133
1	0.5585278	0.10419742	0.36858666	0.4004946	0.91233885	0.7901293	0.9021741	0.14707112	0.086275384	0.42261675	0.06235923	0.48365158	0.03152211	0.23803052	0.14391688	0.11373715	0.10918002	0.6547616	0.2805269	0.72966385	0.03099104	0.064591356	1.4280065	0.29938275	0.37153575	0.102972545	0.2763643	0.045217875	0.15431264	0.5894538	0.089692384	0.27609769	0.17926118	0.24725649	0.056257024	0.016351774	0.26075262	0.2293308	0.044710644	0.005204248	0.8268133	0.28522503	0.17423145	0.12497535	0.091919504	0.26588407	0.0065736	0.10899308	0.37162593
1	0.46181926	0.090588704	0.24582125	0.25218537	0.6890133	0.7378967	0.8728735	0.11653153	0.056480303	0.36612	0.03506947	0.54340816	0.03498458	0.20965566	0.1128798	0.10287474	0.09808555	0.75453	0.19748744	0.64408475	0.024870533	0.09175579	1.7181151	0.5908163	0.20068069	0.15986317	0.5141125	0.11668555	0.24533248	0.558529	0.17223068	0.28385445	0.11387725	0.26896748	0.16025159	0.005844897	0.21681444	0.101320274	0.043166444	0.010982934	1.2398533	0.15690747	0.10256886	0.05525362	0.06813255	0.16328111	0.00614272	0.17425548	0.5648493
1	0.31664386	0.04968416	0.34325302	0.25559586	1.1147299	0.47632536	0.93598473	0.29339135	0.36991596	0.6750659	0.027229259	1.1049721	0.04996489	0.12690386	0.0401864	0.4477491	0.1020054	0.5384468	0.31690565	0.55645317	0.12367766	0.1295715	1.6185338	0.27662387	0.40304703	0.053885	0.16598026	0.04701907	0.13146149	0.17084898	0.09998851	0.093236454	0.076776	0.5249505	0.08452055	0.006393328	0.35670254	0.568223	0.043720312	0.034086708	0.53715795	0.64874965	0.08890459	0.16032234	0.11465608	0.4360399	0.011465288	0.12838358	0.61930245
1	0.49378827	0.1557432	0.19387624	0.43513903	0.93426067	0.66622543	0.89580953	0.07222238	0.089466974	0.5203799	0.037320044	0.34670025	0.044764705	0.27166188	0.11633611	0.11073037	0.15293978	0.7273264	0.27762732	0.7441382	0.018309226	0.121072955	1.5207337	0.52954924	0.25578406	0.12734473	0.56923187	0.09066779	0.29314825	0.4359886	0.24936248	0.3974283	0.15656246	0.28817558	0.13405643	0.005984713	0.16857788	0.116771765	0.023361841	0.013017612	1.0247096	0.10769352	0.14859939	0.06985836	0.042158265	0.17233846	0.007010098	0.21509801	0.4611173
1	0.29601428	0.06669695	0.42413422	0.47485188	0.9176093	0.6198306	0.71347296	0.1338415	0.13627811	0.51134974	0.033243828	0.50426006	0.036739808	0.21520543	0.11029391	0.095824696	0.10077547	0.61915004	0.3043949	0.74903977	0.03803002	0.097103596	1.5700645	0.4381181	0.2253483	0.16651411	0.35305378	0.08126563	0.1039625	0.48121265	0.08122013	0.30287278	0.2025301	0.3142707	0.19992955	0.00307206	0.17499502	0.14923927	0.03233766	0.0048124	0.9654695	0.1976377	0.1325112	0.14327587	0.10206941	0.19801871	0.00440441	0.14614113	0.5905653
1	0.4949031	0.08508468	0.3637865	0.3769941	0.8680122	0.7217327	0.98215216	0.14122102	0.09847631	0.42372712	0.030911444	0.46548086	0.052325107	0.22541611	0.16649586	0.13286495	0.09407219	0.7803916	0.26378855	0.62704337	0.055154555	0.12918542	1.4582514	0.48854074	0.31553608	0.16193384	0.39543664	0.038487736	0.22702862	0.5185403	0.19419082	0.4025049	0.15712193	0.2663094	0.14840002	0.01010568	0.19717625	0.30414847	0.044071387	0.011459337	0.9911326	0.20602424	0.15146719	0.07807594	0.07736846	0.20894943	0.011342625	0.11496091	0.4110063
1	0.29902247	0.09439884	0.38423252	0.4444668	0.924916	0.5935505	0.80539125	0.13125636	0.081835754	0.50368387	0.027652496	0.48308957	0.06552524	0.21523045	0.1803029	0.08075261	0.0936428	0.66968113	0.4281839	0.70002836	0.053896092	0.12708636	1.6327775	0.4306839	0.2793582	0.13267092	0.3560549	0.09510526	0.21341367	0.3930853	0.0661943	0.27256954	0.116366394	0.30569896	0.13415438	0.015363021	0.196183	0.1928181	0.059262764	0.003533899	0.94141173	0.26300883	0.16616233	0.12584938	0.07205815	0.2332833	0.004674595	0.14914124	0.5818684
[truncated: 975 more columns]
