# Supplementary material for: MRI-based 2.5D deep learning and radiomics effectively predicted microvascular invasion and Ki-67 expression in hepatocellular carcinoma
Source: PLoS One. 2025 Nov 14;20(11):e0336579. doi: 10.1371/journal.pone.0336579 (PMC12617848; doi:10.1371/journal.pone.0336579)
Supplement: S2 File — (ZIP) [file pone.0336579.s002.zip › Data/featuresGNet-Testing.csv]

label	feature_0	feature_1	feature_2	feature_3	feature_4	feature_5	feature_6	feature_7	feature_8	feature_9	feature_10	feature_11	feature_12	feature_13	feature_14	feature_15	feature_16	feature_17	feature_18	feature_19	feature_20	feature_21	feature_22	feature_23	feature_24	feature_25	feature_26	feature_27	feature_28	feature_29	feature_30	feature_31	feature_32	feature_33	feature_34	feature_35	feature_36	feature_37	feature_38	feature_39	feature_40	feature_41	feature_42	feature_43	feature_44	feature_45	feature_46	feature_47	feature_48
0	0.23452733	0.0786133	0.49704862	0.64437324	0.9025194	0.66187793	0.72634685	0.19239108	0.16765496	0.43380684	0.09725112	0.49208626	0.076289095	0.17728521	0.27645126	0.07187393	0.13489148	0.6017891	0.24288996	0.69069964	0.071338415	0.111119136	1.5044187	0.55760217	0.41929704	0.10531868	0.25306836	0.13444263	0.14391728	0.32553864	0.09499303	0.43891397	0.21363394	0.4516038	0.17948161	0.01723621	0.20937742	0.11679385	0.065676935	0.009395941	1.186869	0.13241647	0.096662	0.09614411	0.02471063	0.26788574	0.009154039	0.22805443	0.424914
0	0.29026854	0.024079174	0.13730924	0.15408519	0.766316	0.789099	0.41309893	0.19458532	0.23126301	0.19998446	0.12295571	0.86844647	0.10353824	0.14978455	0.08085482	0.084317684	0.1584812	0.49184805	0.19750866	0.5189842	0.054855898	0.05217943	1.9249985	0.5290709	0.20512892	0.15049012	0.1603962	0.15802166	0.11154266	0.15725985	0.013176073	0.16155972	0.12081656	0.35079384	0.26336777	0.003120588	0.24545437	0.090162314	0.093172945	0.003071324	1.4860429	0.19843777	0.09424344	0.04397072	0.05452644	0.27408835	0.021174375	0.39762312	0.59367645
0	0.35622576	0.026134657	0.30208847	0.35773933	0.746141	0.7919456	0.7511109	0.29378778	0.12410945	0.17803	0.16618407	0.5129047	0.111835726	0.21211529	0.17125739	0.0465771	0.116640486	0.669016	0.12312663	0.6590103	0.06567501	0.081937715	1.5760798	0.4303897	0.28891906	0.13959932	0.10150171	0.063417286	0.052908897	0.3505442	0.030874021	0.30276528	0.2224156	0.15597583	0.19679403	0.008341996	0.2898309	0.16526607	0.092705615	0.001704133	1.3343793	0.3666292	0.13092624	0.038651764	0.028961845	0.21940878	0.012295837	0.12584738	0.41006187
0	0.22669323	0.083342955	0.28660926	0.4909078	1.0631471	0.39546147	0.90907514	0.28550783	0.33870047	0.92898315	0.053182643	0.76306236	0.042140115	0.113061056	0.12017969	0.17672908	0.13799343	0.45032215	0.43448442	0.7543675	0.06098861	0.13947095	1.9386564	0.3979964	0.37395203	0.079585455	0.3386537	0.079692245	0.14654234	0.29012635	0.13879009	0.16923037	0.18298583	0.651496	0.148154	0.003537566	0.24769	0.30139375	0.038017523	0.017032256	0.80890423	0.30141866	0.09686761	0.10135113	0.10431672	0.35134014	0.012053669	0.12111289	0.6212363
0	0.46563342	0.09145675	0.42550382	0.3780455	0.7523328	0.5578847	0.85550416	0.09117104	0.07987251	0.38562202	0.04052856	0.43114337	0.07722505	0.24899054	0.21932386	0.05211258	0.08527388	0.5491816	0.2736374	0.6764905	0.023764858	0.07705061	1.6687769	0.5398372	0.16737175	0.12584496	0.31334338	0.07210724	0.24359381	0.5331925	0.09263482	0.31172773	0.22506869	0.2547147	0.18791972	0.005748516	0.12734829	0.19388787	0.041626077	0.007552349	0.98374116	0.13043605	0.13404386	0.08138474	0.080311894	0.16102909	0.004833509	0.14307381	0.59541976
0	0.3446803	0.06010393	0.32344505	0.43877035	1.0763416	0.5561282	0.95779264	0.25615394	0.23777913	0.71733546	0.04786028	0.8027511	0.069941804	0.13488832	0.21615022	0.11291982	0.06763739	0.52242506	0.37319595	0.66341114	0.045511644	0.058997717	1.9275964	0.4848455	0.31612614	0.07285971	0.23653649	0.056012586	0.122616924	0.36409086	0.08858875	0.2145358	0.19232662	0.4907726	0.087317	0.018466309	0.28254896	0.32596725	0.04492448	0.02216909	0.92975116	0.29482228	0.066532575	0.08084129	0.054198913	0.21961966	0.008707306	0.10955311	0.45229673
0	0.25167114	0.12180277	0.24616143	0.23465246	0.8153763	0.5506825	0.74199647	0.19239083	0.13549687	0.28491133	0.10186295	0.62772024	0.09875017	0.24977677	0.0824889	0.16302365	0.119852915	0.69065213	0.3204608	0.74449134	0.2059826	0.10767886	1.4421172	0.339587	0.29973993	0.12200287	0.29964587	0.07977852	0.1565145	0.31495842	0.09034708	0.20721123	0.07322801	0.20876588	0.16869527	0.01661194	0.33905742	0.16881457	0.060638472	0.003446362	0.8418923	0.3420477	0.1965811	0.09231072	0.079803236	0.27828625	0.028226964	0.1960591	0.57855946
0	0.22987433	0.03914153	0.26172513	0.1974672	0.9816871	0.5050003	0.7422175	0.13295443	0.19087596	0.30300963	0.021959215	0.7340768	0.035281423	0.17506804	0.10240829	0.12398558	0.12100327	0.5144294	0.44270307	0.5947611	0.11778378	0.14719118	1.6205456	0.36736137	0.29337102	0.06092645	0.2829727	0.04167678	0.14866467	0.25239745	0.032298457	0.14787427	0.11074307	0.34483033	0.16552027	0.01621204	0.3372145	0.13617724	0.1049681	0.015587172	0.9296343	0.24796793	0.17329533	0.06939988	0.08938645	0.22117303	0.014836311	0.17548726	0.51216215
0	0.52330345	0.062591545	0.38543743	0.29530576	0.9969911	0.63100094	1.0393233	0.27905226	0.15009426	0.5973604	0.04684981	0.60788125	0.051911592	0.15844162	0.17656621	0.24606022	0.1368967	0.79657453	0.2705291	0.6185005	0.074140646	0.09078686	1.9499449	0.38044932	0.3114559	0.07978944	0.16388887	0.051014237	0.15967956	0.3956568	0.1687952	0.26875627	0.111551076	0.4628615	0.12130428	0.012458826	0.24406627	0.43459192	0.04708529	0.019353997	0.9320586	0.35091403	0.07991265	0.06491031	0.09382097	0.21460964	0.003877776	0.16754176	0.47702858
0	0.54627806	0.06915481	0.3199557	0.28465807	0.8819431	0.49456173	0.9605434	0.2681212	0.29790077	0.6816435	0.071330704	0.7333583	0.037421737	0.13284339	0.17097268	0.20453502	0.14944747	0.55055517	0.4499143	0.5502641	0.06571009	0.11544728	1.8635036	0.41254157	0.42998594	0.0645354	0.16142514	0.08498477	0.13075447	0.19369514	0.048780933	0.23716466	0.120740786	0.6134988	0.11730444	0.007997563	0.39514527	0.3644578	0.057819344	0.028219592	0.9817326	0.27999413	0.11489622	0.07824368	0.09861661	0.3183654	0.005698971	0.13656965	0.42997682
0	0.20885488	0.026020875	0.2534145	0.40060145	0.8796611	0.7167636	0.73655224	0.14296448	0.080723174	0.47919345	0.060358237	0.45320475	0.10342192	0.17591636	0.20552997	0.091040514	0.04228726	0.49970415	0.28704512	0.851816	0.07260502	0.21967411	1.7481011	0.38923427	0.3524039	0.12750034	0.30694553	0.09536109	0.113407664	0.31200162	0.045626245	0.33843613	0.21300848	0.42537016	0.25021386	0.008410315	0.19753253	0.19519675	0.050413933	0.005176742	1.3470272	0.29182464	0.12341221	0.057620462	0.06745324	0.20836094	0.014255402	0.26906642	0.29726216
0	0.22654058	0.037639197	0.21165933	0.30016577	0.71563065	0.61892617	0.7403133	0.25642446	0.12090707	0.39064616	0.06849642	0.60758156	0.072150975	0.14004888	0.09761679	0.10111995	0.12868643	0.60072553	0.21752612	0.6705296	0.02485322	0.024634281	1.623469	0.2840509	0.52877563	0.092536904	0.19695035	0.08760426	0.23164023	0.16010232	0.08225609	0.24965112	0.10115547	0.4751951	0.11834753	0.014457058	0.35053852	0.23127748	0.10608984	0.010935745	1.0020857	0.27525523	0.15364061	0.04064424	0.048693486	0.326029	0.008746256	0.19686043	0.50827456
0	0.16999939	0.04266051	0.32480067	0.3208098	0.93028516	0.5398078	0.7442485	0.17270501	0.3250509	0.32041657	0.04069693	0.71880764	0.10875349	0.1568743	0.096827656	0.21436383	0.09195103	0.5034892	0.2993805	0.5023351	0.03709565	0.11798655	1.8754079	0.39779603	0.5121934	0.07273056	0.23535712	0.14401056	0.21639846	0.11054653	0.13398582	0.15764974	0.10639442	0.55334866	0.20953074	0.008540179	0.29996675	0.32688257	0.10137922	0.056870937	0.82808596	0.31355843	0.077222295	0.110400565	0.09405228	0.23269041	0.030285988	0.31990537	0.66168046
0	0.18908192	0.049251944	0.27668524	0.36154294	0.70980006	0.61517566	0.68679196	0.23885988	0.04036004	0.2574678	0.049951207	0.29381278	0.058653627	0.15850009	0.0980755	0.12071709	0.10681438	0.59109324	0.1607951	0.72924	0.029538698	0.16668096	1.5020599	0.3899906	0.52611625	0.14263983	0.22608097	0.06732243	0.14756164	0.49555135	0.075903475	0.3299221	0.14084922	0.27066535	0.15615387	0.002840905	0.33065853	0.09258854	0.06222633	0.00668331	1.199883	0.27383536	0.13770688	0.061760608	0.011287756	0.17297414	0.014273262	0.22037527	0.26187253
0	0.31393808	0.08247657	0.33446905	0.5237109	0.99083346	0.61684585	0.762503	0.26245302	0.18484946	0.5447663	0.07899512	0.6311752	0.098118395	0.23128322	0.13303517	0.09666666	0.086762406	0.5980001	0.26252377	0.69134444	0.061929006	0.13351856	1.8724465	0.4687971	0.3029757	0.18268816	0.21350081	0.13765325	0.12939823	0.34504312	0.07718042	0.35455734	0.14372264	0.4947304	0.14944752	0.001717564	0.24589756	0.24282213	0.033586174	0.003979727	0.9437311	0.2453782	0.13892548	0.08354305	0.06273574	0.21323924	0.009350088	0.18782982	0.63510007
0	0.17753522	0.054386456	0.24586114	0.30354476	0.91829574	0.46268708	0.683605	0.17409042	0.270348	0.34721342	0.045568496	0.75875574	0.102646984	0.1624106	0.12942757	0.18767607	0.08099045	0.531704	0.4181165	0.6689698	0.06857662	0.21456133	1.9284846	0.3563945	0.4578975	0.070130385	0.29860717	0.1344724	0.25359803	0.13118532	0.04718994	0.1452586	0.10458253	0.58559895	0.17197052	0.004796731	0.2613943	0.2665546	0.100931846	0.015509687	0.8863149	0.3689929	0.12144963	0.06234508	0.116030954	0.27439934	0.039720185	0.30966935	0.54184794
0	0.20019045	0.03731819	0.20371594	0.27195868	0.81107455	0.5738683	0.5967208	0.1451779	0.15064563	0.36124787	0.028343791	0.51408434	0.15248872	0.23755796	0.07801984	0.07967443	0.07513024	0.4472925	0.25492713	0.7288213	0.0484721	0.1486692	1.8392421	0.51381505	0.17513694	0.12067073	0.38746962	0.16213635	0.19956051	0.3376697	0.05255162	0.30384022	0.18997878	0.3441592	0.24507509	0.004045164	0.12229506	0.119367644	0.041382127	0.003964322	1.1004634	0.17303665	0.10462459	0.09082915	0.06731129	0.2274222	0.020147057	0.2926338	0.56848156
0	0.17944376	0.02597584	0.29488125	0.44716486	0.92048657	0.59097797	0.7742722	0.20506269	0.15160806	0.525554	0.06758354	0.57366127	0.07810967	0.14197539	0.07973744	0.13744724	0.09321922	0.52969456	0.29621273	0.6848241	0.05694868	0.07260465	1.9264529	0.35212618	0.33056027	0.08895091	0.30611292	0.09638639	0.11775901	0.26389438	0.07159242	0.17590399	0.08784711	0.37566727	0.11279819	0.00102538	0.34722045	0.16849566	0.08556719	0.013208181	1.0244627	0.32866597	0.118746586	0.066734664	0.07010822	0.2424101	0.012408896	0.24218005	0.44883007
0	0.15776683	0.03922718	0.22568437	0.49015686	0.969773	0.6798976	0.65800506	0.13906439	0.09929691	0.3594501	0.0464473	0.62081474	0.09126903	0.15961108	0.13678749	0.10181443	0.06760017	0.44200635	0.29400277	0.84267664	0.042194992	0.13122617	1.8295794	0.37880182	0.30093378	0.079363704	0.25358704	0.09255996	0.113465615	0.30096275	0.061215263	0.25767368	0.15175954	0.45892724	0.16627637	0.003151686	0.2808374	0.19746673	0.060468562	0.002856579	1.0936829	0.29409963	0.095937535	0.061786685	0.047532983	0.25152373	0.003400725	0.26037654	0.36881578
0	0.33146065	0.06276541	0.23996192	0.3137633	1.0906622	0.5416467	0.9910641	0.18675405	0.20186648	0.6005091	0.08551076	0.75405544	0.037299085	0.15263337	0.16166675	0.13471645	0.059801754	0.55575496	0.28051087	0.71002996	0.041333888	0.057940114	1.953963	0.48871583	0.3265859	0.10372357	0.24926639	0.08293737	0.13599697	0.33801416	0.07167213	0.20114788	0.21613766	0.5134129	0.13309191	0.003628443	0.28062582	0.26986584	0.07956386	0.014539746	1.0378711	0.30375445	0.082050286	0.08876978	0.09581349	0.20074606	0.004688566	0.20147537	0.5462854
0	0.49050614	0.09293075	0.4851805	0.35891125	0.7599216	0.61081165	0.8361683	0.13128665	0.09184157	0.3781638	0.060657833	0.41306794	0.080728255	0.23477343	0.20528911	0.07194321	0.12131348	0.71108717	0.246658	0.71888727	0.03251693	0.07636712	1.4598593	0.4419042	0.2179173	0.12315445	0.22425078	0.08179514	0.19518945	0.42743537	0.06747782	0.32411325	0.16452336	0.15214287	0.19737412	0.009221067	0.16799863	0.25122613	0.05668878	0.010848327	0.92634326	0.21937917	0.23847553	0.083764724	0.07395524	0.2388219	0.016122164	0.113788806	0.5121543
0	0.4317953	0.09848877	0.25285402	0.5787714	1.0094508	0.6479812	0.93087626	0.14760925	0.13620749	0.61992025	0.14058787	0.58390737	0.0702845	0.20074277	0.26150984	0.15608533	0.112189606	0.71092355	0.19716074	0.8805586	0.06099955	0.113177635	1.5177426	0.45016807	0.21324897	0.15993074	0.2262129	0.06988159	0.09715327	0.3291828	0.09277766	0.25082558	0.26703814	0.30804998	0.16839787	0.023383075	0.20686658	0.17647555	0.06820864	0.007885503	1.1162586	0.26393026	0.22168131	0.068604186	0.09016256	0.29958433	0.005004621	0.12067348	0.38238212
0	0.28445947	0.13610654	0.19497445	0.44503155	0.8748037	0.53987175	0.91675854	0.113938	0.091683514	0.6047387	0.05234192	0.6551355	0.0601302	0.26154044	0.12252865	0.083807394	0.08453384	0.58000726	0.2805384	0.76649344	0.06852894	0.029570524	1.5241311	0.35359058	0.16988125	0.14862101	0.34233335	0.08660071	0.0944282	0.410752	0.070757605	0.124662176	0.19693312	0.33229965	0.13228509	0.002111333	0.25334308	0.17151842	0.08137036	0.006145742	1.0460548	0.21590018	0.19422683	0.08219366	0.09240617	0.19145593	0.026042765	0.117451645	0.5790185
0	0.4224232	0.07330534	0.44149813	0.5619977	0.954507	0.6333204	0.9612405	0.15134932	0.076863594	0.6386522	0.06997315	0.468071	0.03831873	0.15031426	0.14841872	0.18944328	0.1587334	0.7274802	0.24876526	0.7797617	0.055718426	0.089512184	1.5233649	0.42635748	0.33991274	0.11006076	0.23827808	0.06714589	0.14393374	0.342923	0.08047439	0.31519216	0.19909689	0.35999382	0.10055665	0.006962242	0.31311288	0.23414756	0.02636399	0.020673798	1.0759673	0.2459798	0.09067675	0.069443576	0.06742936	0.20620118	0.007100965	0.122570306	0.34753785
0	0.617025	0.10458951	0.37806717	0.38728088	0.94892865	0.8131506	0.93432295	0.12641242	0.09854051	0.48560897	0.15087275	0.61243623	0.058827065	0.23708066	0.23491764	0.06864361	0.111132	0.62142104	0.27833742	0.70558965	0.027758393	0.086302735	1.4240496	0.49360785	0.2692404	0.17720185	0.24939565	0.0697696	0.19466856	0.43472895	0.07051257	0.3110368	0.18803337	0.18906534	0.14179304	0.010297256	0.16961662	0.2651276	0.08758545	0.005375849	1.0353465	0.26372367	0.20174733	0.07775798	0.058107235	0.23993775	0.00403361	0.12392791	0.44865164
0	0.35677022	0.072852835	0.14433	0.45926714	0.8437809	0.48743206	0.89864665	0.11295142	0.12907305	0.642964	0.04091855	0.5769124	0.050068676	0.25262144	0.07014738	0.044922154	0.09910535	0.61189944	0.20502475	0.87129366	0.040915105	0.026155617	1.7970833	0.4296382	0.1253625	0.28196353	0.3611589	0.07326022	0.104984775	0.497061	0.09287328	0.28112534	0.22141626	0.43046474	0.12992527	0.004474701	0.15806991	0.13705552	0.0592375	0.005504215	0.90890133	0.123795174	0.1146191	0.02691963	0.13090904	0.21990117	0.004871416	0.13301069	0.6589025
0	0.41013148	0.12938763	0.35601482	0.44184542	1.2176598	0.5538283	0.8034867	0.3252214	0.32898718	0.5923077	0.042003233	0.60958165	0.0198534	0.15129893	0.1678427	0.23793921	0.19251345	0.6863328	0.3020286	0.57697934	0.039786845	0.11939394	1.3381053	0.37646458	0.47231427	0.07605851	0.30857918	0.06058522	0.17389981	0.34094504	0.14398132	0.29265118	0.06656714	0.7265224	0.13238263	0.005545203	0.2791986	0.29528412	0.015076861	0.02824434	0.71131176	0.24199505	0.12906542	0.10044634	0.14892761	0.29935583	0.005728908	0.12524445	0.4467471
0	0.25594407	0.020566562	0.16837946	0.44260666	0.83376855	0.574273	0.6999687	0.16777667	0.12894078	0.42455596	0.040337328	0.43026924	0.02466409	0.1155503	0.13913764	0.053611737	0.09674235	0.433192	0.26409405	0.8223117	0.011419245	0.06167142	1.7668862	0.4798736	0.27919713	0.09611199	0.36616614	0.0683904	0.15909612	0.36159712	0.14229222	0.22907136	0.20470233	0.39847797	0.110537894	0.009454711	0.32624647	0.06902402	0.087589376	0.008371019	1.096815	0.18614505	0.15784085	0.041254476	0.020840274	0.19308138	0.015261281	0.24933507	0.20900479
0	0.33904642	0.06877403	0.30691975	0.33279335	0.8104213	0.40809342	0.9703035	0.21468133	0.1595447	0.6483923	0.06675601	0.66365916	0.04966459	0.18279694	0.18879762	0.10853502	0.106177375	0.6779832	0.3708778	0.69779897	0.020157319	0.06114793	1.8168862	0.47359547	0.30342677	0.10270955	0.276854	0.13681844	0.16766249	0.25121722	0.10045064	0.22444068	0.17169525	0.46682516	0.16157721	0.004606776	0.1473529	0.26068422	0.027704664	0.012228613	0.9605261	0.19760673	0.1419182	0.0539997	0.1085796	0.17164113	0.008365929	0.16588697	0.5721166
0	0.37473595	0.12520713	0.5120969	0.5028829	0.7460201	0.5327087	0.8354762	0.26224774	0.13517034	0.6288739	0.092951454	0.70148784	0.06627533	0.15465236	0.35645157	0.13526443	0.10370323	0.7410017	0.2347931	0.64686054	0.02479302	0.09267186	1.7490093	0.49366614	0.30763504	0.07624768	0.24866343	0.05024171	0.19534343	0.3593804	0.122893736	0.38810438	0.10524252	0.4591705	0.19666004	0.01781133	0.16456828	0.21690227	0.075313084	0.018069623	0.9841548	0.24603178	0.10944359	0.091195785	0.06651666	0.2196959	0.001214896	0.13514875	0.52525556
0	0.52573067	0.12966302	0.42829287	0.55314815	1.0319991	0.67848015	1.1086818	0.18515669	0.04291676	0.5957374	0.08359744	0.42822996	0.04998931	0.28098142	0.22670197	0.095057316	0.115932986	0.8243898	0.2656566	0.8465843	0.03606434	0.080748804	1.3429401	0.4261405	0.26396048	0.1606924	0.3592474	0.0804035	0.18539737	0.54905224	0.15752253	0.32123333	0.14642897	0.21973754	0.09052421	0.011666434	0.19135045	0.33851573	0.04533295	0.012193294	0.9539478	0.28953698	0.2038924	0.07297549	0.08562898	0.31004447	0.01869003	0.088349715	0.3983097
0	0.3295217	0.08471313	0.2789371	0.22091952	0.84285	0.55327356	0.9352872	0.14582752	0.12463032	0.35076702	0.063190706	0.5364157	0.11046227	0.22996877	0.09483765	0.12756123	0.0546954	0.53565985	0.38555318	0.6033662	0.074348815	0.14741257	1.6598154	0.27362087	0.28419012	0.1181428	0.31812507	0.06278486	0.15284629	0.29394946	0.064015776	0.20617467	0.19172727	0.2595631	0.13150994	0.001648122	0.22866718	0.29309365	0.037527785	0.011160846	0.9646352	0.3300654	0.1454183	0.11100674	0.13215613	0.20794334	0.015191138	0.16788384	0.42256817
1	0.3807561	0.096894495	0.311009	0.18494447	0.9367949	0.68194735	0.9472717	0.112911806	0.06492514	0.31331	0.044041768	0.4221424	0.04713053	0.24187496	0.17998782	0.16987617	0.055636123	0.6777472	0.4204899	0.77529085	0.12333567	0.14680764	1.3555552	0.34605506	0.32485846	0.1376024	0.26975015	0.054406524	0.12771653	0.41963992	0.027018607	0.2565196	0.10000151	0.25641984	0.16892923	0.004609652	0.22513448	0.28751	0.040723495	0.005370138	1.050401	0.3415513	0.14855652	0.097632565	0.18344046	0.21390845	0.008220899	0.161571	0.32846636
1	0.26114622	0.036144823	0.4109062	0.52382094	0.7927725	0.5353135	0.9046321	0.24523151	0.14081922	0.5684346	0.06887488	0.47896886	0.08906285	0.15844208	0.24168494	0.12011125	0.11067766	0.64645875	0.28971058	0.6865783	0.04317712	0.13497284	1.9355447	0.5294418	0.32408848	0.121084474	0.32951993	0.2091955	0.14931045	0.2186474	0.09513909	0.2849707	0.22830495	0.36602256	0.16175172	0.015179848	0.22544856	0.14130767	0.020102583	0.007941546	1.1989635	0.27733254	0.09483584	0.083930075	0.0914998	0.18075043	0.014477435	0.19436525	0.44727212
1	0.37993506	0.059708413	0.3497713	0.3634173	0.93231213	0.61752707	0.90337986	0.13208607	0.085797265	0.3672044	0.052812304	0.39951846	0.046071168	0.25763556	0.18529592	0.13982618	0.14350627	0.7866161	0.28572407	0.77178764	0.08589197	0.10632558	1.5126563	0.4747669	0.30520603	0.1387392	0.2428197	0.05591348	0.1301428	0.46768823	0.06578528	0.36214367	0.14637691	0.19497529	0.20241645	0.00507098	0.23173843	0.20436174	0.04250374	0.006647142	1.1795592	0.25715658	0.14897384	0.08821042	0.06492822	0.15110327	0.007041158	0.12558585	0.3851652
1	0.48866013	0.07283678	0.3974791	0.3464433	0.98438734	0.67696583	0.90228647	0.16361572	0.1051365	0.39449146	0.08574123	0.556843	0.03515346	0.172529	0.19879943	0.11768235	0.09465956	0.64422107	0.3745257	0.64087987	0.058150046	0.0915979	1.5858421	0.46988836	0.24007127	0.15233697	0.23528363	0.080764845	0.1423343	0.32884747	0.08209635	0.21555892	0.16732691	0.19452445	0.16903116	0.01369544	0.25568536	0.38876092	0.038863175	0.006644462	1.1506952	0.31761196	0.131091	0.09845494	0.10826927	0.20997474	0.007749125	0.10396476	0.49110454
1	0.39839026	0.06649993	0.45640722	0.26424873	0.7432315	0.6888079	0.7971187	0.17855532	0.05499545	0.3740055	0.046012223	0.4411699	0.06659922	0.19305807	0.15518928	0.09081943	0.08764754	0.6324804	0.22218283	0.70958304	0.036628835	0.10465749	1.6491529	0.40099397	0.28707978	0.103856206	0.23146701	0.031239327	0.15497945	0.531873	0.05996918	0.42865998	0.1802637	0.2590217	0.1788697	0.008125272	0.25246274	0.20743416	0.0734191	0.005198469	1.1354266	0.22319672	0.10378885	0.08255673	0.058976725	0.19669443	0.010805934	0.13620846	0.3556487
1	0.3965762	0.102682926	0.24502116	0.31721127	1.1372001	0.5937831	0.9220825	0.091462635	0.12407136	0.37974367	0.042665347	0.5654114	0.052964702	0.1902229	0.12974098	0.084188566	0.11188962	0.48256245	0.33182314	0.74952483	0.046392854	0.08417205	1.7192688	0.37767258	0.3015104	0.09410838	0.27958634	0.07002177	0.14744636	0.3488439	0.046412237	0.259019	0.17780691	0.34626716	0.19453073	0.00479495	0.20548834	0.2500428	0.021437725	0.00489129	0.9237513	0.2479213	0.11268629	0.06666391	0.096383706	0.23492093	0.011794035	0.14654535	0.4749394
1	0.43235782	0.12717088	0.44663244	0.50476813	0.8731478	0.7265053	0.8976914	0.12306748	0.07949903	0.47585985	0.093947835	0.38838625	0.053587887	0.20788576	0.28515205	0.08090534	0.13814928	0.69657344	0.23011447	0.89873	0.043709993	0.04206374	1.533325	0.5306721	0.23161384	0.16160044	0.40400496	0.07769833	0.16436791	0.4144862	0.1061214	0.35108122	0.15517363	0.1574248	0.20545271	0.012368227	0.18781707	0.20494851	0.02738236	0.010761892	1.2816684	0.20462193	0.24114718	0.08800767	0.074037544	0.22036919	0.008134558	0.14721732	0.5058316
1	0.38460687	0.052511945	0.33035997	0.40367132	1.0287222	0.5670067	0.8288571	0.12246153	0.069838494	0.4282152	0.04936231	0.40895948	0.044232506	0.19954957	0.22699817	0.071770914	0.096484855	0.63033354	0.43912774	0.681624	0.049529985	0.13649267	1.6123363	0.44365576	0.27165836	0.11068384	0.3499707	0.034606077	0.13270025	0.46215647	0.0946685	0.27524042	0.21855305	0.2688437	0.18577813	0.016007373	0.26754454	0.19443804	0.051442325	0.008961021	1.0599569	0.2183725	0.15199007	0.108882084	0.054174747	0.1437371	0.005518429	0.13573323	0.40627795
1	0.40590557	0.076131634	0.48188874	0.37801662	0.9142493	0.46042585	0.9482196	0.24650788	0.1931395	0.7007102	0.057162642	0.9092512	0.0422596	0.13683313	0.24291274	0.14737703	0.17586319	0.61224395	0.34921566	0.53075844	0.016475054	0.073857576	2.0681407	0.62830347	0.36736995	0.06599259	0.16364083	0.05808656	0.15762621	0.29848292	0.1135652	0.2645739	0.16482568	0.65981793	0.18471383	0.01790868	0.19770512	0.23566906	0.04611229	0.026669938	0.92059094	0.1207377	0.020837523	0.062881015	0.06440767	0.24799459	0.008002191	0.09254595	0.467868
1	0.45889515	0.14508596	0.4893633	0.56406367	0.8865027	0.65755683	0.8517881	0.12913762	0.07981675	0.6736227	0.08888681	0.49336132	0.040750194	0.22466159	0.22308478	0.08838549	0.16037205	0.67877585	0.30032825	0.61067843	0.011400822	0.074126616	1.4009851	0.6038563	0.30104992	0.17341726	0.4663934	0.13793498	0.26740205	0.35739598	0.20856409	0.2788081	0.2465401	0.2776574	0.10353498	0.010176409	0.16426854	0.1403595	0.03728502	0.005460175	1.0157199	0.14098641	0.19537555	0.13048545	0.06960188	0.24429926	0.010830345	0.13003793	0.4657199
1	0.53203356	0.121310435	0.30036584	0.4520257	0.8143625	0.61705905	0.78811234	0.10690285	0.114133954	0.44080406	0.056101885	0.5253493	0.08612093	0.171016	0.17691363	0.13469085	0.07905551	0.7171799	0.22302	0.55828804	0.097403444	0.13857624	1.6588252	0.39626276	0.23055106	0.12195326	0.3869573	0.07326011	0.19690713	0.37737244	0.19096543	0.2207928	0.12608446	0.28086	0.18801562	0.007395015	0.22497918	0.13265267	0.054779753	0.008190886	1.0714364	0.22458301	0.06681337	0.12303572	0.06844127	0.2817227	0.010812005	0.2274007	0.46703523
1	0.17242752	0.03854821	0.4030041	0.57724565	0.8280884	0.60633886	0.77206814	0.23529491	0.07108144	0.49700037	0.06132828	0.2861629	0.0821636	0.22752519	0.21350968	0.10715266	0.11192268	0.49632707	0.16926557	0.89162207	0.07895814	0.1665868	1.4227079	0.37315908	0.5217131	0.10554467	0.21678327	0.06315548	0.12294728	0.4857676	0.11544317	0.42498308	0.2569367	0.36157644	0.1653564	0.015777819	0.2062697	0.14149633	0.106796116	0.010879017	1.0170839	0.21766052	0.16608855	0.10324546	0.021031862	0.21757117	0.012639008	0.18654446	0.2784137
1	0.3255677	0.059389528	0.44209144	0.43564597	0.617033	0.7640271	0.6970124	0.2286421	0.1283941	0.2585523	0.06427617	0.37671417	0.07249241	0.16134214	0.20432438	0.07929359	0.13363706	0.62211025	0.2647311	0.6227393	0.072768666	0.19558707	1.4218475	0.59824145	0.39135775	0.14435919	0.21177205	0.088966444	0.23644967	0.4809012	0.086071104	0.41355082	0.18993841	0.35594442	0.21719944	0.020645717	0.29388586	0.12571804	0.13000129	0.013462081	1.1114553	0.19684038	0.122811235	0.091977656	0.03705701	0.26937142	0.013834996	0.34157223	0.40770775
1	0.41113433	0.07093843	0.47346514	0.38119873	0.8810864	0.6838051	0.84734625	0.16801189	0.08275439	0.3932366	0.0558226	0.42341524	0.04883632	0.27046934	0.20209822	0.0703449	0.09720491	0.6386503	0.2903819	0.71006876	0.054676384	0.10271723	1.607811	0.54757845	0.27162883	0.1911154	0.22262894	0.044803884	0.13042635	0.49915522	0.027743246	0.3676412	0.15251467	0.19269095	0.17795703	0.007709101	0.10968647	0.19436619	0.038579874	0.001215359	0.95917743	0.25210604	0.20660973	0.09365781	0.0787407	0.23226094	0.017078081	0.13210829	0.54814756
1	0.42870468	0.09546668	0.38313693	0.1773832	0.77287376	0.57507074	0.79983294	0.24669454	0.31465527	0.45558736	0.08539397	0.89350677	0.037133224	0.13020244	0.13746665	0.17737187	0.04626243	0.66390216	0.46804473	0.4719848	0.080106296	0.031549986	1.8186468	0.46100858	0.36847183	0.06615525	0.23749751	0.10213028	0.12934001	0.13685203	0.043156132	0.15486099	0.10312136	0.3205445	0.10387337	0.015057997	0.21684463	0.33798948	0.06289466	0.014269158	0.8586056	0.2747422	0.09944313	0.112409405	0.13077608	0.24431205	0.019913921	0.16673876	0.65833634
1	0.28487033	0.055536542	0.28078696	0.48214436	0.87664694	0.49953994	0.84595025	0.3565873	0.2321424	0.98699224	0.09862094	0.7535033	0.044293616	0.14159054	0.07199725	0.1269403	0.19926846	0.46791017	0.21806492	0.77588165	0.10720961	0.066508256	1.8344431	0.25494543	0.45231456	0.12433233	0.13926762	0.16536127	0.104427546	0.2600256	0.13030125	0.2621505	0.10974416	0.5664178	0.14445435	0.001254746	0.40817478	0.28252092	0.08544046	0.01967986	0.9194701	0.4434979	0.16231254	0.04142804	0.070505545	0.23727024	0.012645446	0.20534745	0.6403512
1	0.32199222	0.041354	0.2363024	0.28450954	0.7593981	0.756535	0.47802612	0.19676071	0.09958354	0.1326281	0.09678948	0.5603622	0.07448926	0.18952897	0.22578949	0.03166785	0.15015192	0.72086275	0.142244	0.7032858	0.046722405	0.036590483	1.870041	0.62474334	0.20614696	0.15004617	0.12981258	0.13692027	0.1096399	0.2924549	0.0273751	0.27926037	0.16237633	0.14285411	0.29132122	0.009355693	0.3764735	0.11881999	0.0384359	0.001518403	1.6464728	0.14227186	0.101368666	0.03805694	0.005957731	0.14478303	0.018999172	0.16437602	0.4132334
1	0.32344395	0.06475914	0.5427217	0.28930354	1.1349514	0.59784573	0.88393945	0.26987836	0.12648854	0.30915463	0.052181557	0.666843	0.03855683	0.11328003	0.3920724	0.13072167	0.090781294	0.7708737	0.33582947	0.6018649	0.0992082	0.1344522	1.6995323	0.42112362	0.30536458	0.046581067	0.14064889	0.06747447	0.14189361	0.3803488	0.06003142	0.3555941	0.09328187	0.3886426	0.14477214	0.038919773	0.112792484	0.3837129	0.03135473	0.011090556	1.0407636	0.29735392	0.06586238	0.11660269	0.11035573	0.28904426	0.005058363	0.12391288	0.5355805
1	0.409306	0.052445233	0.40546402	0.21305393	0.8074278	0.4837018	0.95761204	0.2896836	0.15666127	0.34504986	0.023870146	0.78145343	0.04659156	0.08332228	0.24797364	0.26863965	0.0835096	0.85305786	0.3615835	0.6098274	0.021993533	0.0647315	1.886556	0.5140158	0.4552061	0.037124388	0.13412403	0.10012899	0.19181679	0.20645097	0.09220673	0.30524185	0.06643694	0.63549125	0.08294199	0.01244584	0.2296292	0.3368013	0.046477985	0.021638062	1.0818335	0.23191954	0.030667905	0.034068163	0.11326502	0.21480374	0.016112367	0.20242329	0.2533938
1	0.15909505	0.032365438	0.19282882	0.5076171	0.8261148	0.5778318	0.66835624	0.15111192	0.11927791	0.47976685	0.027240261	0.418048	0.09378172	0.235871	0.07812766	0.07627171	0.06167271	0.44194397	0.25131753	0.8024726	0.04137009	0.090972684	1.7841183	0.4136377	0.25991517	0.13543728	0.2921919	0.11353627	0.11267367	0.30118328	0.06309334	0.32678577	0.16274393	0.40630096	0.1497068	0.002403468	0.23701432	0.11143657	0.062340844	0.004766097	1.1495994	0.21928453	0.13896738	0.046578985	0.029928034	0.18128096	0.009141712	0.2784946	0.37505135
1	0.4350428	0.10886957	0.22809267	0.33970216	1.0302488	0.6587588	0.8938483	0.11330647	0.079081506	0.3749787	0.060408194	0.39442447	0.04053506	0.18365802	0.2126514	0.09860094	0.0989688	0.6614466	0.26581365	0.70538265	0.020313192	0.07087629	1.7789	0.50518537	0.22286369	0.11279745	0.31575006	0.07865153	0.15744986	0.44311443	0.10210412	0.27121827	0.17345867	0.2275989	0.17230573	0.012991637	0.1841699	0.15927699	0.041076355	0.003856768	1.1452146	0.17220567	0.13086918	0.07771681	0.04238271	0.16926107	0.003499611	0.15939389	0.39937857
1	0.26268032	0.04813035	0.38083822	0.53250533	0.8211927	0.6777431	0.82965106	0.1604349	0.10779771	0.49641776	0.06133964	0.4968923	0.06388495	0.19349344	0.21620719	0.09138186	0.1005424	0.53466845	0.24506512	0.8846508	0.07278746	0.091619	1.5006073	0.30283552	0.3037802	0.12200457	0.23273937	0.037380196	0.09701516	0.3927155	0.07246324	0.3523681	0.21262363	0.26083305	0.16549893	0.023407273	0.32734132	0.16762993	0.069025554	0.006151271	1.0392191	0.3456294	0.20154807	0.10521876	0.05500997	0.25678793	0.008038072	0.13190605	0.40315413
1	0.5356703	0.15686207	0.4133218	0.39346012	0.9264255	0.6808093	0.8561329	0.115960635	0.08876739	0.3931407	0.10409786	0.63193333	0.028096898	0.19281551	0.1973937	0.11876357	0.093325354	0.8318356	0.28503624	0.6999909	0.06969691	0.07345338	1.4141458	0.35495362	0.20789842	0.16264595	0.26410142	0.027507123	0.14719042	0.42053512	0.08899955	0.31937784	0.098603286	0.20680492	0.21680053	0.012119737	0.19114669	0.325587	0.052342527	0.006736506	0.91444385	0.42195505	0.1858883	0.11468906	0.13336405	0.16264191	0.008625864	0.07956426	0.55657995
1	0.27198318	0.053110123	0.28964782	0.6012374	0.7130277	0.588892	0.7604079	0.21919833	0.08640951	0.6622485	0.06895711	0.37164098	0.09332738	0.25280136	0.12978795	0.14754522	0.1570726	0.5368455	0.23205233	0.7983326	0.073850624	0.13523309	1.5487599	0.32836458	0.4340718	0.15714133	0.19822289	0.07611183	0.11490033	0.41848242	0.083097704	0.35143864	0.13537166	0.37516767	0.12995692	0.012015067	0.23313867	0.09273403	0.10116451	0.008831833	1.0123469	0.2778109	0.17085493	0.06495407	0.048882145	0.19617431	0.005462483	0.24934466	0.46140495
1	0.3871329	0.03496989	0.27481017	0.30263478	0.7211102	0.54353756	0.8422957	0.11958377	0.09193742	0.32853523	0.027426703	0.41908276	0.043454647	0.16135818	0.1554772	0.06518333	0.04819872	0.5917658	0.35396713	0.7982615	0.052685317	0.07296979	1.863001	0.42298606	0.2482312	0.122956224	0.25047755	0.04973211	0.09565136	0.40614483	0.041284885	0.32123166	0.11944985	0.3112784	0.12552617	0.006063877	0.17078911	0.14978163	0.053048365	0.005324967	1.0475485	0.2622906	0.1465056	0.06025294	0.06792936	0.18863179	0.004290563	0.14066626	0.36533704
1	0.27809122	0.04284805	0.24509047	0.33989078	0.94934094	0.5822601	0.8463968	0.1136388	0.15696852	0.44718328	0.062238317	0.6184495	0.07723424	0.21879026	0.06261879	0.085292265	0.10852267	0.5063028	0.25193408	0.82108945	0.06511546	0.06229904	1.5939715	0.34595487	0.20653564	0.10564807	0.18425933	0.103012845	0.10002811	0.35616022	0.032598786	0.203539	0.23301807	0.27667114	0.10939005	0.000822595	0.30262923	0.2319102	0.062960885	0.00287478	0.878801	0.23348731	0.14479624	0.072525516	0.07256588	0.18844281	0.0063146	0.13185856	0.5691234
1	0.22395884	0.04877888	0.29582787	0.49115804	0.9339399	0.5308203	0.6796633	0.23041613	0.123818874	0.40885654	0.057981122	0.4191944	0.103230625	0.19896095	0.118618794	0.09832738	0.1005968	0.4407953	0.2842195	0.7357806	0.08211376	0.17025357	1.6342041	0.34771258	0.28099057	0.13594332	0.31566817	0.06727194	0.15233718	0.36842245	0.045285456	0.36289	0.21408623	0.27384686	0.14105403	0.006492782	0.21522976	0.16628264	0.07134849	0.005157338	1.0814568	0.29925066	0.15102318	0.083444305	0.039306294	0.22186139	0.004396954	0.17980467	0.37970677
1	0.22567284	0.13046691	0.28827816	0.52520955	0.97592026	0.5662366	0.8117249	0.12592246	0.10966517	0.4709147	0.03670534	0.41520014	0.08046764	0.24194635	0.13293187	0.0822431	0.03788164	0.5137905	0.283913	0.8688766	0.066349246	0.06766344	1.6444203	0.37768945	0.24404371	0.102253154	0.31307453	0.04127887	0.11737977	0.566934	0.07654955	0.34101814	0.21404007	0.31145388	0.14742093	0.00488171	0.16216177	0.17923677	0.047876436	0.001917689	0.80736476	0.21733835	0.20593913	0.10039653	0.03416379	0.25193343	0.00450148	0.117058195	0.608693
1	0.36819825	0.04298537	0.33588782	0.50240505	0.8422144	0.6779019	0.88245887	0.18772994	0.12183369	0.53060436	0.068055674	0.3696598	0.074263945	0.21657416	0.16380808	0.10893688	0.12969068	0.57894474	0.19638123	0.7793805	0.06465644	0.081215926	1.6041092	0.39748737	0.2166821	0.15166207	0.26258916	0.096257634	0.15006775	0.4991309	0.10045814	0.3597978	0.19104609	0.2732338	0.12575822	0.010364817	0.20187171	0.19520183	0.0540674	0.010651709	1.0197667	0.21166582	0.16062742	0.065132044	0.056838263	0.19675957	0.009406649	0.21765658	0.51477724
1	0.20521666	0.053372826	0.32592535	0.547691	0.8907219	0.60558546	0.7332629	0.17261723	0.13213694	0.42898482	0.06143284	0.38203302	0.070964456	0.19755223	0.19897707	0.08204799	0.11255013	0.5904006	0.30384535	0.76914907	0.034031622	0.15298769	1.6854792	0.55797714	0.32436743	0.11257037	0.30337968	0.062442858	0.12764342	0.4159534	0.060609058	0.37052962	0.20844316	0.21345589	0.19268653	0.022327693	0.20192541	0.13465717	0.032546096	0.006518378	1.29959	0.19591376	0.17500336	0.09129421	0.017882816	0.1724162	0.011779344	0.1964986	0.4834932
1	0.27036816	0.055681843	0.398349	0.4973848	0.90540266	0.5718896	0.98911667	0.216761	0.20547774	0.65262157	0.06417088	0.5296012	0.056797296	0.12978967	0.19311701	0.1498069	0.082487814	0.61672086	0.31778473	0.6625582	0.029320916	0.061661318	1.9305341	0.43531233	0.4658938	0.083993696	0.23800312	0.10624077	0.10427434	0.3077954	0.13323876	0.28704816	0.19516948	0.494152	0.101401746	0.002483239	0.31333122	0.1804793	0.06347215	0.015270545	1.0547949	0.26814905	0.07125542	0.08750407	0.069102876	0.16774794	0.010305939	0.18305695	0.35518113
1	0.51376355	0.091059715	0.4398014	0.46472076	0.9629606	0.62424785	0.9066177	0.18041073	0.11166843	0.55978143	0.07275834	0.4715228	0.062327947	0.2053419	0.23831433	0.15625077	0.11120311	0.61964774	0.286822	0.61465585	0.03581292	0.10956215	1.5482942	0.51680374	0.33719495	0.084052615	0.294916	0.115825005	0.1587429	0.43715003	0.15374814	0.3667598	0.23864304	0.42075697	0.1611476	0.01480641	0.18579063	0.24371982	0.037661925	0.024325775	0.8892734	0.12403277	0.09672161	0.08180589	0.05249496	0.23361173	0.004731105	0.18929426	0.4307424
1	0.48752454	0.11459646	0.36775163	0.52193534	0.872035	0.5952418	1.0030491	0.13775676	0.046449758	0.68000025	0.08629847	0.5443301	0.023097904	0.19012596	0.1993218	0.11454876	0.12810847	0.61679876	0.23438767	0.7102088	0.080304936	0.07385132	1.6104081	0.40238598	0.17777024	0.18125278	0.35278833	0.07081526	0.20844656	0.44566187	0.17903265	0.30246723	0.18199962	0.35808894	0.18215251	0.01595557	0.24753784	0.35066068	0.08431869	0.013572173	1.0019464	0.26405427	0.12715925	0.06401871	0.1768199	0.23304026	0.009006457	0.09743052	0.36743635
1	0.40874022	0.05246885	0.30883095	0.3163305	1.1560376	0.52620167	1.1115212	0.3158526	0.2593641	0.56244016	0.05322147	0.7777409	0.022815565	0.11506316	0.19379495	0.112180956	0.045755208	0.6855225	0.46641254	0.7742528	0.039180476	0.06853221	2.136657	0.4001555	0.36320147	0.06325354	0.1553433	0.09678231	0.11780159	0.20397672	0.07971661	0.18656296	0.14582615	0.61348057	0.11462988	0.010945684	0.15142156	0.3418988	0.028922694	0.011635071	1.0034503	0.16880086	0.061407372	0.037096865	0.119948	0.21426994	0.000934339	0.16711442	0.48902896
1	0.5511844	0.098624624	0.51696336	0.44691363	0.9495728	0.7124472	1.0765327	0.20614089	0.0983163	0.48982197	0.05622575	0.6632106	0.053956278	0.16320343	0.2616252	0.2139544	0.18238606	0.90818447	0.31375986	0.56658006	0.046842325	0.057510797	1.5224566	0.43598336	0.28582793	0.08012103	0.20341815	0.0897918	0.20743598	0.35908845	0.13448094	0.30667743	0.13466236	0.4029371	0.07770582	0.019608598	0.39048085	0.30399606	0.055244796	0.02198974	0.91180366	0.34155804	0.097565144	0.11530271	0.09130249	0.26743585	0.011988046	0.11596594	0.48818615
1	0.2896475	0.07952577	0.46557313	0.5410987	0.8448965	0.69411993	0.7608426	0.26399347	0.09945431	0.36048532	0.074757025	0.44490686	0.09344009	0.17194563	0.17453925	0.10651604	0.14804935	0.7517163	0.23230241	0.69877493	0.07025577	0.13461739	1.507084	0.47543588	0.36640757	0.11810541	0.2686617	0.074930616	0.14266667	0.49210417	0.1296078	0.40510803	0.23777625	0.2829106	0.1868368	0.010367851	0.30764142	0.15410092	0.06875036	0.008186515	1.1587847	0.30766037	0.12357809	0.091798164	0.04648845	0.2163294	0.013875842	0.16264358	0.49759498
1	0.3436242	0.08881821	0.40800196	0.44978002	0.80959076	0.7278312	0.8373177	0.23295303	0.10513594	0.41327265	0.0427457	0.55883354	0.09601285	0.25140554	0.27165598	0.11109579	0.1902892	0.6841006	0.2618401	0.5337939	0.11606035	0.31374812	1.3643675	0.5744693	0.33903435	0.23463626	0.29902422	0.11179856	0.2831792	0.3550003	0.143067	0.33453095	0.14993416	0.30939	0.17779513	0.028767422	0.28407797	0.22241901	0.10424906	0.00793564	1.00371	0.278136	0.13148603	0.09882158	0.068759404	0.23946726	0.02366407	0.3176528	0.48796624
1	0.2007016	0.06508007	0.26850423	0.61376333	1.0102618	0.52184904	0.71209013	0.18101408	0.11822304	0.48227838	0.07959826	0.47103277	0.113834724	0.21751316	0.16710499	0.09439607	0.073318794	0.38809168	0.23713611	0.832605	0.03515082	0.21386042	1.621626	0.44797257	0.21519129	0.10448538	0.30242908	0.118648484	0.09381282	0.30101892	0.06642505	0.31912476	0.2898609	0.28254372	0.21547191	0.010639853	0.12797366	0.17175572	0.038369864	0.004215726	1.0145216	0.1992341	0.15333045	0.096158996	0.028343901	0.28771442	0.004935025	0.18946902	0.31303898
1	0.24779831	0.045241997	0.3821921	0.52430147	0.8127949	0.61920226	0.62678784	0.21423669	0.12885469	0.25874007	0.06034478	0.4125173	0.06596981	0.18777867	0.24500374	0.10728383	0.14718427	0.6279725	0.21322168	0.6114177	0.06314116	0.17459576	1.4950801	0.43933374	0.40829358	0.12728791	0.27239203	0.080954425	0.15708435	0.49320742	0.100963555	0.3771001	0.18139546	0.24873225	0.19661753	0.015005662	0.24152105	0.113117024	0.07087251	0.014116163	1.1150169	0.31005502	0.10335788	0.07384444	0.037348423	0.23194917	0.010197599	0.19921148	0.38452375
1	0.18339631	0.02460359	0.2940577	0.4016088	0.87321997	0.58796203	0.6668442	0.17765144	0.106444374	0.32881382	0.049283855	0.4867586	0.09865729	0.1771425	0.137904	0.08837624	0.123559386	0.50808656	0.3026716	0.76379794	0.03457169	0.13305561	1.895247	0.53328884	0.29442304	0.0942204	0.32616293	0.08749401	0.2210901	0.29439095	0.0635984	0.32213092	0.19292223	0.3357619	0.18451005	0.010099159	0.27024305	0.11309747	0.043800097	0.011300804	1.2627176	0.25226617	0.124419965	0.06251675	0.017891726	0.17423235	0.009361553	0.25903124	0.32705855
1	0.19117324	0.03991573	0.27287534	0.34893832	0.897174	0.6584349	0.7500342	0.20085151	0.08212799	0.42772302	0.053674154	0.5729991	0.07053439	0.25871742	0.084734835	0.11847494	0.04940358	0.40213877	0.30905342	0.8593265	0.118669316	0.10802598	1.6826537	0.30087957	0.2817407	0.108914785	0.27031174	0.11474627	0.09582709	0.28452668	0.044203117	0.25624776	0.085214674	0.44810867	0.15851475	0.001938459	0.23978809	0.23214163	0.10473303	0.006567872	1.0773515	0.342977	0.15019526	0.050441265	0.09150107	0.3020246	0.007234262	0.2765905	0.47526938
1	0.1717112	0.037509244	0.22019055	0.42842674	0.9835482	0.6062748	0.832761	0.28446743	0.2585774	0.5313003	0.055061635	0.8029551	0.03239128	0.14638947	0.12436323	0.11545697	0.14934164	0.52523154	0.3131483	0.6334943	0.057754982	0.07547206	1.9102256	0.33709487	0.5632351	0.1123236	0.16845146	0.13338713	0.16837563	0.19011845	0.10522023	0.15932085	0.074294664	0.59545135	0.12246722	0.006229797	0.4040545	0.19256277	0.056837887	0.013470465	0.9829254	0.28459722	0.10827815	0.03805265	0.06328152	0.22631417	0.009233723	0.30788362	0.4730432
1	0.34291008	0.021926172	0.347718	0.43693727	0.7109184	0.5599606	0.7264417	0.11640063	0.07576658	0.36944026	0.03262317	0.3734653	0.03756523	0.11836782	0.19080022	0.062483698	0.09661686	0.6239998	0.2889791	0.82440466	0.024721097	0.07209225	1.7366369	0.36792293	0.41469264	0.11337348	0.29454336	0.0584914	0.15867744	0.43662426	0.07354537	0.28196368	0.24221	0.30292335	0.16474788	0.010575516	0.2727975	0.13202001	0.057478353	0.006338493	1.1312574	0.23457593	0.12101442	0.08017503	0.029060705	0.15458429	0.010933964	0.16997917	0.2942295
1	0.35299316	0.0491237	0.32759377	0.45304027	0.9954858	0.716461	0.7335211	0.25570625	0.2963621	0.48178706	0.08423165	0.7564938	0.034986753	0.123581685	0.23093233	0.18676822	0.12631825	0.5880093	0.344397	0.54931515	0.08000096	0.12901375	1.7524928	0.59776294	0.4722399	0.10406114	0.16803052	0.13713259	0.10704468	0.265048	0.08777827	0.21666224	0.10648328	0.4459361	0.10234909	0.00978294	0.4120637	0.15936024	0.061117746	0.004624291	1.1773107	0.3309613	0.07846262	0.083023466	0.06701702	0.231842	0.009045264	0.22075726	0.5058475
1	0.232222	0.050831586	0.2183347	0.37748426	0.8536805	0.5804357	0.8355703	0.20312409	0.08373097	0.43594202	0.031113025	0.37025535	0.059961665	0.20490849	0.13872811	0.07447561	0.058219217	0.49841958	0.22429904	0.894708	0.051190637	0.1293909	1.7933371	0.47855282	0.18413034	0.16434243	0.4671317	0.0994896	0.17841294	0.41337758	0.12026046	0.35534367	0.15204652	0.19242391	0.20672941	0.006352929	0.17363618	0.12578858	0.058967177	0.007085399	1.3345617	0.2630022	0.14396606	0.055314485	0.030658733	0.17035806	0.017679226	0.2526768	0.43250993
1	0.25910485	0.038419154	0.31436056	0.5430976	0.89953285	0.6571942	0.8971304	0.20520933	0.14773735	0.5124995	0.07160667	0.4924442	0.049348865	0.12906806	0.18437198	0.14478254	0.09556425	0.64640534	0.21704262	0.8409471	0.10128639	0.10382251	1.9446355	0.46752036	0.30519947	0.11208144	0.27821246	0.09910361	0.11636023	0.37578806	0.116349004	0.3281048	0.13325945	0.42802465	0.17866251	0.007633732	0.30038723	0.17733042	0.04568397	0.006870636	1.2826235	0.26790628	0.061367523	0.044136543	0.061252072	0.23044269	0.005703818	0.21648562	0.37580046
1	0.36546203	0.0751459	0.33856207	0.4544105	0.7757197	0.57242095	1.1007378	0.11429451	0.061620902	0.5415219	0.021492932	0.55259496	0.12589104	0.2540068	0.12850831	0.12337933	0.09419232	0.76356924	0.23773971	0.68132627	0.040788893	0.06645502	1.5520513	0.45791617	0.22464804	0.18023638	0.3244322	0.08689851	0.16784528	0.5853857	0.1295537	0.24776056	0.25126967	0.4519462	0.083470955	0.002323757	0.1827403	0.24638876	0.06788079	0.005828621	0.8718001	0.25388613	0.11399168	0.086374626	0.14981082	0.100074425	0.00418231	0.13708487	0.5596377
1	0.29806682	0.0580359	0.20275755	0.32946885	0.8370306	0.6132091	0.80944824	0.1432634	0.15198721	0.4929113	0.065480135	0.5937355	0.085685104	0.23264614	0.11617648	0.09269311	0.08698082	0.49872077	0.21705647	0.8851704	0.034531802	0.035599485	1.8094999	0.52583045	0.18525872	0.19062008	0.25892	0.09894631	0.10872943	0.32892048	0.039069876	0.25215384	0.28531587	0.30590728	0.16063136	0.006661383	0.100665644	0.18252987	0.0735113	0.010597288	1.1759098	0.23840009	0.18775214	0.05842016	0.07369622	0.17977153	0.001944472	0.20284013	0.5017914
1	0.27289712	0.04299836	0.25934273	0.40062648	0.7024062	0.83788085	0.5569646	0.23037243	0.13668312	0.17338039	0.21376339	0.6433	0.19980174	0.16955645	0.16846296	0.04590536	0.11918776	0.5949843	0.15210356	0.57680845	0.07119058	0.06379987	1.7309761	0.59028506	0.19993964	0.18075825	0.099823356	0.1928741	0.113493115	0.2366719	0.014867961	0.36063716	0.21189362	0.25027463	0.24299288	0.016117843	0.19558313	0.16719596	0.11117311	0.001853958	1.4185342	0.22111283	0.117932424	0.06689493	0.022736926	0.21094157	0.00631389	0.31494984	0.5113007
1	0.4177811	0.06884912	0.29870296	0.4693975	0.92624396	0.6349751	0.84478366	0.13645944	0.10958715	0.47306767	0.1294537	0.53873754	0.061448615	0.24835308	0.19290419	0.099368416	0.084582955	0.45034367	0.22623077	0.8238493	0.016347516	0.06407009	1.742687	0.59097445	0.16201971	0.15647826	0.34041998	0.1254001	0.17512074	0.44974667	0.07483475	0.32773128	0.33954725	0.27973408	0.18992823	0.010557262	0.108987845	0.10122494	0.07336199	0.001632373	1.2660521	0.17167203	0.14986044	0.102254964	0.05259823	0.23707907	0.002715056	0.16875422	0.4323526
1	0.2199358	0.03761533	0.17767814	0.5466876	0.9901905	0.4604966	0.90779287	0.112212256	0.16153173	0.5709407	0.09177777	0.45663062	0.077425554	0.22908013	0.23300417	0.08070466	0.118195474	0.42572397	0.284462	0.8017994	0.049631577	0.101395704	1.6204401	0.48962632	0.20522538	0.18041828	0.3156098	0.076646365	0.07142766	0.4513278	0.08078593	0.23217753	0.3915195	0.17265677	0.19838978	0.019116286	0.13262184	0.15525618	0.051606625	0.004477603	1.1687492	0.15123244	0.15005924	0.09312773	0.050354622	0.13088658	0.013724254	0.09207781	0.33427814
1	0.40612614	0.069446445	0.26989707	0.50239915	0.7959664	0.65527254	0.8042546	0.074237354	0.061200056	0.51962596	0.094158314	0.54977304	0.054290097	0.23480451	0.24557793	0.06423465	0.12406995	0.674644	0.23827083	0.79868454	0.04188784	0.08544907	1.6935467	0.55651766	0.21286218	0.17886567	0.3693532	0.09424013	0.1484432	0.4041543	0.14107125	0.2890171	0.2267216	0.27231076	0.23014148	0.0327291	0.12565376	0.14013352	0.08121433	0.004726463	1.2243892	0.19234203	0.20395227	0.05750571	0.05262838	0.16017063	0.001362912	0.12761371	0.36733282
1	0.43397832	0.058594394	0.17236075	0.44704753	0.7652732	0.5878342	0.8835071	0.1218101	0.105950475	0.47504178	0.11774125	0.59740317	0.07394707	0.23256251	0.20991139	0.06594748	0.15011783	0.596832	0.17358579	0.69358146	0.04122905	0.052696895	1.6012633	0.57781416	0.14046848	0.2782622	0.27697676	0.09291761	0.078981675	0.43068337	0.07559795	0.38687202	0.18841414	0.32955453	0.2022878	0.006275881	0.17830582	0.13463403	0.055084746	0.001403502	1.214511	0.20182915	0.18181011	0.040696535	0.1185717	0.18816474	0.001730186	0.16956158	0.46659756
1	0.56228775	0.0933843	0.4430837	0.385921	0.83912337	0.7329215	0.8481334	0.1377562	0.063473724	0.40618977	0.03919484	0.38951433	0.031986024	0.24944171	0.19284852	0.08386241	0.0855642	0.73477066	0.24066617	0.63094836	0.014902894	0.09079465	1.6158346	0.44977415	0.26850176	0.12617113	0.303697	0.082803406	0.19930618	0.5181353	0.1360029	0.396524	0.16544445	0.19969109	0.11531733	0.01736434	0.14270228	0.20362422	0.02311503	0.008369562	1.0023239	0.24514487	0.16420016	0.10783572	0.07320597	0.23641631	0.007955733	0.1141457	0.4421961
[truncated: 975 more columns]
