# Supplementary material for: MRI-based 2.5D deep learning and radiomics effectively predicted microvascular invasion and Ki-67 expression in hepatocellular carcinoma
Source: PLoS One. 2025 Nov 14;20(11):e0336579. doi: 10.1371/journal.pone.0336579 (PMC12617848; doi:10.1371/journal.pone.0336579)
Supplement: S2 File — (ZIP) [file pone.0336579.s002.zip › Data/featuresR18-Testing.csv]

HCC	feature_0	feature_1	feature_2	feature_3	feature_4	feature_5	feature_6	feature_7	feature_8	feature_9	feature_10	feature_11	feature_12	feature_13	feature_14	feature_15	feature_16	feature_17	feature_18	feature_19	feature_20	feature_21	feature_22	feature_23	feature_24	feature_25	feature_26	feature_27	feature_28	feature_29	feature_30	feature_31	feature_32	feature_33	feature_34	feature_35	feature_36	feature_37	feature_38	feature_39	feature_40	feature_41	feature_42	feature_43	feature_44	feature_45	feature_46	feature_47	feature_48
0	1.8009841	0.29296207	1.7607793	3.5391307	1.4590366	0.40442526	0.83107775	1.8900855	0.4452304	0.9242938	0.8339691	1.7221805	0.31937653	1.725391	1.6887571	1.3784956	0.18393666	1.5243429	0.40089086	0.24338725	1.0109708	0.07001404	0.66709965	0.14537066	0.5182328	0.32397184	1.2943656	0.95792943	1.4047136	0.1646607	0.9674433	1.1774937	1.0527408	0.70851105	0.392814	0.5596946	0.37292075	0.778472	0.94791204	1.1481894	1.4707115	0.76595324	0.60468644	1.5772868	0.4946004	1.0086255	1.1172267	0.66864324	0.57538253
0	1.4244021	0.38373348	1.6075128	3.4257746	0.7263714	0.56694275	1.0411959	2.6603193	0.7380828	1.0513059	0.86340463	1.8136623	0.11444534	1.127563	1.1385312	1.3657191	0.22675467	1.5735528	0.3260844	0.26924476	0.5645096	0.020846594	0.78528625	0.12863581	0.3295938	0.37408686	0.7864446	1.1715523	1.1295245	0.10838624	1.0260822	0.5402084	0.78574944	1.0553744	0.5190169	0.38255197	0.12447478	1.0199615	0.85588974	1.4944503	0.708304	0.4593166	0.6380009	1.5632291	0.5456239	0.5252598	0.9393234	0.58086145	0.3950822
0	1.6758959	0.31685394	1.2197676	3.0315206	0.5613258	0.52531654	0.8727075	2.3694518	0.75198776	0.8188805	0.79377174	1.9526653	0.14946452	1.125741	0.9987784	0.93968403	0.24957892	1.3565997	0.10317874	0.29400212	1.3327256	0.010336666	0.2374863	0.6180958	0.21273592	0.4319116	1.0913109	0.7039572	0.90644306	0.17205209	1.1616178	0.72425485	0.5471746	1.2290391	0.6079012	0.6432314	0.3690961	0.83386874	0.97709316	1.3403863	0.81415945	0.4855024	0.8771528	1.2389941	0.5977395	0.4151055	0.849451	0.8020251	0.69642776
0	2.3654425	0.38890073	1.4847416	3.478636	0.809483	0.4774016	1.2393546	1.8334312	0.6760158	0.9253729	0.56050164	1.6422241	0.37354547	0.9297699	1.5642642	0.99702454	0.10724328	1.7102548	0.25580847	0.28964183	0.7164741	0.020193512	0.7087128	0.13370384	0.26823804	0.6643642	1.0143808	1.1168542	0.6847891	0.10820694	0.74366874	0.35371998	0.5493395	1.0299033	0.492175	0.22091599	0.18493253	0.6406652	0.6614626	1.1722829	1.1190586	0.6919016	0.9185331	1.363823	0.548293	1.2307103	0.67381334	0.5657835	0.90263075
0	1.3982912	0.36122444	1.1830994	3.1249397	0.88223284	0.5889439	0.73991865	2.3228643	0.5329726	0.79336196	0.6220136	1.6423975	0.24821031	1.0865234	1.3510545	0.9820856	0.47243285	1.1524599	0.33489951	0.10131258	0.71173036	0.044744167	0.5201988	0.15409496	0.20154177	0.5463217	1.06257	1.2510585	1.2462028	0.055245228	1.1475958	0.46797737	0.7404416	1.0601866	0.5794229	0.6397301	0.19659865	1.0985241	1.0108403	1.2951906	1.0094888	0.6161037	0.53199273	1.4282876	0.31595382	0.48943502	0.6810741	0.6112541	0.36640507
0	1.6874017	0.21701048	1.0359948	3.158849	0.64885426	0.33112606	1.0850635	1.7786084	0.36964485	0.6047933	0.688234	1.7839396	0.3148252	1.269135	1.0770392	1.0138111	0.119041055	1.4953644	0.29849598	0.29382464	1.1539794	0.027585132	0.71050966	0.31758925	0.7732516	0.346609	0.9490242	0.99205595	0.9661411	0.31745183	0.66481614	1.2928373	0.7157767	0.82811016	0.5339432	0.46722487	0.18832709	0.7275131	0.7161863	1.095384	1.1214637	0.42779922	1.0986809	1.021867	0.58200157	1.2923524	1.355654	0.46277353	0.8279716
0	1.7591124	0.2910304	1.5562738	3.360287	1.3691195	0.5814739	0.77124965	2.092625	0.5126111	0.86854905	0.6601491	1.4435991	0.36848304	1.5277376	1.6303794	1.4796501	0.14599326	1.565943	0.640227	0.402721	0.9319212	0.06619714	0.7957325	0.20476514	0.4169206	0.28537792	0.974694	0.97776324	1.5692166	0.06738091	0.9383094	1.1079323	0.96412706	0.9281573	0.36875015	0.5360302	0.34108415	0.95927227	0.8968905	1.1546439	1.3124644	0.48341984	0.6431437	1.3839036	0.7105652	1.0728582	0.8680933	0.65283376	0.75786996
0	1.5260906	0.3038951	0.9989147	2.9578526	0.707476	0.34541696	0.7222113	1.632633	0.3001023	0.458533	0.99174684	2.1074088	0.2404717	1.2855095	1.2256337	1.0586978	0.092753276	1.7355125	0.32997146	0.20619662	0.99961025	0.049951766	0.6098914	0.18103531	0.73524463	0.28159404	0.72685856	0.6893978	1.2999887	0.30048376	1.035156	1.3591267	0.6325466	0.44074798	0.51140386	0.38688105	0.38715187	1.1505686	0.9025966	0.9623057	1.5109543	0.49416986	0.5585522	1.2077935	0.59592247	1.032158	1.2658708	0.83783066	0.5671185
0	1.5596228	0.56821346	1.0981824	3.061969	0.7949482	0.31421497	0.7850846	3.2761242	1.0172007	0.7430803	0.5885719	1.4626815	0.15807736	1.7075824	1.1012064	1.5503904	0.293912	1.5962096	0.619174	0.58196956	1.044635	0.010968579	0.5230218	0.43266088	0.24191235	0.48167282	0.7279771	1.1096262	1.0001979	0.27007714	1.7400094	0.32146958	0.90272486	1.0478147	0.41555378	0.22250286	0.1055493	1.137099	1.1487961	1.8710443	0.76491314	0.67333066	0.6840216	1.3123974	0.58660126	0.4809904	0.6143279	1.3669425	0.25054556
0	1.4181055	0.32976982	1.3170031	3.2222075	1.2651461	0.44818637	0.7439969	1.6038244	0.4549123	0.58312833	0.7818966	1.5549432	0.3782923	1.2932471	1.2380352	1.0724546	0.112623654	1.7068088	0.24233845	0.20927459	1.1891596	0.060811825	0.72320855	0.17137805	0.8141377	0.4102566	0.97630966	0.812521	1.2967198	0.3812959	0.99255687	1.3497652	0.6559048	0.6661961	0.4429188	0.2899958	0.45460832	1.453855	0.95147514	0.8440104	1.4443983	0.46324474	0.43830684	1.2286036	0.711415	0.9825367	0.9260273	0.9358515	0.7949695
0	1.6434064	0.5259044	1.3744085	2.8872035	0.4700782	0.58426726	1.0296459	2.343784	0.47763819	0.74779284	0.88254493	2.2482717	0.28904182	0.7077375	0.9519757	0.9956839	0.20858096	1.4497937	0.19031774	0.35312983	1.2385281	0.025458215	0.22976373	0.64585614	0.3733803	0.26476258	0.85393876	0.5569414	1.0498188	0.14249928	1.0412409	0.76228654	0.701275	1.0626119	0.49555588	0.45594615	0.223034	1.2721207	0.9526072	1.5883294	0.6248779	0.8376766	0.47498506	0.9699659	0.60949945	0.3390137	1.0114936	0.8887843	0.37404144
0	1.8073353	0.53068185	1.8707392	2.9189427	0.7106746	0.32624713	1.1162598	2.0239813	0.7274744	0.55656266	0.73996156	2.162665	0.3192494	1.136196	1.3135636	1.3314373	0.08464599	2.2788455	0.27042404	0.14350387	0.6716493	0.007900072	0.7108619	0.15002683	0.5278276	0.46227622	1.1120867	1.0092995	0.8635046	0.28583083	1.2710384	1.0650356	1.0065663	0.52607673	0.51748	0.25686306	0.15436548	0.60952246	0.91766775	1.0544508	1.5056962	0.5904035	1.245663	1.1776774	0.69962823	1.1818115	1.3070616	0.74186844	0.5231458
0	1.5579269	0.63968176	2.0914245	3.1963124	1.2115258	0.4150501	0.9129246	2.941185	0.9262539	1.0981058	0.59244883	1.6962293	0.11451789	1.5214578	1.2384875	1.6546968	0.16423538	1.5101807	0.19849198	0.28908214	0.857818	0.02032424	1.1875908	0.08928179	0.21464708	0.6835644	0.9751748	1.3280727	1.0775673	0.21739984	1.1041726	0.73556966	0.68378866	1.423249	0.5930822	0.44452363	0.16894387	0.68479073	0.981382	1.6886944	1.0844111	0.59199274	1.0360107	1.4637606	0.44637504	1.5284939	0.7981817	0.45334348	0.5458081
0	2.1446557	0.7070768	1.2985393	3.5272944	1.0134925	0.4146522	0.6209923	2.402274	0.46863344	1.1434308	0.6623466	1.982348	0.1168248	1.1016729	1.472597	0.8475657	0.32513654	1.4014693	0.28850803	0.442574	0.5821561	0.038533103	0.68147385	0.56966054	0.17166615	0.28962764	0.9223993	1.434003	1.2362715	0.06194074	1.3228161	0.25228593	0.86896735	1.0674803	0.6368492	0.29770562	0.06664147	1.2584898	0.72529835	1.146915	0.83873737	0.79740626	0.54864156	1.1728115	0.46732175	0.22324595	0.41573521	0.56772405	0.3469386
0	0.9611381	0.5618237	1.5909047	2.9686797	0.9281909	0.52291024	1.2267992	2.4877646	0.45771676	0.7959327	1.0071256	1.8669684	0.20656249	1.0772712	1.1200612	1.0705842	0.4145627	1.1632988	0.46626884	0.19047955	0.676584	0.036896423	0.47981632	0.15229855	0.27314368	0.37715766	0.6979786	0.93910235	1.0114415	0.120284244	0.900375	0.5441324	0.87998325	0.80928737	0.54506755	0.54724866	0.10803918	0.87064	0.8205182	1.9101456	0.91479313	0.44245544	0.5149464	1.3333815	0.44409257	0.3993209	1.09772	0.5292199	0.1470833
0	1.48642	0.42778075	1.8777889	3.1131988	0.9764614	0.29513213	1.0605388	2.1398845	0.88732517	0.8600272	0.59001076	1.9684929	0.19744654	1.0967175	0.9577803	1.2457217	0.3985709	1.0673141	0.37181124	0.4464037	0.60974294	0.007372585	0.4052433	0.5142825	0.1897467	0.30550417	0.49850145	1.4952587	0.56550926	0.13364038	0.94001985	0.19772328	0.79698074	1.111082	0.8189233	0.6238698	0.17137943	0.8231929	0.7439105	1.6165782	0.5201033	0.45900762	0.837761	1.6141601	0.38234046	0.6977837	0.74479467	0.6895443	0.22568625
0	1.2165656	0.6832826	1.2503202	2.7941368	0.65476316	0.76036	0.72321504	1.9471818	0.49534786	0.69137335	0.7489328	2.2077782	0.3190408	1.4058285	1.0802399	0.7745661	0.24116625	1.0449103	0.27568755	0.3116323	1.0954938	0.052663755	0.5263843	0.09986207	0.6518138	0.56896406	1.1721854	0.728314	1.2104857	0.23814683	1.036729	0.80397165	1.2443364	0.4274188	0.6094557	0.40982476	0.26105872	0.6042416	0.54598075	1.1989555	1.1101562	0.5476902	0.7699596	1.2991434	0.40223715	1.019746	1.37231	0.63283086	0.5857938
0	1.4822171	0.43628183	1.9707323	3.414201	1.30673	0.35893166	0.936433	2.265125	0.6070555	0.31967875	0.6175448	1.6186031	0.3430863	1.1568171	1.5047394	1.1547954	0.25799698	1.5584313	0.34894636	0.20967206	0.9565655	0.006371683	0.84830886	0.0898094	0.4477263	0.3230804	1.0925903	1.1845028	0.7762146	0.2347445	1.301696	0.6723512	1.2163761	0.98874587	0.36617205	0.4230496	0.13417457	1.1840751	0.84214926	1.2965586	0.9628323	0.5066008	0.99855345	1.4216652	0.64054835	1.1895268	0.8779086	0.74069774	0.31889233
0	1.9775902	0.50662947	1.4781667	3.1610575	0.88169384	0.2994835	1.1108054	2.0089903	0.4833169	1.05496	1.0876005	2.401702	0.21217005	1.6726544	1.3532693	0.98393553	0.28948477	1.0959011	0.42017764	0.2592429	0.7770668	0.024343012	0.6204216	0.11510056	0.41836205	0.5067717	0.98499376	0.85295904	1.3994623	0.14832288	1.3561774	0.844415	1.3331236	0.74992543	0.47133726	0.28931838	0.0665794	0.33438748	0.76295656	1.0077567	1.5930955	0.48212117	0.81049573	1.5720466	0.46275583	0.80941975	1.2516886	0.3508275	0.35421038
0	1.3208039	0.39637846	1.1529545	3.1498756	0.9740708	0.37648755	0.9683112	2.9641383	0.38414866	0.92935634	0.47341278	2.1080189	0.25462154	1.4235206	1.1203353	1.5385277	0.2862511	1.4634379	0.32602426	0.48138458	0.7677259	0.011287773	0.55659986	0.31278995	0.30235103	0.85208035	0.99144006	1.3227215	1.1313313	0.14825584	1.348771	0.48464534	0.73283553	1.1371528	0.62838405	0.4560776	0.05304716	1.1769812	0.880765	1.7548614	0.9533235	0.72948515	0.610902	1.6658591	0.5277397	0.59650815	0.3582316	0.7272482	0.3940045
0	1.6834383	0.5025599	1.1336915	3.3060179	1.0588804	0.3643623	0.596519	1.6547879	0.3145779	0.98894256	0.87548244	1.7943621	0.3494507	1.3276225	1.3718039	0.8814722	0.24488656	1.0405686	0.4528087	0.48399797	0.71154636	0.119770266	0.6329732	0.23974457	0.38160586	0.6237217	0.90027076	1.2985679	1.2344083	0.11449638	1.2098529	0.56053257	1.1705269	0.37357786	0.29992434	0.44111738	0.0732458	1.1609248	0.48693413	1.1509664	0.9387497	0.536591	0.5306559	1.259617	0.38923785	0.51087725	0.97468483	0.42686677	0.44137627
0	2.1331313	0.31003967	1.4904484	2.9121358	1.0921474	0.39264476	0.86360943	2.9209669	0.6734845	0.55824304	0.6451337	1.7041258	0.18077944	1.4779899	1.3231707	1.0667198	0.17007859	1.6228033	0.20233011	0.44661275	0.9298154	0.007837806	0.62686384	0.22365823	0.18318772	0.34248543	0.985024	0.90641975	1.2817879	0.44352564	1.426215	1.2140119	1.572219	0.8949876	0.6175691	0.53826135	0.11980651	0.58362997	0.88674915	1.5188096	1.0271828	0.72513634	0.8272538	1.1011554	0.88535464	0.6449136	1.0325627	1.3623575	0.5906214
0	1.8735282	0.56096214	1.4071862	2.9553087	0.5713939	0.34403408	1.1885027	2.130464	0.72615445	0.5021184	0.5208584	2.2001476	0.4525351	1.0236814	1.1407977	1.4505109	0.2399892	1.7842926	0.31046522	0.36926723	0.7885031	0.028051049	0.84228057	0.15427949	0.39587423	0.7290162	1.3723142	1.0159523	1.0668005	0.3203772	1.1837727	0.6711844	1.1557982	0.81302756	0.96567106	0.23286168	0.12498977	0.33984038	0.54781425	1.4189047	0.9942889	0.58844745	0.9889784	1.0572382	0.3842792	1.3047677	1.0237739	0.9328567	0.7305875
0	1.4824378	0.4855366	0.97153497	3.1367235	0.75063425	0.44042474	0.9848613	2.3828008	0.48102242	0.58369297	0.6138643	1.7100275	0.21952766	1.4214426	1.1769845	1.082013	0.3017425	1.3122092	0.5069467	0.3069889	0.69539076	0.007017221	0.76745546	0.15150386	0.28205436	0.44907808	0.9292028	1.1088483	1.1285899	0.12195342	1.3707564	0.366099	0.92232966	0.77397484	0.7486009	0.30682346	0.09862903	0.62694263	0.97408044	1.3531762	1.1025944	0.56747353	0.686771	1.5671794	0.25944495	0.49908397	0.851915	0.8973396	0.19622935
0	1.7914816	0.465367	2.0627363	3.3130202	0.83430684	0.4332543	0.9575634	2.6740673	0.6099649	0.9242505	0.368516	1.5386174	0.15996525	0.8636304	1.0907558	0.9650766	0.4289282	1.1151158	0.40371615	0.24918082	1.0853057	0.052111477	0.41674608	0.36400604	0.27660984	0.22787683	1.1394906	1.1507499	0.72896254	0.16225967	0.9822341	0.39230627	0.92770654	1.2880925	0.9880397	0.6359372	0.11707245	0.6836136	0.8552009	1.4654449	0.50858647	0.4212924	0.89854544	1.25931	0.46006542	0.7909379	0.95050466	0.9567658	0.31981406
0	1.7903553	0.7742335	1.635186	3.080767	0.7751549	0.32853252	0.5360258	1.811333	0.5164095	1.1768924	0.69977343	1.5432866	0.12281026	1.3523886	1.6213977	0.93861693	0.30206978	1.1718097	0.42589974	0.25558576	0.5856327	0.019689703	0.79296905	0.30293173	0.15831058	0.7101644	1.2213736	1.1014435	0.7837377	0.08836049	1.2668016	0.17337672	0.99474317	1.136915	0.6585203	0.49223208	0.04538221	0.75588506	0.7004675	1.4999537	0.9177047	0.8383384	0.7228658	1.1867764	0.35171777	0.76456994	0.7397519	0.57530266	0.41728696
0	1.5138645	0.38689724	1.5765052	3.6516926	0.5682467	0.43970543	0.91448975	2.7257922	0.8910512	0.8370358	0.5204954	1.5587211	0.24396859	1.012677	1.3562135	1.1733212	0.41196606	1.1426498	0.52697164	0.24838799	0.779426	0.027362661	0.657669	0.24903306	0.36595222	0.34333596	0.63578737	1.3340251	1.0653214	0.13853702	1.0373251	0.37276924	0.7540127	1.1445284	0.6066447	0.38246757	0.21715675	0.9717214	0.8885368	1.3767927	0.77444446	0.32835802	0.67592865	1.3774501	0.4444828	0.7481282	0.7581538	0.7304715	0.24868742
0	1.8067356	0.70019454	2.0259397	3.4799578	1.8650393	0.46841297	0.9274643	2.1396387	0.5069284	0.6879681	0.5314527	1.4344221	0.2720606	1.2312618	1.2888671	1.0103108	0.23669715	1.2388631	0.22473754	0.28652063	0.5400759	0.02821408	1.1040932	0.118044116	0.46256697	0.36567906	1.344513	1.1252328	1.1731782	0.19692926	1.1127431	0.9186977	1.5228972	0.94549143	0.6074883	0.76961607	0.23774657	0.91664845	0.5785638	1.6806328	1.064041	0.6947289	0.83338124	1.1904403	0.4769291	1.4140283	0.786705	1.1667666	0.40730008
0	1.3901439	0.31319144	1.4215848	2.995762	0.73313624	0.35121426	1.4803734	1.6347553	0.5465089	0.675881	0.7827641	2.136326	0.27650398	1.2044824	1.4183127	1.078626	0.14299425	1.5175495	0.13606766	0.22131282	0.93105316	0.05557507	0.5726234	0.11492104	0.88241345	0.3817922	0.82651806	0.45925754	0.8886807	0.31556824	0.9621454	0.79254436	0.7498483	0.7331633	0.3938412	0.19109361	0.30723193	1.0592653	1.1275128	1.1717757	1.2299001	0.48957223	0.6218401	1.2792783	0.48053586	0.924903	1.368908	0.485529	0.36409968
0	1.2871228	0.55934685	1.4693952	3.4653654	0.82488674	0.4220378	0.9133037	2.1625068	0.6476036	0.8780505	0.7503366	1.7003918	0.29442608	1.5449214	1.0787293	1.1025243	0.11388401	1.828466	0.38718224	0.29039574	0.71979624	0.0218215	0.90368485	0.15672474	0.3808012	1.1112891	1.379228	1.0149469	1.5146095	0.19897336	1.4756209	1.2010747	1.0278746	0.7395063	0.4016366	0.3462615	0.10556959	0.47898504	0.5186139	1.182863	1.5808629	0.48442852	0.89726067	1.4146609	0.45851794	1.0333962	1.098103	0.519018	0.6595335
0	1.8744571	0.30234656	1.7741425	3.7324486	0.89575016	0.49742308	0.7466369	1.8395615	0.74733937	1.329032	0.6566346	2.011066	0.27641445	1.0580395	1.4737747	1.0737095	0.14819779	1.3504612	0.25580746	0.34652862	0.9330209	0.052613527	0.807285	0.17184936	0.431529	0.5426295	1.0196633	1.11129	0.7344297	0.18957363	0.67057204	0.41295218	1.11924	1.3030428	0.6879983	0.4053227	0.123205304	0.34202775	0.7317106	1.3170831	0.86339235	0.5045412	0.8457691	1.5883551	0.58514625	1.3724353	0.9804767	0.29202932	0.6885559
0	2.1485257	0.5399583	1.8087858	3.3001022	1.2827227	0.3283305	0.8772567	2.2943673	0.5758893	0.5995059	0.4632178	1.9124215	0.15031353	0.92105806	1.1541955	1.0845205	0.36662048	1.1778674	0.27127716	0.26986426	0.7106274	0.03300384	0.7004925	0.51263934	0.30114844	0.12822063	1.1166409	1.2420212	0.91279393	0.12651458	1.1244824	0.28471154	0.96729946	1.1236482	0.7350079	0.4320027	0.11683671	1.3703187	0.81417716	1.3869054	0.7638076	0.5156649	0.6408836	1.0603381	0.66235745	0.745587	0.5682925	0.7258822	0.21493652
1	2.0413282	0.55864763	1.1365196	3.9683552	1.2115254	0.24406427	0.5060617	2.387099	0.4103963	0.63681376	0.64883435	1.454109	0.46914554	1.370992	1.8076603	0.97526026	0.09529167	1.5899328	0.3885194	0.2817846	1.0976093	0.028179016	0.66008234	0.59670156	0.40589786	0.116923764	1.160316	0.56056666	1.3696368	0.3212747	0.99971604	1.117429	0.5896324	0.42613763	0.422627	0.15551493	0.5577163	1.2435045	0.89191467	0.88878393	1.1309823	0.5040367	0.49400735	0.40546694	1.1527795	1.0375944	0.5659251	0.940297	0.66289836
1	1.5418041	0.6748117	1.2152072	3.3583026	0.47832966	0.59588873	0.78536975	1.4452205	0.4717876	1.635706	1.0842065	1.6335969	0.34439886	1.2914522	1.2057168	1.3301207	0.36823177	1.3300109	0.1238347	0.1230696	1.0793309	0.08655524	0.5852158	0.14142042	0.2698454	0.6555407	0.7791718	0.580046	1.4066391	0.13909839	0.44574195	0.93302387	0.6252576	1.1365591	0.67534673	0.27190453	0.16239674	0.45566094	0.5417429	0.4737207	0.63549036	0.34090397	0.75688106	0.9778671	0.20935632	0.6495327	1.1424123	0.34360164	0.5703173
1	1.8970691	0.44796154	1.0038652	2.9874043	0.5935037	0.24869975	0.73498654	1.8494188	0.7151588	1.2468975	0.5340979	2.0465553	0.16971737	0.7100139	0.8248969	1.2550871	0.31708673	1.5340565	0.17028132	0.2805944	0.7430026	0.039757065	0.4065477	0.5498861	0.12321107	0.62421554	0.91803813	0.87488514	0.64481854	0.17974295	1.115871	0.24257006	0.43323895	1.0763972	0.88697135	0.31753394	0.09403356	0.6400352	1.2038945	0.72266364	0.46021408	0.39550737	0.9799832	1.1497028	0.5281354	0.6084643	0.5753198	0.55980563	0.4614715
1	1.6694696	0.34864807	0.9346631	3.0459743	0.4848258	0.40608892	1.1899515	2.5589492	0.47330514	0.77675235	0.664564	2.1385868	0.16868772	0.9482936	0.9606633	0.9807219	0.3614418	1.240759	0.19671376	0.37009025	1.3025496	0.015099211	0.55539644	0.6322643	0.028960187	0.30877784	1.1008403	1.0375754	0.81732655	0.108383276	1.1663264	0.336547	0.6444279	1.2509283	0.48905686	0.31372374	0.17163949	0.6219649	0.9473488	1.3612965	0.6691532	0.5119285	0.9194493	1.2552764	0.3358436	0.3084241	0.6992253	0.6880938	0.2092469
1	1.4026357	0.40561876	1.3747065	3.5527427	1.1107354	0.42192492	0.790367	1.2006094	0.342851	0.8257774	1.0290926	1.8324289	0.63573617	1.3851238	1.71863	0.9418929	0.07051525	1.2783803	0.32974476	0.1465287	1.1264997	0.14746158	0.6202718	0.12538561	0.8850838	0.41156107	1.0195619	1.0387609	1.2360542	0.20497201	0.86116076	1.1353585	0.78240913	0.32950217	0.25972453	0.3888775	0.30348906	0.9736991	0.5406734	0.72262645	1.4929178	0.4818757	0.44885296	1.2527773	0.38013902	1.2456666	1.147299	0.3206172	0.6755826
1	1.3545969	0.3476589	1.2658492	2.9072804	0.66630334	0.47460163	0.81275374	2.2114918	0.69478863	0.73061377	0.8958657	1.6169115	0.19052087	1.2508657	1.3623958	1.0265085	0.36887586	1.5146459	0.5373002	0.29015487	0.77790236	0.0179449	0.5284057	0.22092795	0.19603732	0.62874067	1.0390773	1.0298686	1.0436789	0.18266319	1.0580137	0.63065183	0.9123658	0.911982	0.5614927	0.4351625	0.0771341	0.80550104	0.984758	1.4265257	1.0746087	0.5275212	0.7120394	1.629226	0.5296147	0.5835626	0.95655847	0.5990854	0.31938082
1	1.9046718	0.303558	1.2365351	3.6901357	0.9589292	0.7800996	0.93096817	1.6388242	0.4714143	0.7410421	0.758939	1.8139117	0.3520446	1.4371911	1.3739984	1.3261987	0.13475454	1.1887388	0.30712005	0.19034204	1.0896113	0.13114609	0.8354962	0.16821258	0.42015675	0.35319197	0.8684657	1.277273	1.3713021	0.18425772	0.76605487	0.85428476	0.672145	0.8505476	0.5661478	0.2352946	0.1979394	0.6327566	0.722808	1.1483182	1.3121729	0.3638277	0.8270099	1.3819233	0.5650068	0.97432745	0.8786117	0.6322388	0.7439655
1	1.499851	0.27536106	1.2893957	3.1329956	0.46944857	0.43265438	1.3030424	2.3440843	1.1602955	0.51311356	0.39331466	1.7091033	0.295181	0.9617076	1.2995832	1.3243569	0.28441074	1.545911	0.31483197	0.24277793	0.78139085	0.01934804	0.38234863	0.2883748	0.49002147	0.5853984	1.0766495	1.2299814	0.8793384	0.1357631	0.8884161	0.28379148	0.48090604	1.3008356	0.74117976	0.22189437	0.28189722	0.920428	1.3208411	0.9731892	0.8395248	0.29752403	1.2852542	1.5848503	0.77814597	0.95851153	0.84300935	0.44818407	0.59273547
1	2.3834653	0.47535998	1.7515795	3.846407	1.1946777	0.44779932	0.708456	1.6923103	0.57572454	1.245582	0.70645773	1.6952257	0.302376	1.0192654	1.5746034	0.9910554	0.10892121	1.466931	0.26528898	0.20925462	0.8355309	0.117997885	0.7779974	0.28036955	0.36220863	0.42257836	0.92235506	0.9074374	1.1435862	0.15408316	1.0515071	1.011693	1.1733848	0.7830681	0.4173029	0.31780005	0.2547551	0.7582504	0.71158946	0.85377425	1.2430618	0.59903115	0.46675143	1.2601484	0.6374361	1.0724916	0.8141093	0.73819166	0.97184217
1	1.7108058	0.32030794	1.5268735	3.373173	0.81125706	0.36664355	0.87157226	1.6220812	0.6298908	0.92295116	0.7679508	2.1597285	0.19952597	1.2849677	1.3210056	1.3038006	0.27560112	1.2733535	0.27384797	0.22357033	0.88503677	0.037812762	0.46020773	0.25565112	0.27987763	0.5983174	1.0247772	1.190125	0.7634836	0.1788915	0.9036311	0.6329758	0.9197438	0.86555666	0.5589257	0.7872626	0.17329744	0.6412307	0.7044622	1.1425103	1.2042198	0.522771	0.90557396	1.4033675	0.71164393	0.92409694	0.88076377	0.23664203	0.8718821
1	1.6862562	0.459157	1.5321615	3.2697334	1.1289856	0.4134262	0.8220292	2.1077228	0.46081373	0.7238723	0.67725754	2.2356694	0.2945795	1.4062026	1.3748987	1.4535613	0.1579803	1.2668736	0.34228823	0.2668921	0.92747295	0.03176722	0.63731956	0.1369691	0.4257919	0.6123967	1.1465745	1.04191	1.4808996	0.29045513	0.90853393	1.0127524	1.1750861	0.75246936	0.46261814	0.61189705	0.2698183	0.573915	0.7383744	1.289756	1.5526906	0.6956512	0.7843572	1.1409253	0.6332782	1.3993315	1.1816905	0.8104425	0.64816034
1	1.294477	0.33911815	1.4168202	3.5071301	0.95507187	0.32053593	0.8018846	1.841356	0.3720976	0.7244948	1.0057518	1.8600128	0.32232887	1.6715785	1.4344949	1.1669532	0.16021441	1.476186	0.39712048	0.19033459	0.8607958	0.052667398	0.67604077	0.15817611	0.61774045	0.25417534	0.9233503	0.8485109	1.1717939	0.28454614	1.1907063	0.94663495	1.0836378	0.66278154	0.58355886	0.5417045	0.18670703	0.81064117	0.6480649	1.1683413	1.4622495	0.5753388	0.7693059	1.3648298	0.49744666	1.1464089	1.488412	0.64083296	0.5668813
1	1.7168208	0.40179625	1.649508	3.47648	1.1342217	0.5188398	0.9852326	1.7991486	0.30919138	0.58680266	0.87761235	1.832443	0.27633864	1.3005439	1.4838293	1.4218229	0.1858069	1.3742648	0.41003132	0.23589365	0.90639144	0.076655254	0.7002043	0.14947465	0.48344702	0.5686699	1.274972	1.0467737	1.5327967	0.13472761	1.1531249	0.70650584	0.838837	0.6373987	0.34309	0.6017534	0.18713756	1.1132919	0.6881098	1.4759514	1.595718	0.5697411	0.74376106	1.4865867	0.68524814	0.8938888	1.0705711	0.5182029	0.48778406
1	1.9566216	0.4505357	1.5131767	3.7098424	1.2620403	0.433813	0.80685157	2.4167337	0.65524477	0.7173507	0.68341035	1.4138525	0.65696394	1.6134026	1.8970683	1.1035177	0.21152295	1.7279971	0.6474113	0.35394803	0.7742436	0.014504685	0.82445866	0.18323313	0.45656645	0.35027936	1.0477868	1.0655001	1.1136645	0.12186866	1.2943178	1.0146728	0.8719143	0.6987977	0.36249676	0.38348076	0.1834886	0.9828656	0.8847696	1.3103844	1.6452897	0.5893472	0.8303319	1.4362067	0.47900686	0.747338	1.2120178	0.5791341	0.4459978
1	1.5680006	0.5306535	1.2987707	3.3647356	0.8212195	0.59666014	0.8914975	2.2116876	0.50842625	0.96246386	0.9288561	1.5565969	0.47297487	1.7176483	1.4369125	1.1211069	0.37833995	1.3239981	0.80474365	0.2801725	0.86138695	0.08068146	0.5403432	0.1697929	0.44880468	0.54614526	1.0748402	1.1975398	1.2697269	0.12541077	1.4737295	0.65406644	1.1388594	0.53515875	0.31906953	0.53624165	0.118477665	1.0826598	0.61569643	1.3003716	1.0645951	0.52916944	0.5445525	1.493397	0.17815469	0.46096903	0.8497762	0.69977283	0.41451544
1	1.5629959	0.25821096	1.3281505	3.559639	0.93886596	0.37886757	0.8224915	2.1914737	0.5259887	0.5501834	1.0445665	1.9637736	0.40684855	1.4725072	1.452084	0.91104954	0.17748585	1.2125454	0.3782527	0.2452484	1.4471399	0.041583836	0.5095039	0.27356362	0.33033308	0.22210555	1.1274772	0.8923499	1.2989231	0.12680489	1.0294234	1.2119054	1.0158931	0.6433495	0.40193358	0.5766474	0.53164685	0.94284946	0.891047	1.2015879	1.0850971	0.62529534	0.6589572	1.1794491	0.5765596	0.6917664	1.0525693	0.7788698	0.39938474
1	1.8657272	0.37983006	1.4314059	3.1097574	1.2389627	0.25669858	0.79850477	2.8591652	0.6637585	0.92739046	0.6389824	1.5219511	0.23803273	0.98450434	1.3697798	1.0154581	0.32714748	1.1546491	0.5252124	0.46495873	0.6823203	0.030021578	0.4973439	0.6469766	0.11860267	0.31885198	0.8747699	1.4389415	0.59566826	0.13932294	1.3509859	0.35130966	0.8764508	1.0559294	0.5143722	0.6122927	0.16035825	1.2884831	1.013383	1.6138709	0.7362987	0.6509358	0.5834713	1.3651738	0.41726354	0.61823654	0.78266996	0.7206176	0.18407279
1	1.5382121	0.42979628	1.5456612	3.2514937	0.85940146	0.23595813	0.9226239	2.8388648	0.71430343	0.61740994	0.61347944	1.687153	0.23841111	1.1519991	1.3343555	1.4153104	0.32977694	1.4498152	0.433049	0.25126263	0.6938497	0.007983356	0.6922963	0.17598292	0.15660757	0.44937086	0.81264216	1.0272031	0.91055167	0.18289852	1.5796514	0.3317272	0.8410194	1.1022797	0.6346861	0.31683934	0.06469895	0.90212023	1.0255156	1.8359406	0.8369063	0.5790168	0.7350856	1.3831872	0.53522176	0.6683778	0.8003559	0.92957634	0.22469772
1	1.6939692	0.3220398	1.5246148	3.2563388	0.614812	0.58960414	1.2962346	2.2123253	0.38639376	0.60450274	0.60487694	2.1454067	0.16770321	0.8552279	1.0108593	1.2817422	0.22855105	1.2556635	0.22556387	0.33617735	1.3185228	0.010100936	0.41821656	0.53594404	0.26451725	0.26630914	1.0657037	1.0559554	1.0620377	0.13167931	0.9336443	0.5470494	0.61456615	1.1486515	0.6201661	0.526885	0.35534653	0.623163	0.99245334	1.4781711	0.7696939	0.4830705	0.8860804	1.2382357	0.54288405	0.7099801	1.1140214	0.92204356	0.41749817
1	1.4108108	0.18626723	1.1695246	3.1296535	0.70401347	0.41871482	0.95257545	3.4682856	0.8412544	0.653734	0.6270055	1.5196898	0.1476559	1.2885373	0.9261207	1.3933499	0.43324864	1.2895977	0.70885974	0.57947165	1.0877357	0.013249548	0.5011628	0.5111365	0.20829664	0.3508255	0.6190598	1.3295833	1.068375	0.18740983	1.652548	0.4813858	1.0899866	1.2252463	0.72325206	0.3944701	0.10229847	0.6230342	1.1431581	1.6674591	0.55581695	0.31212246	1.135049	1.5915616	0.7671832	0.5832223	0.71595067	1.1671237	0.20869988
1	2.288235	0.4759116	1.3375888	3.6794095	1.124883	0.33991608	0.63954914	2.030248	0.5400813	1.2381697	0.7105237	1.6420403	0.2069912	1.4231603	1.380866	1.0501248	0.14028753	1.2724658	0.47188073	0.37865555	0.6424658	0.050621543	0.9226907	0.44817853	0.13424458	0.52525455	1.317412	1.1248999	1.2154558	0.062490582	1.1936096	0.4739364	1.0351359	0.6993413	0.60346836	0.30801672	0.1290902	0.8174948	0.69146115	0.7710622	1.2947204	0.69689894	0.8204511	1.2421964	0.5685639	0.60652715	0.6557047	0.5676856	0.61205035
1	2.0201542	0.58685684	1.5540938	3.457338	1.333067	0.3461127	0.720276	1.9854904	0.8877769	0.9464817	0.6280897	0.98981273	0.37706125	1.487944	1.5829849	1.0881687	0.33653283	1.1497113	0.7172738	0.280937	0.6224138	0.019862752	0.9196455	0.1957278	0.39563125	0.30572426	1.0864782	1.4247861	1.1696138	0.17254974	1.5529921	0.9565452	1.2576807	0.70359623	0.17186947	0.48161426	0.13901527	1.4347835	0.8343158	1.2466534	0.883381	0.5826619	0.48687714	1.1772766	0.29131696	0.6067372	0.836023	0.98384094	0.27169505
1	1.6695733	0.4880313	1.527417	2.9299932	1.1489887	0.2679701	0.7379242	1.9350675	0.56742996	0.7843631	0.9516404	1.0409144	0.30875963	1.7993969	1.5265774	1.0453249	0.32336164	1.3751715	0.78957283	0.2753834	0.7975295	0.09366763	0.6738885	0.14389156	0.3811192	0.44368854	1.3143263	1.1852292	1.0118057	0.24065478	1.3997408	1.2045606	1.0995392	0.40918526	0.36299485	0.75038826	0.14488545	1.083098	0.93092644	1.4467558	1.1394541	0.5418297	0.5618367	1.3389755	0.4498839	0.84846216	1.4620662	0.8300433	0.45205733
1	2.143444	0.55610526	1.368767	3.626775	1.0564505	0.5022546	0.73861575	1.5637052	0.5532239	1.3280567	0.72827405	1.5427172	0.32386875	1.42515	1.5832045	1.159714	0.21599667	1.2229826	0.51443547	0.35440284	0.76794153	0.09656054	0.96872157	0.29489905	0.2641747	0.5149997	0.96590805	1.2847619	1.1789206	0.12047486	1.0446738	0.5283187	0.7702916	0.8350896	0.4742591	0.42382395	0.13320313	1.0150598	0.94762975	0.7412085	0.94293094	0.5953293	0.76279175	1.3012995	0.47623426	0.630836	0.9892164	0.4683353	0.41430393
1	1.7162528	0.38373566	1.3327764	3.3270235	0.81278646	0.24735257	0.9118285	1.7018349	0.4511286	0.99986684	0.9543865	1.6655881	0.29515833	1.8390496	1.277835	0.9908822	0.19063412	1.0555263	0.5730134	0.27879018	1.0221033	0.047273796	0.7047092	0.12341907	0.48026597	0.49006435	0.7686351	0.9861929	1.1346306	0.20657775	1.376724	1.0978041	0.8780179	0.4851519	0.29194364	0.38359842	0.15791668	0.6956779	0.65115905	1.0267786	1.6046484	0.62760615	0.6867644	1.2443286	0.4689202	0.8389098	1.5247439	0.37329176	0.37167123
1	2.1986232	0.33585665	1.6536456	3.7310605	1.3064991	0.36109805	1.0135243	1.2350023	0.44727463	0.8963893	0.6777144	1.7013915	0.41325247	1.567432	1.2364324	1.1582655	0.10342429	1.37766	0.3237539	0.2325466	1.3481504	0.07044457	0.91040385	0.18049452	0.890093	0.4580961	1.2422994	0.8494854	1.5826052	0.21550824	0.8669274	1.5273829	0.97253853	0.7026216	0.35304227	0.46960217	0.39939722	0.70354587	0.68569595	0.7817789	1.4765271	0.584207	0.6529583	1.5235604	0.899197	1.515438	1.0412852	0.42619184	1.1238871
1	1.894084	0.36716425	1.0991764	3.8752575	1.0979829	0.19732842	0.7035882	2.041631	0.3432522	0.75494385	0.9013954	1.3963003	0.47755742	1.2706838	1.9118235	0.67412305	0.1557896	1.1900481	0.37724188	0.23397051	1.4857526	0.06464263	0.56840193	0.3888881	0.55332154	0.18470578	1.2170004	0.6296932	1.1540805	0.18492675	1.1364189	1.5020121	0.8034565	0.5002026	0.21582513	0.40276915	0.52909887	1.1700749	0.63336796	0.6578489	1.0781965	0.3757808	0.36071068	0.69206053	0.7505714	0.9966049	0.82765067	0.6581965	0.69663507
1	1.7999891	0.26030216	1.0581019	3.7576869	0.78754056	0.78398633	1.1814623	1.5194368	0.39321682	0.9245262	0.70363414	2.0850797	0.3368494	1.2540244	1.4308134	0.9263391	0.19630957	0.8676985	0.19690448	0.2352875	1.1104599	0.09367715	0.67308825	0.0750146	0.3940045	0.38217807	0.9430686	1.1389744	1.3105437	0.054229386	0.74735165	0.5702297	0.64055413	0.77884585	0.2678193	0.24701323	0.1974767	0.92368734	0.59607255	0.95078814	1.0168359	0.46301597	0.83403826	1.2768023	0.36213076	0.6290645	0.7263017	0.15496725	0.47907716
1	2.0843024	0.2908013	1.5894744	3.7929845	1.1602498	0.19055565	0.6282783	1.9884088	0.46941733	1.0874257	0.8094149	2.0069451	0.21666352	1.5859373	1.2435138	1.1154382	0.17983925	1.3077939	0.53213197	0.31921792	1.3418778	0.03992072	0.88777477	0.296915	0.19020842	0.25159973	1.3118743	1.008341	1.2637405	0.26897433	0.8381936	0.6076608	0.88549733	0.982064	0.48780674	0.4754081	0.19614995	0.51124966	0.8646535	0.99633586	1.3323804	0.49903828	0.86775017	1.3894014	0.7627687	1.0501761	1.1525359	0.48792464	0.5672707
1	1.5726922	0.4426469	0.9988273	3.5179062	0.7949931	0.36207518	0.9706547	1.7887015	0.41982234	0.61562675	0.8309356	1.5235374	0.43488267	1.7710426	1.401879	0.9298468	0.136886	1.6718584	0.5439349	0.29499894	0.947832	0.10803361	0.7974933	0.109445795	0.6807922	0.49624825	1.1141295	0.79735667	1.4258223	0.13866493	1.0818529	1.1298358	0.9335481	0.6400587	0.3310575	0.20095253	0.088263705	0.705398	0.6306237	0.9759721	1.6063201	0.42587858	0.80603456	1.3181288	0.45950586	0.9125311	1.1890731	0.33311123	0.6108397
1	2.1258545	0.36641783	1.3374277	3.5069296	0.7438401	0.21000408	0.90708804	2.1224315	0.42649668	0.904885	0.797111	1.6159074	0.4327871	1.6984183	1.6811186	1.2027223	0.1431605	1.376096	0.41345412	0.34193254	1.3557024	0.022817818	0.9199382	0.20707317	0.2730331	0.25709796	1.0977166	0.697569	1.0617404	0.19794893	1.2935629	1.0048006	0.83224094	0.66985667	0.3570024	0.20771149	0.16032821	0.59684503	1.2150834	0.99402416	1.4342555	0.63958466	0.57895106	1.1951379	0.47840127	1.0553591	1.1385052	0.5632631	0.3320171
1	1.6646382	0.33723706	1.3460149	3.2217584	1.2177073	0.6412197	0.8642289	2.800269	0.5224924	0.8082655	0.62598985	2.0326211	0.2845889	1.189111	1.4104509	0.910936	0.17406416	1.1572053	0.45224777	0.30043766	1.0458306	0.047027357	0.8538	0.12372825	0.3708765	0.46757874	0.97112703	1.1091068	1.480446	0.10611127	1.288003	0.7687468	1.2159684	1.0139611	0.73417383	0.3545561	0.15450688	1.0148537	0.67712533	1.3893096	1.446133	0.7877068	0.81460655	1.5861082	0.65434617	0.6784654	1.010693	0.7020054	0.24041787
1	1.5111903	0.4815574	1.5817878	2.880484	0.9765806	0.34483182	1.0118794	2.2337046	0.81448656	0.6271554	0.7335562	1.9134244	0.32515007	1.6247605	1.4517684	1.3821969	0.098802425	2.0120087	0.40395787	0.4200331	0.8938685	0.016357638	0.7931248	0.13586082	0.6110257	0.5720937	0.8339536	0.85855544	1.0620614	0.30826706	1.2888736	1.2831017	1.0806502	0.8192957	0.3568011	0.49594373	0.16154532	0.42265204	0.9913406	1.3750114	1.0449151	0.6447778	0.779307	1.37307	0.45577595	1.4967786	1.6643065	0.3885516	0.5041103
1	2.3827746	0.7204615	1.791022	3.7123332	0.9973902	0.35021067	0.75280976	2.0161448	0.6008445	1.4543077	0.663635	1.5961533	0.3224966	0.6837819	1.3498617	1.3834418	0.29467267	1.2587641	0.3525646	0.451955	0.6751231	0.036681604	0.743243	0.51992327	0.3642035	0.5330628	0.8722128	0.8498427	0.9703229	0.13413368	0.66944134	0.6309376	0.9761392	1.0762458	0.985803	0.44849342	0.21722649	0.5591504	0.72383046	0.739642	0.4813358	0.4163161	0.81723773	0.65059924	0.4239855	0.9295149	1.2308068	1.0375048	0.5277928
1	1.5571524	0.64700615	1.8638808	2.3876908	1.1149229	0.42463556	1.0825678	2.4719207	0.4341979	0.829208	0.807237	1.4853871	0.1800626	1.7385027	1.5517657	1.3222811	0.22987027	1.4332206	0.53969663	0.5152435	0.7911928	0.010304577	0.8226593	0.21249886	0.2587461	0.36793965	0.7187375	1.1719607	0.88575137	0.10744242	1.3424299	0.4260257	1.16659	0.9677698	0.3005276	0.5010267	0.10865785	0.64304066	0.7287444	1.6261499	0.7122897	0.6565775	0.9041074	1.3187582	0.37047955	0.9508982	1.1126721	0.6849052	0.19697542
1	1.3468795	0.43542856	1.7451483	3.1343348	1.0531752	0.42142686	0.9260036	2.0719295	0.69611937	0.6136962	0.902631	1.8473985	0.36372697	1.6939573	1.5922482	1.0476137	0.120597586	1.8518255	0.23034847	0.1987743	0.66784066	0.017474953	0.76481545	0.08442495	0.44396982	0.7366062	1.096062	0.77081686	0.5577047	0.35605788	1.1048832	1.0369976	0.83906233	0.92150337	0.46839038	0.44354504	0.14958154	0.48040596	0.7870241	1.6033494	1.2953054	0.6655792	0.84111357	1.5646529	0.41358542	1.4053822	1.1820717	0.5575341	0.7572925
1	1.7950529	0.5508516	1.5836333	3.0819921	0.9962085	0.2416092	0.9494641	2.7576816	0.8063018	1.1391816	0.6281194	1.5989848	0.15280935	1.1814277	1.603428	1.0746839	0.30647865	1.248936	0.32184044	0.5226256	0.5920883	0.020994736	0.57147664	0.30646282	0.1720788	0.48432794	0.7413978	1.4934171	0.6421614	0.12652425	1.4764858	0.43508807	0.73837733	1.1419152	0.624294	0.4347234	0.0938464	0.5542523	0.5488539	1.6076554	0.68800616	0.60171664	0.75760525	1.0457995	0.30085438	1.0502547	0.7540691	0.63662285	0.3052197
1	1.7924868	0.6945	1.5589831	3.326776	1.1155584	0.38867626	1.3242055	2.1970263	0.38503727	1.0127325	0.5231865	1.78613	0.2450917	1.3101001	1.5325583	1.1430976	0.29342118	1.3500712	0.32488045	0.41538125	0.57708323	0.029052999	0.96154547	0.10333625	0.42706618	0.78161967	1.4323232	1.0588808	0.74816597	0.23786275	1.1374485	0.48846793	1.3062618	0.8556906	0.6176139	0.19633317	0.103137806	0.8983427	0.5284229	1.6686909	0.9255868	0.7325557	0.69300735	0.99627066	0.28750044	1.1525228	0.7932093	0.6573981	0.3657597
1	1.3185121	0.50565886	1.4001497	3.3614378	0.5417832	0.39717323	1.0058984	2.333806	0.6508496	0.60952234	0.72819555	1.7187061	0.28561422	1.095449	1.2707639	1.0244081	0.28711197	1.1852987	0.39483404	0.38984343	0.5243919	0.010194331	0.49799666	0.38734898	0.22568122	0.4001416	0.82068956	1.1130267	0.7919309	0.08764677	1.1342906	0.2773437	0.7148917	0.98059815	0.7767814	0.47961652	0.1641124	1.2512385	0.928173	1.2277148	0.77749646	0.592545	0.9117	1.4821218	0.53496695	0.50454307	0.61137146	0.66057545	0.18565129
1	1.6447839	0.17340302	1.5019834	3.3757155	1.040474	0.8411805	1.060259	1.5418003	0.6119325	0.7776097	0.6085043	1.9273616	0.2778156	0.67432207	0.9521949	1.2036744	0.13929233	1.424444	0.081118345	0.21262552	0.9023129	0.079981536	0.49882507	0.13743871	0.8157286	0.38895035	1.1990501	0.9671333	1.3584962	0.105550975	0.4050675	1.0549031	0.9817569	0.8960319	0.68453	0.82633597	0.5859639	0.9319672	0.9782082	1.2043473	1.1790123	0.4372541	0.8321059	1.5457629	0.9970938	1.0936207	0.95573723	0.7027036	1.0291082
1	1.8746302	0.491194	1.4469823	3.402619	0.8178116	0.31429031	0.97279257	2.7113144	0.539018	0.7719869	0.72487795	1.5331105	0.3355815	1.5913609	1.1815065	1.2307012	0.16643262	1.447248	0.59962904	0.40289062	1.3700774	0.024458522	0.5591392	0.40651947	0.38430882	0.29145092	0.87139523	0.77820694	0.95591724	0.11510498	1.4746464	0.812256	0.8622143	0.6843419	0.35655513	0.36560047	0.14690466	0.66545045	0.8449012	1.2800894	1.0977259	0.43370423	0.68818533	1.1011099	0.4295866	0.6350249	1.2539502	0.52593344	0.26098183
1	1.7073326	0.4681477	1.5743276	3.4469998	0.6742167	0.23842874	0.85958284	2.5019453	0.8030701	1.0114454	0.724533	1.9427342	0.27293208	1.3338811	1.4619224	1.4855634	0.33132982	1.3247781	0.41017148	0.14888361	0.76647717	0.031106312	0.6569531	0.17815298	0.24255721	0.6340927	0.8451388	1.0882418	0.8671296	0.14137796	1.2379736	0.45007452	0.758278	0.9282612	0.79700315	0.51993716	0.11863139	0.5473395	0.8411263	1.7253559	1.1357931	0.48583764	0.66573215	1.5403616	0.49645963	1.1683943	0.9559815	0.48880196	0.53911144
1	1.3322157	0.32915023	1.9550105	3.1166463	0.85707664	0.49517187	1.0075749	1.9070929	1.2393062	1.0712358	0.5971633	1.5387204	0.3356771	0.94688904	1.10467	1.3027899	0.3327794	1.2410567	0.26544774	0.18140772	0.89824045	0.042559806	0.60835636	0.33358854	0.27464196	0.25013337	0.81826174	1.197172	1.1790477	0.317524	0.78434384	0.77936447	0.94018924	1.4663066	0.82286924	0.6696589	0.21717788	0.9716638	0.89457	1.2244221	0.6925602	0.33771643	0.7469199	1.450665	0.53244245	0.88647527	0.8822234	0.83652085	0.48512465
1	1.6265202	0.38139674	1.4794387	3.204878	0.7495528	0.4976774	1.1087457	2.0598483	0.66555774	0.92951065	0.58626664	1.6804004	0.27163103	1.0362139	1.17407	1.0944836	0.42276624	1.2572348	0.2665208	0.34734917	0.5772243	0.028019348	0.30990714	0.17504504	0.18072285	0.3391995	0.80955845	1.1943737	0.9455369	0.1972201	0.78853	0.42849648	0.6996911	0.85417324	0.5890861	0.67499644	0.11237466	0.91453236	0.94717413	1.3845024	0.92690176	0.52687466	0.63628936	1.3202516	0.5246818	0.5051746	0.7970679	0.6081808	0.52011746
1	1.0924932	0.2563578	1.5534031	2.8873637	0.97335225	0.7873529	0.8309075	1.8736852	0.47348943	0.58002275	0.75631213	1.8583924	0.3161151	1.157582	1.1854128	1.1282707	0.1913386	1.1879748	0.23234624	0.18074615	0.99615157	0.073106594	0.4734825	0.087297864	0.564082	0.33635035	1.0990373	1.1715991	1.4499942	0.22185966	0.699701	1.0659312	0.764866	0.87022126	0.5011104	0.6492485	0.4518795	1.5184655	0.90137064	1.2724016	1.1943523	0.505153	0.44392005	1.6893529	0.5929505	0.90638	0.9393469	0.736846	0.537611
1	1.4022666	0.375311	1.0506774	3.1390948	0.463334	0.22945593	0.9759412	2.6883552	0.84627265	0.6650633	0.7231141	1.2633997	0.29825383	1.5312682	1.3618802	1.1593993	0.4165768	1.5145253	1.009403	0.61410856	0.681883	0.011892425	0.5816507	0.44680086	0.34901422	0.41905537	0.70907795	1.238262	0.76323426	0.11970365	1.4684155	0.55568653	0.90275234	0.8152618	0.67863655	0.4232928	0.05442505	0.6017194	0.85490924	1.3506299	1.016153	0.2522507	1.0138961	1.5521524	0.38033754	0.6003149	0.8247321	0.7876891	0.26750734
1	1.366272	0.33709323	1.5310187	2.9161508	0.73047525	0.5243536	0.692783	2.6281989	0.68713963	0.7537585	0.84334695	1.8562572	0.3133844	1.0840316	1.0070394	0.95369154	0.34770316	1.3160514	0.26234287	0.15961942	0.82602704	0.029663486	0.37462032	0.38906237	0.29706043	0.39417	0.7015566	0.8326842	0.9775023	0.16161981	1.1984851	0.6574193	0.84666926	0.70145965	0.6311912	0.6089547	0.23658545	0.99832207	0.8513355	1.7497748	1.1503218	0.47447434	0.55970967	1.4857489	0.54811025	0.4326229	1.2738687	0.6438275	0.3249562
1	1.7390316	0.40094897	1.3463194	3.2920914	0.96479356	0.20712504	0.84237427	2.9526203	0.44173735	0.97094154	0.58792543	2.3324463	0.08868168	1.0650489	1.3728795	1.3428566	0.28751323	1.3184726	0.28310618	0.43827203	1.1395034	0.00476081	0.20974495	0.77329063	0.12447932	0.12686846	0.75625235	0.8468523	0.76464915	0.10546449	1.1882313	0.17369445	0.5082076	1.1970383	0.4179579	0.4749079	0.2952465	1.0000192	0.93178046	2.080831	0.5652581	0.9500629	0.8119015	0.9834564	0.49397725	0.51126486	0.7638442	1.0026982	0.29442394
1	1.4250518	0.37524864	1.5873717	3.3196895	1.142462	0.3496881	0.958407	3.0900607	0.8588005	0.67030925	0.6340697	1.5969809	0.182058	1.2602183	1.5821849	1.0851732	0.2620791	1.1952403	0.6140903	0.51542926	0.67194027	0.017508833	0.714823	0.38765463	0.3238341	0.47347257	0.78642	1.4898967	0.60707724	0.14455965	1.6612973	0.5552596	1.046246	0.79662013	0.6158221	0.5209587	0.14642458	1.1166757	0.7814407	1.70165	0.8153671	0.55645293	0.76528037	1.2082714	0.42560148	0.7638039	0.91275984	0.78754437	0.22485805
1	1.9738796	0.50313145	1.6772071	3.9205358	0.8463735	0.44789985	1.03592	1.8256271	0.6101918	1.3630219	0.69613194	1.8150302	0.13536122	0.96772444	1.5135834	0.9889457	0.33593723	1.1777235	0.25900024	0.3131137	0.71109146	0.04323186	0.70650893	0.19776319	0.28617212	0.58917964	1.04817	1.1124161	1.3824081	0.097252354	0.884798	0.3151631	1.0448977	1.2473562	0.6900749	0.349233	0.06364747	0.93824506	0.64998686	0.96241224	0.90630084	0.5335608	0.66234046	1.4588288	0.4438396	0.5185307	0.58378	0.438512	0.37719065
1	2.0398953	0.45786962	1.4707459	3.8198104	1.4260727	0.30826202	0.6183815	2.1195297	0.4489584	1.0774285	0.84953165	1.3431275	0.24464594	1.5358073	1.5064516	1.1766698	0.15072092	1.3342408	0.33473834	0.29154143	0.809634	0.1091177	0.86534137	0.15520187	0.51987445	0.2396765	0.7485032	1.3199373	1.0287783	0.10044698	1.3089708	1.0175759	0.72123706	0.47740254	0.43994045	0.35294545	0.22300595	0.8466169	0.66820556	1.059165	1.3560772	0.51920265	0.4419802	1.1042558	0.42605186	1.0541918	1.0401543	0.8851964	0.4937249
1	1.9264971	0.52214307	1.2330061	3.3747387	1.047643	0.5261725	0.65868497	1.8266916	0.57573557	1.2219054	0.80194473	1.3860655	0.20342909	1.2510259	1.4029197	1.01168	0.2867227	1.0316632	0.45045668	0.48655328	0.7438296	0.052988485	0.80958474	0.5503594	0.18078698	0.522704	0.99235207	1.5154632	1.2265303	0.065925084	1.252215	0.5238478	0.71654654	0.90648514	0.58424735	0.5063567	0.084379256	1.2881811	0.79298276	0.92998487	0.9008916	0.74401116	0.44422022	1.3134549	0.308696	0.45368037	0.5353889	0.7256193	0.39904326
1	1.4603993	0.48918557	1.8530658	3.4603345	0.9488863	0.39892712	1.2896239	2.1922517	0.7493292	0.9199646	0.48978716	1.8422171	0.27868015	0.9571587	1.0621299	1.2013489	0.38350224	1.3272134	0.2434268	0.278299	0.5006274	0.019735271	0.34777904	0.25276634	0.4164831	0.43902978	0.8027487	1.0645726	0.7743391	0.17507456	0.9049816	0.3989552	0.54271626	1.1491692	0.6942108	0.4547973	0.11751361	0.91305333	0.7240294	1.3478034	0.62028027	0.32070297	0.66313714	1.2374945	0.424927	0.6489902	0.7968012	0.47791973	0.39162153
1	1.7818748	0.29587847	1.7334633	3.0942087	0.7516838	0.50562316	1.275768	1.5310152	0.84670436	0.7008513	0.6195706	2.322344	0.38187125	0.9263131	0.7147504	1.0837942	0.13285224	1.1949253	0.22564673	0.27093834	1.4198543	0.016735775	0.39841145	0.5280782	0.45633855	0.2411237	1.0218272	1.0094749	1.1714272	0.3295483	0.560907	0.85431415	0.6107107	1.0972737	0.86343586	0.69695485	0.3982733	0.63090295	0.9084089	0.95236653	0.71657044	0.13568428	1.2191774	1.2915616	0.9057143	1.2823875	1.1510147	0.7387795	0.9824487
[truncated: 463 more columns]
