# Supplementary material for: MRI-based 2.5D deep learning and radiomics effectively predicted microvascular invasion and Ki-67 expression in hepatocellular carcinoma
Source: PLoS One. 2025 Nov 14;20(11):e0336579. doi: 10.1371/journal.pone.0336579 (PMC12617848; doi:10.1371/journal.pone.0336579)
Supplement: S2 File — (ZIP) [file pone.0336579.s002.zip › Data/featuresR18-Training.csv]

HCC	feature_0	feature_1	feature_2	feature_3	feature_4	feature_5	feature_6	feature_7	feature_8	feature_9	feature_10	feature_11	feature_12	feature_13	feature_14	feature_15	feature_16	feature_17	feature_18	feature_19	feature_20	feature_21	feature_22	feature_23	feature_24	feature_25	feature_26	feature_27	feature_28	feature_29	feature_30	feature_31	feature_32	feature_33	feature_34	feature_35	feature_36	feature_37	feature_38	feature_39	feature_40	feature_41	feature_42	feature_43	feature_44	feature_45	feature_46	feature_47	feature_48
0	1.9750744	0.42481813	2.043285	3.127466	1.3694344	0.2801529	0.95541656	2.2743893	1.086107	0.65835005	0.40135574	1.6676735	0.17696992	1.3784788	0.9857861	1.3631762	0.22631386	1.4328185	0.35826522	0.3067566	1.0274727	0.002176107	0.93649834	0.16920121	0.23416868	0.38761598	0.95380354	0.976799	1.1238724	0.3612685	1.4020389	0.6451603	1.1886694	1.6943195	0.42264032	0.47957712	0.114832535	0.80852807	1.0488118	1.5918896	0.73421556	0.6717161	0.6834236	1.4960397	0.5132357	1.2643726	0.6619085	1.3614681	0.4175315
0	2.0898335	0.40587586	1.5335716	3.4325175	1.1740825	0.6725708	0.8378418	1.8353618	0.49936897	0.9776028	0.89143294	1.7393137	0.32160228	1.6046772	1.3802313	0.9122011	0.1125536	1.5348299	0.30937004	0.13590401	0.94700944	0.04488878	0.8537402	0.040424064	0.27205735	0.44972244	1.3513218	0.82660234	1.2937315	0.3235465	1.0541648	1.4301519	1.4482979	0.985788	0.5853032	0.38401943	0.22863504	0.36741117	0.8218611	0.9409474	1.6808455	0.3966214	0.88343143	1.5732623	0.67268324	0.9834859	1.3559954	0.60943747	0.83056927
0	1.7810862	0.58118784	1.3546232	3.8757768	0.785855	0.59467834	0.79823405	1.401277	0.6384767	1.2717496	0.6717724	1.5442418	0.38513982	0.88512	1.3562068	0.9459749	0.31547067	1.2222288	0.1862866	0.26583835	0.98631835	0.08385729	0.70434123	0.23949488	0.42426693	0.40871525	0.89308447	0.74073124	1.5398859	0.23278673	0.65246856	0.94204533	0.86074895	1.1560258	1.0506828	0.29686233	0.37492973	0.77613986	0.6154849	0.36149147	0.99634135	0.26644146	0.67631376	0.792657	0.4343378	0.6764521	1.3189787	0.77676487	0.6064808
0	1.6385424	0.31100878	2.0063589	3.2419016	0.89226305	0.33020517	1.052863	2.0079122	0.45211285	0.82196563	0.890842	1.9671547	0.2945926	0.9439825	1.1475983	1.1438793	0.15057246	1.3939997	0.36889938	0.2629344	1.3943964	0.007278997	0.28723392	0.54222006	0.35878372	0.23564927	1.0566981	0.5811255	1.1235615	0.12760462	1.2429044	0.72883993	0.69088405	0.89585996	0.5181971	0.8294038	0.28576806	0.9240442	0.9453034	1.4430864	0.9700371	0.4403991	0.85280406	1.280511	0.81120896	0.9567281	1.036453	0.900383	0.44773594
0	1.4453385	0.3838879	1.6397077	2.9743025	0.5880257	0.28029048	1.1660931	2.310586	0.806888	0.6980997	0.8499497	1.7637448	0.20364119	1.4283917	1.3345389	1.1240644	0.36907423	1.0014132	0.3789678	0.45573902	0.6657305	0.014370731	0.46773526	0.111107506	0.29346985	0.53876466	0.69752574	1.1972705	0.8056866	0.13836245	1.1572363	0.3814133	0.7360172	0.8112391	0.56883276	0.51161516	0.06378131	0.4216601	0.8880668	1.6842736	0.75272393	0.5245092	1.064295	1.1625295	0.5070899	0.7724461	0.95411503	0.5262609	0.34904897
0	1.6822096	0.4118869	1.6434658	3.853811	0.9703439	0.3551473	1.2183496	2.5247104	0.5555201	0.5657199	0.5580172	1.8411444	0.21744365	1.3151448	1.2964238	1.1599352	0.26070628	1.5131414	0.34322453	0.1512801	0.69938594	0.01126038	0.7925762	0.11404669	0.3255905	0.34932855	0.7566507	0.9214729	1.1558244	0.1336721	1.1608707	0.15780903	0.7523289	0.80632794	0.49064717	0.37967554	0.1381672	0.88205755	0.8126444	1.3631312	1.428963	0.59130037	0.9065577	1.59011	0.46994445	0.888194	0.4768912	0.64126724	0.2969796
0	1.4687146	0.3331112	1.467572	3.067422	0.6178776	0.2499532	1.035191	1.9145188	0.53834903	0.61363083	0.7815617	1.8727654	0.3265387	1.450235	1.2223903	1.2353194	0.33798942	1.5321501	0.59895384	0.3476118	0.71208966	0.012275896	0.46028528	0.24937989	0.29922637	0.48176366	0.95114994	0.9259222	0.8733723	0.282923	0.9780369	0.6703859	0.58921784	0.8103642	0.601039	0.4897988	0.14902835	0.83442813	0.93643177	1.2251925	1.3733323	0.5926947	0.99046224	1.3975393	0.827822	0.8636458	1.1262491	0.4677042	0.31547546
0	2.0230265	0.46179548	1.49245	3.8916495	1.0356783	0.4471817	0.72365564	2.6993427	0.54320216	0.6951683	0.6000001	1.5384768	0.22237161	1.3551289	1.5237468	0.95383716	0.20348549	0.98417026	0.46336833	0.33472735	1.0323358	0.055341143	0.9654004	0.3736314	0.2726505	0.26520148	1.0287951	1.2480526	1.321841	0.07541308	1.503775	0.7807423	1.1877841	0.65405464	0.59773666	0.31462654	0.15405697	1.1752048	0.7586852	0.84951335	1.0239073	0.55124575	0.6491806	0.9015805	0.50822496	0.81749827	0.51497984	0.83561337	0.42020485
0	2.1473675	0.40992606	1.3792357	3.6119938	1.0878481	0.2716122	0.78764415	2.2113378	0.48206747	0.9927037	0.7280456	1.6511737	0.17231897	1.6178316	1.469908	1.4141644	0.2894157	1.3796692	0.5366871	0.39224267	1.217153	0.02259978	0.65917575	0.3294425	0.19664483	0.24898937	1.4789972	1.228053	1.4979645	0.07450359	1.5386527	0.35774317	0.8697709	0.68447554	0.27447537	0.35310552	0.10040316	1.2173333	1.1591085	1.2473264	0.9046939	0.82797587	0.6747231	1.2630936	0.58681446	0.42970067	0.57825077	0.84510297	0.16807121
0	1.7248719	0.34596634	1.1877497	3.003961	0.8282607	0.32260457	0.9924368	1.3368396	0.35196596	0.74928105	0.8805474	1.4213432	0.4328681	1.555749	1.3520792	0.8697146	0.16343287	1.5941325	0.6836655	0.27799478	1.0769569	0.12622625	0.64326435	0.12273037	0.84358716	0.55326796	1.0115713	0.97695667	0.9198266	0.23308788	1.1098373	1.2004477	0.9443572	0.5270163	0.33044744	0.33881631	0.210915	0.8570236	0.9061522	1.0201387	1.3469243	0.5446975	0.5195823	1.4860508	0.44373918	1.0213262	1.4233873	0.4569989	0.6831698
0	1.6855047	0.20871939	1.9870479	3.6783204	1.133349	0.5323597	0.90923774	2.14144	0.62033206	0.8394217	0.62911385	1.6198894	0.32078955	0.7816365	1.347392	0.9865574	0.28962174	1.0494206	0.25766027	0.19124238	0.90979725	0.04317832	0.5601618	0.19710994	0.39217332	0.19049914	1.0151137	1.1553866	0.9416225	0.20487925	0.6354095	0.6999349	0.8769971	0.9720798	0.60222393	0.5946497	0.3896928	1.3431358	1.0275334	1.3873538	0.8689051	0.49404323	0.79232603	1.2286747	0.89223886	0.94019544	0.82229066	0.6309329	0.45780632
0	2.0817635	0.40885994	1.6847147	3.2798045	0.59420145	0.41679776	0.9644568	1.7316102	0.9056968	1.0017202	0.7900079	2.0171373	0.3552278	1.2115227	1.1014094	1.1914535	0.2264196	1.385291	0.31411853	0.18592118	0.7254196	0.05459426	0.39529842	0.33378202	0.2769286	0.5237862	0.72810715	0.7466082	1.1437447	0.25252447	1.0824288	0.9328199	0.83491844	0.91327184	0.62641907	0.30175388	0.17354244	0.5861049	0.7513786	1.0567842	1.4724545	0.39625835	0.97162473	1.4399631	0.78591955	0.63872147	1.2644283	0.42805135	0.44867775
0	1.6747974	0.38594857	1.4358485	3.1508179	0.88442385	0.47278765	0.8604914	2.9579525	0.55569357	0.53672224	0.5874155	1.7690278	0.17949763	1.0197517	1.0449319	0.7957655	0.56733257	0.8582234	0.45916957	0.32455543	1.0106189	0.038193617	0.453018	0.4770042	0.18000063	0.20450713	1.0394126	1.073641	1.0360212	0.13713379	1.4391154	0.5213008	1.1628245	0.958527	0.8623446	0.6723837	0.16244732	1.0738056	0.88556296	1.5143577	0.89426005	0.42894047	0.5994467	1.278597	0.41097635	0.4991437	0.5191019	1.4627008	0.121415965
0	1.6432533	0.34699255	1.7579492	3.3370426	1.0273927	0.27485487	0.7263023	2.6510203	0.80197686	0.6282477	0.69052905	1.6494541	0.18637343	1.4326599	1.3817712	1.1949053	0.3918891	1.3786297	0.51349247	0.14569756	0.94574803	0.001252343	0.6509667	0.25545532	0.252165	0.32524648	0.85652524	1.1644695	0.8868394	0.22445586	1.3194984	0.7252337	0.8278431	0.9211523	0.39035672	0.5474197	0.09197555	0.8349317	1.0788422	1.4026632	1.0197513	0.4133807	0.8391119	1.5802335	0.38576764	0.98784477	1.0920831	0.7474845	0.37886137
0	1.5488534	0.32393748	1.6040461	3.3912926	0.7552346	0.54846203	1.0774654	2.0601451	0.7147261	0.99590904	0.6229455	2.1041923	0.24938443	0.61945826	1.1382495	1.2886297	0.25947663	1.3892853	0.12295624	0.2850698	0.56278205	0.03612209	0.36001876	0.27143803	0.40360525	0.4468432	0.8485674	1.1582463	0.9664594	0.110639915	0.43317825	0.48251045	0.61804044	1.2315425	0.68379635	0.5407914	0.26540658	0.80910313	0.8268455	1.365085	0.8250767	0.3328883	0.8183612	1.6093345	0.78735703	0.7688929	0.76232743	0.5182493	0.51394284
0	1.1152698	0.497112	1.272644	2.850084	0.80948454	0.39509553	0.94276613	2.754116	0.4978585	0.7741578	0.86288065	2.2206957	0.28464034	1.513645	1.6239016	1.1684539	0.32525736	1.1529952	0.26087186	0.3158231	0.7359314	0.019431833	0.3573962	0.19238044	0.3066077	0.3840428	0.83993924	0.8635092	0.7084513	0.1394365	1.4696791	0.45280626	0.99424756	0.6603485	0.42598647	0.47762075	0.06333018	0.8174058	0.71957946	2.0024822	0.94217694	0.67140156	0.61748034	1.2958595	0.340744	0.57630694	0.99096715	0.5243129	0.17132963
0	1.5159725	0.59385145	1.5366167	3.0132496	0.8644699	0.265992	0.98419285	2.8255422	0.76491106	0.70339286	0.6467628	1.4918444	0.13845776	1.5176537	1.6614323	0.9647402	0.32848835	0.98695076	0.58855915	0.59123796	0.66770333	0.014395868	0.6279854	0.25633714	0.21603903	0.3383262	0.8086482	1.5860847	0.8104254	0.112165295	1.5088441	0.33811274	1.112151	0.7491412	0.60094243	0.50696945	0.076549746	0.7772094	0.7614873	1.6728871	0.932576	0.5817183	0.81579655	1.1950399	0.32398194	0.85707086	0.901352	0.717105	0.21903227
0	1.5204885	0.41372576	1.7608659	3.4163468	0.57953197	0.5347757	0.95168126	2.2073748	0.7041378	0.70387846	0.593337	1.8775989	0.25876278	0.76873213	1.2324094	1.1379235	0.317913	1.2657231	0.25736666	0.30639976	0.68422836	0.010073567	0.31552148	0.33636758	0.37204292	0.3444427	0.8344509	1.1374152	0.73005044	0.15753318	0.69150937	0.39391145	0.6582596	1.1655824	0.7425752	0.3924581	0.11803459	1.0554415	0.7103009	1.4963167	0.63647765	0.4455476	0.7420266	1.4368459	0.5381168	0.75739294	0.6492487	0.57205856	0.35684666
0	1.225298	0.32896236	1.3581805	3.1578228	0.9644181	0.5014412	0.87418234	2.4343054	0.7575874	0.74704236	0.41172794	1.7810521	0.18607558	1.0177674	1.4227551	1.2787882	0.36414737	1.2656299	0.41524994	0.52696824	0.7231519	0.014420049	0.5466391	0.413209	0.38128453	0.494977	0.6326908	1.2620971	1.0168518	0.20426789	1.2610365	0.22681648	0.59301037	1.2610028	0.72831494	0.41821554	0.11294368	1.2733903	1.223387	1.3756541	0.94087183	0.63127875	0.7904025	1.1967278	0.72630215	0.60341626	0.6359718	0.8507585	0.41071308
0	1.3393977	0.4828141	1.2247107	3.5328708	0.86035466	0.4089203	0.8477145	2.9539735	0.5773461	0.92791337	0.8580147	2.459221	0.28980705	1.2247189	1.4295249	0.9411315	0.24779333	1.0820835	0.33118534	0.2835023	1.1571803	0.012984376	0.44222865	0.4899745	0.25651315	0.3302212	0.581414	0.87553585	0.91623247	0.15496117	1.4987278	0.522054	0.77334	0.6210447	0.6129369	0.5502319	0.12259726	0.52726305	0.59636074	1.4085307	1.1124418	0.64758974	0.7892393	1.15703	0.39531118	0.8787991	0.87647384	0.721417	0.2040026
0	1.1805177	0.26887628	1.2776778	2.8725433	0.76190186	0.5407094	0.7553744	2.3294368	0.5490488	0.65183413	0.9501763	2.19086	0.30157658	1.3375136	1.1851228	1.1088641	0.25853947	1.4670297	0.33544272	0.23355934	0.79060525	0.01799381	0.5473446	0.13421923	0.21705802	0.5781073	1.1442916	0.6754501	0.9965744	0.27621192	1.0733887	0.8996589	1.0479634	0.713595	0.5983994	0.4721077	0.191162	1.0288886	1.1311854	1.7551308	1.3011754	0.73703665	0.8772449	1.5384573	0.648171	0.5793803	1.4352957	0.46765968	0.30348724
0	2.043659	0.33174324	1.0516725	3.5851386	0.67229813	0.34514824	0.8264819	2.1536498	0.81558925	0.7877079	0.5716406	1.9977326	0.23465006	1.2224056	1.5848035	1.0616359	0.20251663	1.2918293	0.4817906	0.4740764	0.8326094	0.010642577	0.89783645	0.21837713	0.2883813	0.5475539	0.83679414	1.292234	1.1216905	0.23651017	1.2098043	0.4683513	0.9362129	0.7948712	0.7771804	0.18096545	0.13022013	0.6518476	0.90940094	1.007161	1.3919247	0.49661404	1.1101079	1.3228867	0.81747544	0.5841781	0.8030935	0.7383146	0.5604762
0	1.4316322	0.2181013	1.810318	3.7304654	1.2308897	0.48816755	1.0706505	1.852701	0.7464252	0.9306312	0.8783619	1.7601016	0.34221366	1.1914104	1.216992	1.0473472	0.22743128	1.1631256	0.50490344	0.17691806	0.8392649	0.05368648	0.5835466	0.071603715	0.3338365	0.25488624	0.9574615	1.1952621	1.3105627	0.21783663	0.8627443	0.8838334	0.9779677	0.7271968	0.4510681	0.8120877	0.38419327	0.7879497	0.7444824	1.181867	1.2194917	0.4428279	0.65071535	1.8034998	0.5296987	0.7604411	0.8291858	0.73015434	0.43035302
0	1.3443336	0.36540452	1.4009691	3.6868184	0.73216045	0.6351036	1.2548896	1.7675096	0.5528533	0.9328535	0.8915399	1.8480365	0.36250204	1.476915	1.2574834	0.9123416	0.30973944	1.7319707	0.31472108	0.17475855	0.8551251	0.034600683	0.5328993	0.12168836	0.504603	0.6556939	1.0015535	0.8162294	1.4059557	0.2704254	1.211395	0.849549	0.79248744	0.93832207	0.5074702	0.40611008	0.14315484	1.0825816	0.61878103	1.3125192	1.5485623	0.4750567	0.7276761	1.7060407	0.52806574	0.42904973	1.0629319	0.68981636	0.5160361
0	2.1466303	0.20524672	1.6114707	3.3384948	0.8456621	0.36595967	0.8727714	2.8731105	0.8954928	0.84329945	0.35038307	1.7931677	0.18594995	0.87163454	0.8352493	1.2639081	0.22064757	1.4534923	0.39821023	0.50083745	0.7466289	0.06470197	0.4863634	0.42590156	0.2809722	0.2759485	0.90521306	1.1314574	0.943738	0.29066607	0.8679244	0.4408444	1.0464276	1.2934015	0.5680183	0.5486392	0.165633	1.278131	0.9925942	1.6484338	0.6510133	0.5197801	0.76444685	1.2410128	0.7934895	0.7390796	0.79215753	0.89709735	0.5954354
0	2.016015	0.37624314	1.4074769	3.2667997	0.55346286	0.4189862	1.2153598	2.2472706	1.0550303	0.85947096	0.28113246	2.0730946	0.13725796	1.0957407	0.84947616	1.5562738	0.3008736	1.2785497	0.30518466	0.51714206	0.7753066	0.006144777	0.45926854	0.65470874	0.49360925	0.43312213	0.818252	1.5123225	0.8530147	0.2738655	0.88762987	0.18779223	0.7545691	1.3883064	0.986614	0.48894018	0.16150948	0.89601076	0.856022	1.1749868	0.93103737	0.32200485	1.145036	1.4158094	0.5357221	1.3081119	0.7080892	0.6379579	0.69161475
0	1.3677453	0.398854	1.441609	3.2950413	0.8379106	0.3431959	1.1439947	2.8139753	0.61631703	0.7981729	0.8553126	1.6827137	0.186286	1.2819705	1.351727	0.9896998	0.38923916	1.3083749	0.7288965	0.48417658	0.6868338	0.038848616	0.64231944	0.27333146	0.39449263	0.5180258	0.5140466	1.079295	0.6652604	0.07820435	1.4957869	0.26066476	0.9427716	0.99864924	0.68680036	0.5147189	0.124054946	0.80984235	0.8036518	1.8914342	0.66555905	0.54648876	0.75292516	1.6748303	0.29782626	0.61515933	0.7623686	0.6619704	0.21992067
0	1.299509	0.3995585	1.3762224	3.2656312	0.641746	0.2675989	1.2127876	2.1133914	0.5373786	0.61235106	1.1971549	2.2189949	0.16586119	1.6696056	1.1712627	1.0169528	0.118564606	1.485848	0.49766827	0.14964625	0.7813348	0.027276056	0.5661862	0.1339113	0.44304517	0.5249003	0.81906253	0.5665839	0.9108222	0.13749857	1.2178174	0.56710273	0.8599609	0.49833405	0.28291625	0.2731637	0.060832098	0.40388033	0.6166092	1.7209939	1.7278094	0.43681931	0.9167731	1.4980056	0.512848	0.9364693	1.2937803	0.27232444	0.24896029
0	1.4811851	0.4071496	1.4944032	3.6751115	0.8326814	0.4443126	1.1924374	2.0197783	0.87985283	0.80273575	0.8725751	2.06345	0.37322584	1.3655874	0.88294214	1.2678621	0.20903727	1.3028255	0.42697352	0.2601987	0.95957625	0.028171927	0.83919436	0.120069414	0.3579677	0.6569357	0.77836263	0.7188908	1.3465421	0.13076575	0.95206475	0.9178704	0.7758467	0.9101571	0.7802802	0.3538733	0.26209244	0.4986407	0.6847529	0.98060405	1.4265804	0.25966784	1.1634517	1.6842821	0.60380286	0.9760614	1.0655838	0.35916933	0.56250846
0	1.4053746	0.49185875	1.4958829	3.3174329	0.9189595	0.30299407	0.92489964	2.530816	0.76309	1.0370216	0.6590117	1.8112369	0.14426945	1.0299476	1.253955	1.1961628	0.3714525	1.1821656	0.45373413	0.4296417	0.45187235	0.010545339	0.2835768	0.33911243	0.1826952	0.33559176	0.51522386	1.1947753	0.64931434	0.20116745	1.1859316	0.33004597	0.6749265	0.789149	0.709551	0.66238815	0.09510316	0.7493122	0.7573459	1.3616627	1.0451503	0.4085274	0.7758735	1.3493174	0.52170247	0.65112895	0.9554608	0.5000952	0.27288672
0	1.6837425	0.45182225	1.5785077	3.562018	0.96990615	0.29207894	0.95698136	2.6613185	1.0633122	0.6236514	0.6824363	1.734183	0.2631348	1.5866159	1.699959	1.0597873	0.265558	1.3870424	0.38962924	0.3511421	0.5529716	0.019240448	0.53577006	0.20860419	0.45920655	0.4746049	0.849237	1.4493719	0.7153094	0.16559218	1.7575618	0.5227532	1.0531405	0.62215835	0.43080583	0.49113515	0.10617307	0.99695563	0.918456	1.4752519	0.9138194	0.613341	0.8172729	1.0553329	0.3951983	0.97903645	0.871841	0.74251276	0.3399781
0	2.088126	0.48756567	1.7874113	3.5973227	1.330206	0.26524168	0.89217085	2.0572672	0.61893684	0.7225778	0.70008826	1.4170871	0.36167845	1.5282062	1.553423	1.1956805	0.16670826	1.5504061	0.4405462	0.25953808	0.6939024	0.03164174	0.74812055	0.38974988	0.46142143	0.35483462	0.9547818	1.234987	1.2289565	0.10681738	1.3456188	0.84203255	1.0944419	0.7349064	0.25836468	0.58461	0.10001975	1.0373219	0.7352763	1.1850941	1.3153803	0.6839963	0.57533944	1.2355262	0.4680449	0.78267425	0.9751842	0.7610972	0.5116717
0	1.8990476	0.40954924	1.2054012	3.2421901	1.238179	0.2943322	0.47272208	3.2633727	0.8309228	1.055054	0.51548904	2.1382368	0.1493083	1.1106853	1.2501985	1.1677396	0.48757485	1.1583445	0.34146982	0.46394345	0.9837919	0.03466501	0.3367954	0.68220896	0.07446503	0.23787357	0.793055	1.292801	0.7919479	0.1526452	1.3644379	0.32687086	0.9435076	1.0593836	0.51116693	0.66842926	0.22616802	1.0612793	1.1743293	1.916167	0.7277491	0.66606396	0.59162694	1.2207483	0.52170247	0.40458173	0.72635216	1.1287831	0.21177642
0	1.3710381	0.5835068	1.7207357	2.650538	1.2624824	0.4426982	0.73737216	3.4112482	0.9718641	0.7732497	0.59150004	1.1723458	0.07837799	1.1222135	1.2875849	1.0512881	0.44376785	0.8481751	0.51262504	0.5226252	0.51468414	0.03664149	0.5975155	0.51965994	0.20976597	0.38554293	0.6476366	1.6822724	0.6856508	0.10558701	1.6583921	0.30200022	0.96358246	0.98709	0.60079575	0.47359565	0.07309244	1.3390026	0.71264225	2.2694812	0.5113499	0.61659807	0.7807671	1.1656283	0.27363434	0.66060495	0.61727345	0.87583244	0.10869382
0	1.853498	0.34301227	1.4994473	3.189677	0.5780879	0.4195472	1.2163575	2.0818343	0.97579443	0.9081895	0.5903098	2.1095052	0.1697492	0.9345612	1.0034978	1.5324029	0.19997202	1.2834125	0.26133594	0.43146262	0.6420942	0.025643082	0.40005955	0.33834484	0.20992473	0.39298183	0.9698435	1.5240853	1.0877923	0.24304332	0.56780285	0.42744905	0.4876114	1.1899631	0.9004196	0.41875058	0.15576082	0.77101076	0.7837992	1.3675435	0.77694124	0.36297256	1.2392967	1.5017995	0.6597396	0.98552907	0.87901694	0.41704008	0.5996647
0	1.6393617	0.28575298	1.4500983	3.457968	0.5669171	0.78237444	1.3579997	1.4473218	0.81786245	0.825142	0.6220628	2.0752866	0.20877282	0.85928345	0.9716739	1.156328	0.17493582	1.1280726	0.21197636	0.26433447	0.9875638	0.06789733	0.48783332	0.06712538	0.61141044	0.3449306	0.6237716	1.1785486	1.0071086	0.15202628	0.28353417	0.6487182	0.30486238	1.135464	0.39614317	0.16554229	0.31922814	0.91761076	0.85022324	1.0756602	0.78883463	0.3542484	0.90903157	1.3394866	0.50811094	1.1459556	0.72585744	0.14949332	0.5055129
0	1.4811835	0.34175938	1.512985	3.1717503	0.6592936	0.5702091	1.0711678	1.8886147	0.6663941	0.80778855	0.73214287	2.1591768	0.41375238	1.1630385	1.3004799	0.9540684	0.29135105	1.0226029	0.16497423	0.28262502	1.1798581	0.063440375	0.34454134	0.14092328	0.521492	0.48901466	0.88015914	1.0364038	1.2450032	0.1689338	0.75220734	0.59857076	0.8607541	1.0899802	0.39055857	0.4142216	0.26262683	0.5512771	0.6500213	1.187004	0.9427237	0.4034672	0.80251944	1.4888439	0.44661742	0.763277	0.9814271	0.49528363	0.47283956
0	1.960023	0.2535757	1.0327433	3.5295424	0.74895227	0.2768744	0.8294364	2.9981449	0.66969436	0.84575015	0.40782723	2.2767603	0.08085997	1.2171518	1.040521	1.2726446	0.24604061	1.2647283	0.31067342	0.32293946	1.139778	0.007847037	0.48528686	0.97455	0.08633375	0.13945006	0.73256695	0.93278956	0.7525091	0.21554326	0.972461	0.1760522	0.47162563	1.3811669	0.7921746	0.14411134	0.26399758	0.7176797	1.2421201	1.5731744	0.6299563	0.57644504	1.0359131	1.0504512	0.8090271	0.79064286	0.4005381	0.8487273	0.5549856
0	1.6699753	0.57877713	1.5743113	3.1919224	0.7969827	0.5129336	0.9088353	2.202703	0.7438799	0.8505608	0.6516806	1.5143769	0.35797304	1.1212351	1.3796728	0.97059166	0.39740166	1.2380458	0.49350148	0.28229007	0.6464821	0.03207898	0.52623165	0.20420489	0.29769596	0.47324	0.7669936	1.1834778	0.8712019	0.11656024	1.102894	0.45826796	0.8475773	1.03658	0.6894793	0.49898908	0.08322591	0.9997532	0.75456655	1.628971	0.6814184	0.6550122	0.64536697	1.4546214	0.36912543	0.5249992	0.79408795	0.7074459	0.30802575
0	1.6716764	0.25167274	1.3484529	3.2349682	1.1407572	0.2814883	0.9598583	1.6463758	0.4038739	0.66628486	0.78201675	1.801748	0.5122734	1.7940607	1.8623984	1.3735448	0.10718352	1.9929498	0.40823328	0.19631456	0.9321431	0.074913755	0.72400004	0.07981843	0.85726684	0.4818112	1.475601	0.7965357	1.1328052	0.17257631	1.1541696	1.4632862	1.0041513	0.6163984	0.3150246	0.47485378	0.2156937	1.0862644	1.0830024	1.258005	1.5298442	0.6767942	0.66898227	1.6746854	0.7018224	1.2088373	1.033219	0.55351794	0.71987903
0	2.270875	0.70990056	1.849681	3.5591943	0.91786385	0.4374004	0.50769925	1.9374288	0.73253244	1.2347183	0.8459963	1.4865677	0.5038165	0.76055306	1.7333299	1.1933316	0.39949682	1.6709436	0.4842797	0.2833565	0.87247014	0.02870528	0.61481655	0.45418802	0.3725387	0.64247525	0.8848811	0.8021092	1.1597291	0.24521062	0.7409615	0.8273504	1.2234238	0.766997	0.804937	0.43616506	0.23165907	0.35535547	0.6878288	0.75279725	0.58499575	0.3446825	0.752909	0.62064964	0.59872955	1.0838544	1.133326	1.3403499	0.78987765
0	1.833398	0.5894149	1.4997146	3.2410903	0.82210517	0.5022417	0.6793754	1.304453	0.57619387	1.3206427	0.8193702	1.6811016	0.3858312	0.8962277	1.0367992	1.0716355	0.19391076	1.3494544	0.23741934	0.2289323	0.9828946	0.10227878	0.3549096	0.2808363	0.35057497	0.5600777	0.76950085	0.75024956	1.1612982	0.22957876	0.37426904	1.1892576	1.0125413	1.0536635	1.0351737	0.42295477	0.4007551	0.40793794	0.3912895	0.6932177	0.7592767	0.384631	0.67451537	0.8334156	0.3605293	1.1181022	1.401844	0.8422005	0.9698056
0	1.8022398	0.48337197	1.8182317	3.5477695	1.4342889	0.31502253	0.7005914	2.198013	0.6136748	0.98132133	0.84930265	1.4657669	0.22092149	1.6102884	1.3111553	0.9254261	0.33814025	1.1882924	0.70936096	0.3752636	0.95574427	0.047344334	0.6853202	0.60869825	0.3229999	0.2768318	0.97647446	1.2164975	0.7777491	0.09548538	1.4781108	0.6442471	0.9784173	0.41476667	0.4934983	0.73109126	0.19877025	1.333027	0.7174739	1.152354	0.9767687	0.54023504	0.5777145	1.2355758	0.36507624	0.6437391	0.7853064	1.0200875	0.17067091
0	1.6428468	0.57386976	1.0666876	3.6845548	0.45632213	0.4301022	0.7025563	1.2812142	0.52974504	1.4014976	0.7705291	1.9577237	0.7061234	0.65982634	1.0284553	0.7013312	0.19386587	1.2535077	0.13608693	0.3033692	1.1304989	0.06287741	0.37277365	0.35208508	0.6592198	0.43325037	0.9937651	0.38659665	1.2331865	0.41807336	0.47023934	1.2568389	1.2755884	0.71508086	1.0724684	0.361275	0.48979762	0.3903752	0.56216604	0.2954933	0.6189774	0.28809214	0.8553633	0.6243286	0.4796729	1.0820142	1.5117277	0.61388594	1.0864736
0	1.997492	0.3873891	1.388345	3.6481645	0.7491565	0.4900215	0.43732435	1.7745272	0.72126466	1.4294268	0.6000476	1.6341429	0.34233418	0.85020655	1.2074447	1.3978599	0.44254354	1.3999659	0.10977853	0.35824153	0.93811834	0.041127305	0.40201735	0.26505917	0.30576026	0.48587745	0.7467052	0.75690836	1.4962432	0.096796855	0.4852337	0.7516671	0.7377388	1.1580749	1.102449	0.29262912	0.4073479	0.47919503	0.8413658	0.7687154	0.7142208	0.27549055	0.76223034	0.9179545	0.5924731	0.62536234	1.0340549	0.81085205	0.8342849
0	1.6386695	0.2745019	1.8947663	3.3476708	0.7866399	0.43865067	1.0175589	2.4793515	0.46865487	0.7128025	0.81127125	1.6591669	0.18099973	1.7455051	1.0111493	1.379465	0.14733171	1.8535091	0.60057265	0.24868347	1.2728673	0.035581965	0.58436793	0.35072652	0.34779415	0.12770854	1.1752679	0.44921154	1.3463097	0.37314743	1.2770917	1.5059329	1.0214976	0.8213289	0.5101379	0.5417254	0.5721096	0.97714853	1.0484215	1.4040594	1.2054724	0.61087495	0.5293579	0.99127114	0.90803725	1.270163	1.467317	1.1063025	0.624502
0	1.637563	0.42509714	1.3199335	3.4726143	0.8253666	0.36129075	0.9556947	2.7619975	0.60331064	0.9122076	0.655384	1.9571791	0.22697864	1.3071815	1.3249961	1.125705	0.29427364	1.1345388	0.42020375	0.3104526	0.49267763	0.017072726	0.53286076	0.3107871	0.17609182	0.44139737	0.707614	1.0711552	0.8994917	0.09489254	1.2821871	0.4600989	0.76283616	0.8729044	0.6788688	0.4326976	0.06466188	1.0392209	0.5792646	1.9167424	1.0384158	0.7345027	0.7667785	1.494632	0.31234813	0.64677197	0.68600714	0.66799337	0.25032517
0	1.2422377	0.22148834	1.2125443	2.9257777	0.81946665	0.2873333	0.6648505	2.6348963	0.6535247	0.48879704	0.8514072	2.0197644	0.23675203	1.4572531	1.1977371	1.5728151	0.28858978	1.5279462	0.34205994	0.17673331	1.2706631	0.009658081	0.44654876	0.24855863	0.1002503	0.26867798	0.78931344	0.65385145	1.2623258	0.2556858	1.5176371	0.71564704	0.4308724	0.77135444	0.6534163	0.4621298	0.2779265	0.63390636	1.1577418	1.3727429	1.1475717	0.47056407	0.8737165	1.2573923	0.6490444	0.6298648	0.9176194	0.9795764	0.2149021
0	1.7622421	0.22898427	0.75259143	3.3446186	0.757179	0.79976904	0.75936097	1.3980247	0.29846698	0.8983918	0.7949582	2.0623355	0.4874975	1.418133	0.9218972	0.86707795	0.07394487	1.5977086	0.1911137	0.27887818	0.7424983	0.1373767	0.7039766	0.30961907	0.6438228	0.75933325	1.2116706	0.7491283	1.8916773	0.18017784	0.5268681	1.6651052	1.2225153	0.8526592	0.5802268	0.48592967	0.39481232	0.8160912	0.68865144	0.54247797	1.3864306	0.517537	1.1168131	0.90509754	1.1097178	1.2283165	1.0313241	0.5714565	1.479742
0	1.4387033	0.29392198	1.0078381	3.5917587	0.76352984	0.7163375	0.6768518	1.3489661	0.28243843	0.8139759	0.67758805	2.4370804	0.3684252	1.0894358	1.3492563	0.67717934	0.12876056	1.1030608	0.105932645	0.15967312	1.1690412	0.09259886	0.5383137	0.22042896	0.62945616	0.418078	1.051709	0.68271476	1.4721789	0.25600544	0.33171242	1.1287711	1.053665	0.60703087	0.6267423	0.7223209	0.74314785	1.1152467	0.48326063	0.7370759	0.9785473	0.29035747	0.8224932	1.1308817	0.5880682	1.0014439	1.1772263	0.42215252	0.8555772
0	1.9358348	0.29944465	1.1473353	2.8384435	0.59032595	0.35446173	1.0547869	2.7455556	0.6427988	0.84265333	0.56752354	1.6529782	0.28089514	1.0408792	0.94831556	1.0604975	0.24946713	1.4115766	0.52688724	0.52448124	0.9375579	0.031153547	0.74576896	0.55023724	0.24558023	0.41506478	0.90931416	0.8681071	1.0029	0.19748776	1.3029481	0.6127398	0.930533	1.4156793	0.90047556	0.2894497	0.1015667	0.8701675	1.4238778	1.3420783	0.73176914	0.51010996	0.7217193	1.5371192	0.74092585	0.43656033	0.7726459	0.92553645	0.16051902
0	1.9211419	0.20737791	1.8579675	3.4576075	1.0813622	0.466567	0.9957354	2.8703282	0.722807	0.95853454	0.6156875	1.7660196	0.17084514	1.0745921	1.1792772	1.1267375	0.2579389	1.0330389	0.33788827	0.21047737	1.3365197	0.034206524	0.5748677	0.39563987	0.14783148	0.101127975	1.2305119	1.1302873	1.4211787	0.14384955	0.94920355	0.64347214	0.6545938	1.3644	0.5216208	0.8015594	0.3470359	0.7363238	1.0526062	1.5167876	0.90884596	0.4063291	0.7990512	1.2642918	0.84246254	0.7478092	1.074247	0.9003279	0.4102551
0	2.332686	0.40370655	1.4246962	3.4185221	1.2556534	0.7421753	1.1027267	1.2012638	0.37358797	1.1908257	0.6787137	1.6201215	0.3933198	1.3020049	1.228027	0.9339487	0.05750909	1.1203587	0.25785112	0.2408875	0.7269387	0.17106135	0.6532751	0.12139545	0.6739254	0.43557453	1.1444396	1.1725785	1.283977	0.31585595	0.41685998	1.0033145	0.71382314	0.71570736	0.31767926	0.4783596	0.27317575	1.2080755	0.73638874	0.9385872	1.0691181	0.51633275	0.5747044	1.470719	0.6165773	0.923114	1.01236	0.33147502	0.8290302
0	2.318331	0.38667205	0.41689548	3.248921	0.76662683	0.4512458	0.7898071	1.7058512	0.30143356	0.66527045	0.68003315	1.8189867	0.6569419	1.1480491	1.6357391	0.6740922	0.101963066	1.124029	0.116781406	0.28661314	0.94126534	0.08693905	0.47961038	0.3698509	0.60250944	0.508002	0.9423597	0.9477915	0.8351167	0.17913462	0.63455814	1.3215357	0.925031	0.6354895	0.25526935	0.17057693	0.4146309	0.79478717	0.29205394	0.44982392	1.0501611	0.6375155	0.5885625	0.4513871	0.8468337	0.9034084	0.8206746	0.34251353	0.86095256
0	1.6268775	0.21399185	1.0303818	3.487782	0.9476757	0.3954823	0.7237659	1.7826258	0.28913945	0.8567668	0.541164	1.4457809	0.58463085	1.6820318	1.3787322	0.7004699	0.13224289	1.232956	0.7240251	0.22509159	1.5641834	0.10412221	0.7608315	0.2788751	0.9050341	0.27671915	1.3019211	0.679051	1.5387942	0.21123487	0.69675565	2.0486972	0.90712047	0.66806644	0.2575378	0.264945	0.56130683	1.4610021	0.7949916	0.36875826	1.1443136	0.48068994	0.38129917	0.9773507	0.7498005	1.1517929	0.9640437	0.44197717	0.7257163
0	2.184269	0.44292712	1.2188134	4.061062	1.060321	0.5490864	0.95873934	1.107526	0.45909876	0.8642745	1.0472504	1.660937	0.5016112	1.5648589	1.7999896	0.5646367	0.067439005	1.4375136	0.26854613	0.22198631	1.00142	0.08387171	0.99830705	0.12987867	0.6769669	0.56022733	1.1656017	1.1282479	1.5928748	0.16976923	1.2803684	1.1466976	0.8609088	0.59225804	0.35018912	0.23782149	0.1799443	1.0312234	0.6333624	0.43485308	1.5988344	0.6502506	0.5045425	1.1406928	0.68318003	0.80981135	0.8395561	0.5865267	0.616518
0	1.5615071	0.3989415	1.5456719	3.6247835	0.9458195	0.26174966	1.2577806	2.8030956	0.52470064	0.673026	0.60262406	1.7548485	0.34995398	1.3645556	1.3499296	1.2295233	0.29452878	1.3871388	0.6490299	0.37426603	1.2571824	0.038605157	0.695905	0.26323643	0.503936	0.32416475	1.0569897	1.1189144	1.3065902	0.27156204	1.4330682	0.9399955	0.7948041	0.62916094	0.5359055	0.42679256	0.2133572	0.9474618	0.78669596	1.2323513	1.2119923	0.47602573	0.5877459	1.2273468	0.46422604	0.7907752	1.3246918	0.8390926	0.33622438
0	1.929661	0.24273986	0.9942282	3.7152226	0.9420379	0.46646795	0.90484726	1.3826672	0.31413797	0.8780249	0.5973894	1.5928919	0.62843674	1.2876219	1.3344733	0.48503026	0.05422952	1.0372858	0.3525538	0.19461334	1.4970186	0.0929472	0.59064525	0.35939318	0.94257355	0.30741507	1.4679807	0.7441205	1.6602513	0.3015856	0.7426983	1.4403632	1.1085039	0.67768097	0.35293472	0.4379418	0.4704148	1.0195936	0.6982191	0.36746258	1.0048945	0.3314368	0.58227074	0.65019953	1.0535109	1.1625466	1.232924	0.35372886	1.2118149
0	1.0854001	0.3132972	1.2719077	3.169548	1.0100882	0.5219405	1.291784	1.1634256	0.37552035	0.5491249	0.8445527	1.5327003	0.63528335	1.4857626	1.2221798	0.76885784	0.13380273	1.6076611	0.51437044	0.2304097	1.0573453	0.22126834	0.5623719	0.095722675	1.004693	0.55819607	1.1441787	0.99337894	1.5226698	0.2570198	0.80656743	1.4621664	0.8836588	0.6059972	0.25797367	0.35920006	0.40969858	1.1909443	0.7668942	0.7009043	1.2459933	0.48111558	0.5252731	1.407647	0.5447438	1.1478692	1.2795707	0.31826326	0.7077559
0	1.8661842	0.2396936	1.0758915	3.3358917	0.82963705	0.4733038	0.7522389	1.3228868	0.42112604	0.7366803	0.8633808	2.0374625	0.53903973	1.4794805	1.2274351	0.9477366	0.050364897	1.340785	0.33062103	0.28902206	1.3553374	0.09924723	0.6147989	0.14936312	0.7978457	0.33650994	1.0490901	0.6895462	1.7294604	0.19101325	0.7398405	1.6035767	0.9920396	0.87599164	0.33723772	0.3227882	0.44728932	0.5295163	1.1085725	0.63487154	1.3968189	0.5541688	0.78497875	1.2068226	1.1380852	1.2162628	1.488585	0.40839973	0.9810763
0	1.4063541	0.26234746	1.4783174	3.5103586	1.2540017	0.57262295	0.7820922	1.2825823	0.31115595	0.76303065	0.94352424	1.6330812	0.25802308	1.518186	1.6234925	1.0337533	0.080330715	1.2712334	0.36383304	0.11337616	1.0515766	0.2099921	0.6935809	0.045945816	0.46785113	0.4513524	1.3091125	0.9573657	1.5441824	0.2321088	0.85582435	1.3734999	1.1198663	0.50183094	0.2695776	0.47110003	0.39506954	0.9779342	0.83213377	0.7988552	1.6549125	0.69844675	0.55374765	1.5267979	0.4951437	1.0365276	1.1264765	0.5776963	0.61800116
0	1.5031906	0.3775196	1.5826924	3.0072167	1.0815161	0.5123673	0.7264291	2.160603	0.3875162	1.0327682	0.6500453	1.5905765	0.3600396	1.3240272	1.1324694	1.0031604	0.1814512	1.8123473	0.39248654	0.41675326	1.1430514	0.030026073	0.65341365	0.30496165	0.30772182	0.47456315	1.3630414	0.6830072	1.1699524	0.24431314	1.0309147	1.130866	1.1118172	0.9219617	0.43895227	0.5643039	0.18929967	0.7459702	0.81998867	1.108512	1.0473161	0.63881725	0.60164094	1.2757449	0.5060988	0.89727056	1.1070243	0.9333144	0.44458455
0	1.5196855	0.4527588	1.460863	3.1308274	0.44799802	0.45319754	0.985887	2.503393	1.1007636	0.72458196	0.4925695	1.7667285	0.39306706	0.89912647	1.4667773	1.1710591	0.20124513	1.472719	0.3757015	0.57090724	0.6039595	0.010475101	0.5346568	0.44288418	0.28600857	0.85772836	0.68770003	1.2021599	0.74516135	0.121178344	0.9041927	0.356829	0.500432	1.2113609	0.7406964	0.36869174	0.1402109	0.946591	0.8088468	1.2709111	0.58539444	0.4194238	1.0241225	1.3541039	0.7068997	0.9834524	0.5082105	0.5113579	0.7938167
0	1.857227	0.51241577	1.87749	2.8465517	0.68696326	0.30974677	1.1037393	2.5287628	0.75408036	1.0526958	0.6291505	1.5025885	0.17449287	1.2736815	1.1904583	1.3610544	0.161225	1.9762491	0.5780703	0.63864607	0.8555848	0.002121481	0.6778884	0.33848423	0.2541371	0.5447146	0.9691539	0.9849014	0.8429079	0.30967242	1.1811959	0.47981444	0.9317753	1.5679978	0.54367644	0.36009648	0.08273451	0.6329473	1.0435731	1.6116794	0.62629867	0.50714296	0.7323171	1.3368851	0.5726207	1.088814	1.0960281	0.67657506	0.6120084
0	1.6993014	0.5870733	1.4120394	3.4369476	1.0957992	0.75253886	0.99076825	1.6609089	0.41389585	0.6499571	0.7965561	2.1676598	0.45999932	1.5726957	1.3548324	1.2408141	0.05271226	1.8337872	0.21151324	0.17875822	1.1330521	0.051680923	0.8218112	0.061779194	0.76402855	0.5297237	1.3703038	0.72673434	1.8441874	0.15601963	0.70276093	1.3948472	1.36585	0.7057657	0.27338815	0.31341547	0.26047236	0.7746801	0.4893939	0.7855388	1.6699423	0.58660334	0.79294074	1.4564403	0.38748917	1.4922982	1.0275719	0.6817588	0.78078294
0	1.3624552	0.47264034	1.2623017	3.3982825	0.6364829	0.2859711	0.8741369	2.798601	0.6648985	0.61917347	0.68469375	1.6355351	0.31232983	1.5187347	1.3924192	1.1530424	0.35279605	1.6025739	0.70518076	0.4852308	0.9953128	0.002761609	0.65840083	0.27248794	0.3111134	0.41982964	0.7446795	0.9753996	1.0885211	0.25767565	1.4765538	0.52347195	0.8654441	0.91623884	0.6091065	0.2727658	0.06399847	0.97232014	1.0079876	1.5308534	1.1000237	0.5954869	0.80654645	1.5930575	0.34534806	0.5563036	0.71091837	1.0201929	0.19244051
0	1.8320572	0.6538788	1.99965	3.2815273	1.133721	0.39540765	1.0523093	2.5345883	0.60998476	0.73524487	0.37978947	1.6348612	0.2386821	1.0697345	1.167412	1.3294495	0.20767291	1.6097574	0.35829836	0.42109853	0.64161026	0.007085855	0.97585285	0.28014946	0.33415988	0.62944317	0.83706105	1.382514	0.8079152	0.17605224	1.0736709	0.35827708	0.78304476	1.6452234	0.6607665	0.5930546	0.1039284	0.9754526	0.6369371	1.5203644	0.88058233	0.7303887	0.86166775	1.1548107	0.5486727	1.2835677	0.61979806	0.66762865	0.55449486
0	1.599422	0.5092236	1.5954728	2.9723716	0.78093255	0.41554666	1.0910969	2.7149324	0.37011814	0.49070206	0.57195663	1.7552369	0.4278865	1.2646707	1.7739112	0.90824014	0.12585954	1.237208	0.39953452	0.30102262	0.77598274	0.048081998	0.7512754	0.08825885	0.39707014	0.34762946	1.0700036	0.7116659	0.78656703	0.1965802	1.3340342	0.8118099	1.3727735	0.6067476	0.3915718	0.17740282	0.12759548	0.7274967	0.48454013	1.9267108	1.0921808	0.8385212	0.50580776	0.82169676	0.21705016	1.1140394	1.1935506	0.5670935	0.2169586
0	1.3782934	0.35027838	1.6031787	3.4363627	0.67517966	0.25565484	0.87002194	3.219546	0.7122573	0.56667596	0.58231014	1.8754928	0.14084198	1.0934101	1.0801636	1.0844909	0.44638243	0.97610277	0.4537998	0.4223811	1.0584528	0.003127154	0.40899038	0.75184715	0.2692482	0.14558898	0.9859485	1.0809057	0.88418925	0.17167608	1.8707249	0.4740289	0.85958296	0.8019252	0.5927924	0.80076593	0.26393974	1.1723903	1.0050659	1.6318512	0.77318686	0.5647289	0.607403	0.95025176	0.7321123	0.7338626	0.81507105	1.479764	0.19325404
0	1.5361735	0.2621429	1.1851747	3.5145848	0.9958297	0.51154363	0.71222866	1.6825294	0.54800355	0.9389617	0.9799047	1.8227755	0.27883515	1.8744605	1.3031548	1.2104968	0.10433078	1.2076067	0.4062546	0.2662447	1.0729299	0.120552674	0.836668	0.077217095	0.4765487	0.48029777	0.82548225	1.1292946	1.3735845	0.09289302	0.7683645	1.4940943	0.8983614	0.9966527	0.15005691	0.37733227	0.18988211	0.5828817	0.6942246	1.0851103	1.3320379	0.48773065	0.7061689	1.4670877	0.40130752	1.102029	1.1339024	0.15468608	0.5209775
0	1.5780183	0.4578773	1.6304779	3.0422533	0.60598034	0.23318678	1.1145332	2.197269	0.6376701	0.74364316	0.7408725	1.8866509	0.24390858	1.7102706	1.0633847	1.5428271	0.12458487	1.9445958	0.52206767	0.3067478	1.3709635	0.011131029	0.6466875	0.38872406	0.24970685	0.28214437	1.1962861	0.60275596	0.9590458	0.21039261	1.2108586	1.0022681	0.877451	0.68742764	0.6433766	0.35838932	0.4612807	0.6115419	0.859373	1.4608086	1.2607499	0.88269746	0.6637192	1.020933	0.35630175	1.0828471	1.3858502	1.0987022	0.50549287
0	2.1747851	0.6362925	1.3590671	3.022513	0.9528584	0.20997617	0.7961145	3.1491926	0.5350813	1.0318586	0.47588158	2.0357556	0.060987193	1.1364548	1.3362675	1.4515477	0.2094428	1.3343179	0.3035952	0.68736964	0.62479883	0.026809065	0.34746674	1.1675792	0.15684745	0.27919254	0.6925583	1.3755405	0.49680108	0.19349313	1.4184893	0.18641914	0.61268735	0.9009323	0.727121	0.49175823	0.049943116	0.87676144	0.817655	1.7511705	0.6583628	0.8667821	0.8292554	1.0067328	0.593625	0.6100594	0.62065125	0.7585768	0.31448454
0	1.4319122	0.35304067	1.5891305	3.3172357	1.0264931	0.37699053	1.0826561	2.5880876	0.8637754	0.5125226	0.48802507	1.8370872	0.37429315	1.6894075	1.3584908	1.4223605	0.3675156	1.4391477	0.3887208	0.34376246	0.73063606	0.005254803	0.88877636	0.23221895	0.32848054	0.508376	0.7780078	1.0030341	1.0540156	0.25026548	1.6261281	0.594834	1.0976677	0.97795045	0.5631131	0.5177497	0.15002695	1.1554648	0.94654274	1.7079352	1.315717	0.5331253	0.81274354	1.7692174	0.5466279	1.2457416	0.772966	1.0590247	0.25771064
0	1.5535045	0.24502985	1.156175	3.5841544	0.90541273	0.68157953	1.0768508	1.2567977	0.6538673	0.265859	0.72774243	1.7433472	0.30874905	1.4962544	1.1588796	0.73480105	0.052330952	1.4806373	0.4886718	0.26955616	1.0610234	0.03952485	0.58763623	0.06925517	1.116202	0.35986456	0.7367456	0.82054764	1.4862796	0.21602538	0.80520177	1.201876	0.9435964	0.609464	0.4093837	0.42018348	0.52648073	1.1675186	0.87714195	0.56711763	1.3845172	0.42704326	1.0966859	1.6662433	0.7807029	1.3927962	1.0870966	0.72998834	0.7889798
1	1.2259796	0.18874718	1.0835048	3.2361908	0.82499033	0.5729056	1.0969625	1.8141484	0.5410397	0.39777258	1.294854	1.8888514	0.45988306	1.9442823	1.5498396	0.92268836	0.105012536	1.883787	0.40835822	0.1821239	0.84670067	0.05245503	0.67616785	0.052615635	0.8663617	0.4995648	0.97032547	0.58227706	1.2698091	0.39053982	1.3474681	1.4315187	0.8423713	0.50096077	0.48007935	0.14832431	0.26953387	0.7436838	1.0873743	0.94501644	1.9629533	0.4298982	0.7600588	1.8072318	0.5812101	0.8200092	1.4010056	0.6848913	0.47765452
1	2.2872007	0.343896	1.3126955	3.8202758	0.93500197	0.38953826	0.540061	1.795431	0.73132676	0.8958005	0.72326064	1.8409681	0.17124784	1.5392485	1.4858775	1.0642942	0.16277699	1.2850462	0.2619825	0.23996362	1.0250528	0.056496944	0.5526098	0.3579319	0.2055995	0.08355511	0.6084652	0.7663997	1.0661451	0.24790943	1.1001216	0.7508018	0.84832454	0.6330589	0.5420016	0.39377463	0.28793487	0.8343162	0.86990136	1.0028555	1.0284247	0.7796459	0.53176814	1.0723255	0.678452	0.73001826	0.5318135	0.93066025	0.66728157
1	1.3146708	0.72713894	1.714382	2.888367	0.94146293	0.39710662	0.82018965	2.5336242	0.48213157	0.7515745	0.6834708	1.3288472	0.14038272	1.4932408	1.5909486	0.97848606	0.31591904	1.4774544	0.5137463	0.32104322	0.753999	0.018907655	0.71156764	0.12421023	0.4218496	0.90389156	1.446146	0.95959526	1.1618559	0.103461035	1.7306191	0.50995725	1.2909865	0.9421888	0.49998522	0.3363437	0.08089317	0.63723016	0.78640634	1.8436348	1.1520448	0.94721884	0.9252157	1.1264762	0.32046965	1.1217805	0.7207504	1.0489513	0.45365238
1	1.1872241	0.28039834	1.5387565	3.0622356	0.5904278	0.22860676	0.6631283	2.906166	1.2054387	0.54205906	0.6774697	1.7510451	0.16538881	1.6019204	1.134844	1.4697802	0.104658365	1.2901372	0.38202074	0.25726306	0.9441644	0.011005665	0.46465844	0.13494945	0.14488675	0.26910606	0.45773834	0.8085088	0.9952605	0.3831828	1.5132842	0.6218653	0.6470767	0.9823596	0.57444924	0.30963513	0.2058789	0.9824556	1.3015332	1.5056171	1.1566403	0.5036612	0.94031215	1.4481994	0.7723385	0.70925736	0.9618908	0.96115106	0.3803322
1	2.0033908	0.2507894	1.472812	3.8977733	0.9561518	0.3381995	0.6139252	2.0973184	0.7106143	1.0151191	0.6066772	1.63715	0.13520084	1.7493535	1.3387568	1.5639142	0.20848139	1.3919994	0.39637247	0.38060665	0.90444577	0.02850841	0.7150194	0.43072963	0.34955335	0.31162035	1.0052357	1.3933865	1.5173345	0.14803943	1.4044296	0.49516615	0.83198726	0.9478236	0.30487993	0.34907764	0.16474037	0.898369	0.9146491	0.90651375	1.0174179	0.51249075	0.89617527	1.294843	0.6493961	0.8465921	0.67007035	0.7855023	0.39356545
1	1.6853358	0.3539981	1.6706778	2.733787	1.3481477	0.3481565	0.81892693	1.7570337	0.59678733	0.6919028	0.51200855	2.0814435	0.21187559	1.0616639	1.3805416	1.8944086	0.15959886	1.4900287	0.21852596	0.43134627	0.74870807	0.029401172	0.5030201	0.2217536	0.2074605	0.45586792	1.4016912	1.2925001	1.6901166	0.16182408	0.8466234	0.50066775	0.8339611	0.84667504	0.38378972	0.26005304	0.12464766	0.70894605	0.6604762	1.1151671	0.8084528	0.7702536	0.6324011	0.9686729	0.6495141	1.0814852	0.58350265	0.74338835	0.53724843
1	1.9664656	0.30502114	1.8754655	3.0576897	1.4711832	0.51183414	1.2352777	2.0563128	0.669642	0.6154539	0.6227778	1.2976905	0.3643092	1.4532276	1.4344268	1.1581593	0.17985518	1.7577821	0.32251677	0.17232831	1.1091739	0.008669301	1.0357872	0.06046449	0.31486544	0.26655588	0.9182108	0.6843977	1.0913433	0.31385696	1.3156813	1.2620242	1.258758	1.0717514	0.20107716	0.40916598	0.16644694	0.5522383	0.9736602	1.268587	1.2312403	0.35361028	0.6857446	1.4946856	0.77007514	0.98062515	1.2082332	0.76470256	0.60297006
1	1.3231765	0.43425196	1.7591883	3.0235302	1.2128627	0.4671715	0.9103696	2.201891	0.41605592	0.5782602	0.7882598	2.0988333	0.2890299	1.860585	1.2105026	1.1991565	0.1699806	2.0084639	0.33168972	0.22283606	1.0024911	0.007406964	0.40652594	0.23576057	0.13635065	0.24387315	1.5412661	0.63690007	1.1883931	0.25040096	1.4641232	1.1890137	0.96817666	0.5048958	0.5985286	0.5391464	0.40994057	0.7924947	0.8700463	1.675567	1.1829536	1.0049784	0.6460266	1.1989173	0.6018441	0.90298855	1.3550568	1.3300301	0.3316142
1	1.6739733	0.3808657	1.6477879	2.9071178	0.8091584	0.60501957	0.97363496	1.3432089	0.48088503	1.018635	1.012932	1.8237063	0.30863327	1.2495685	0.9247511	0.8950815	0.18679295	1.1556717	0.20698231	0.22505088	1.0536224	0.05676662	0.4176043	0.31062156	0.57271856	0.5076279	0.6035176	0.73205984	1.2596684	0.1561171	0.7351144	1.3404392	1.0105257	0.7781998	0.4270524	0.5133763	0.38154438	0.75705117	0.58542615	0.99680036	1.1208973	0.41094846	0.5865893	1.3665863	0.6948852	0.8422473	1.0798045	0.51560116	0.6963063
1	1.2275646	0.56040394	1.3722135	3.094943	0.6548262	0.53320634	0.9238986	2.2059622	0.8141606	1.0276883	0.80187005	1.5964814	0.14171638	1.3976498	1.2778848	1.0677539	0.32005185	0.9952109	0.3673063	0.39257744	0.5620755	0.01653095	0.61964977	0.30919144	0.12754788	0.5554384	0.62243074	0.88551617	1.1874391	0.17291346	1.2208186	0.47008052	1.0207785	0.92295814	0.54959756	0.39209113	0.103094965	0.32021996	0.61441696	1.1757286	1.1440219	0.40663272	1.0574911	1.3952307	0.6815848	0.72989976	0.71556306	0.6350886	0.564626
1	1.5080423	0.37422177	1.8406644	3.3471434	1.0441707	0.31409827	0.8755249	1.9828088	0.5956878	0.9319001	0.6781324	1.9535862	0.252628	0.9228833	1.2216554	1.0353404	0.25432506	1.0430698	0.16751519	0.27265102	0.4993956	0.019057248	0.3376758	0.31233442	0.22242352	0.3437782	0.8355862	1.2079387	0.62526405	0.10865565	0.74707806	0.34516132	0.75462115	0.8901918	0.5767874	0.59776294	0.09896618	1.0744681	0.5763349	1.64193	0.85957885	0.76238984	0.6079057	1.2139384	0.43011057	0.6200582	0.72813165	0.38620207	0.27635685
1	1.8691684	0.46490273	1.0558978	3.1329477	0.7768192	0.24780789	0.83915395	3.4377642	0.357956	0.786729	0.38699743	1.9871752	0.13888778	0.95693505	1.0806382	1.1808846	0.45808738	1.3093071	0.39418486	0.58408916	0.9996595	0.033170823	0.4650421	0.7795105	0.102620415	0.28636077	0.9811769	0.9998124	0.9090502	0.17141189	1.4619511	0.12219489	0.770636	1.0154731	0.7722514	0.28126824	0.05284622	1.4214655	0.8627905	1.4810594	0.7066194	0.80018324	0.7790228	1.2210714	0.25504452	0.40108457	0.52210796	0.89645153	0.17456436
1	1.7606	0.46101275	1.7407857	2.775009	1.1013025	0.26293498	0.7563409	2.2559898	0.56534964	0.8989954	0.6432698	1.3883933	0.32147792	1.6358267	1.5292078	1.2391863	0.24659912	1.4724733	0.62565535	0.29626033	0.9119633	0.012727213	0.88637	0.24910074	0.31227747	0.49775815	1.2395434	1.2032601	0.8610917	0.15623064	1.1386114	0.5488275	1.0224385	1.2128706	0.327245	0.5230892	0.105024286	0.82365006	0.8257005	1.5827699	0.984041	0.617139	0.7029968	1.5454837	0.34646454	1.071378	0.92987555	0.8687621	0.37315986
1	1.325779	0.40268296	1.5708126	3.335682	0.94571054	0.310371	0.91567224	2.4923744	0.61481273	0.7644664	0.6285199	1.93676	0.11310946	1.1776208	1.5084177	1.4382627	0.4430618	0.8776232	0.29310152	0.40005222	0.73826545	0.019294737	0.51596546	0.36203116	0.16134664	0.37840256	0.54383475	1.4602592	0.7987968	0.12436672	0.872356	0.14953732	0.5360414	0.7824546	0.9625384	0.74467003	0.102842115	0.83557993	0.734419	1.6873728	0.77426356	0.6315814	0.7762478	1.2737755	0.4610788	0.6895242	0.7272529	0.6678491	0.2350079
1	1.6082302	0.44200608	1.801104	2.8682222	0.7664129	0.57245976	1.2483025	2.0510275	0.68911976	1.0139817	0.93270785	2.116294	0.29121694	1.4614505	1.326142	1.2185454	0.20386477	1.5367827	0.3907625	0.3268211	0.8831373	0.09157472	0.66093516	0.23186378	0.41348705	0.55696225	1.2254773	1.0544468	1.2014331	0.260929	1.1659478	1.061768	1.3412569	0.934169	0.70205444	0.5576866	0.09710249	0.28418013	0.80282503	1.5958226	0.9920814	0.6058929	0.7533863	1.7659194	0.45021144	1.0570828	1.4231452	0.5702029	0.75605375
1	2.125211	0.54171604	0.8234058	3.110473	0.58130527	0.4869437	0.97358096	1.5801022	0.48733604	0.9450022	0.74920326	2.3300745	0.42682368	0.93749565	1.2602041	0.98735654	0.082028896	1.1540914	0.23031971	0.40584072	0.8493252	0.10990846	0.7033688	0.19900481	0.67616373	0.63762254	0.85840297	1.0756439	1.0285937	0.29612917	0.6278896	0.5917974	0.7110033	0.779035	0.7349981	0.19156629	0.21098055	0.9843334	0.53232926	0.7753879	0.8888634	0.58293754	0.8075059	0.89240414	0.38783026	1.0411965	1.0408318	0.60107446	0.71650976
1	1.3818288	0.7320752	1.6534946	2.733223	1.0458215	0.44664288	0.8606189	2.9288697	0.87931406	0.82881343	0.5326421	1.5299193	0.08741467	1.2039082	1.0289496	1.1629784	0.43386474	1.1289028	0.44273964	0.68139535	0.63439643	0.011071592	0.6363781	0.52114344	0.27086502	0.4542574	0.69200885	1.3590995	1.0396446	0.23418005	1.6133044	0.34199542	1.4520602	0.8991941	0.79007757	0.4979577	0.08095784	1.1388464	0.65362895	1.8014635	0.7720096	0.5116724	0.75505024	1.0120445	0.43483868	0.8696688	0.74612725	1.0301398	0.18675366
1	1.6179965	0.40742382	1.2254407	3.5066338	0.57559294	0.2667824	0.8788163	2.939803	0.6252642	0.7371476	0.60377383	1.8076638	0.365426	1.3714362	1.7737635	1.0580208	0.32930538	1.4483517	0.43452388	0.2739376	0.69495416	0.015009681	0.54825157	0.1655404	0.38437086	0.6063827	0.9983534	0.7703529	0.8526056	0.09348634	1.6565642	0.30178544	0.70423514	0.8779298	0.6518472	0.27780753	0.063205115	1.2895429	0.8858589	1.9912572	1.0615686	0.678846	0.70985895	1.4039727	0.40254498	0.7504762	0.8585231	0.5925985	0.4401715
1	1.9567134	0.42421708	1.4011244	3.5070994	0.7230692	0.38193196	0.8354337	2.490066	0.75760734	0.90553796	0.58663744	1.694151	0.13669448	1.3854256	1.382665	1.1608771	0.3265546	1.3864536	0.4058835	0.4228994	0.8748653	0.016362345	0.6838604	0.47965944	0.2471268	0.33451304	0.4752548	0.95351994	0.7082555	0.16620399	1.0709018	0.3494035	0.7281358	1.126666	0.9961589	0.4620024	0.16827914	0.694037	1.1708729	1.5441756	0.90160155	0.51909506	0.84330946	1.391573	0.6805007	0.9524345	0.89401305	0.49789315	0.4727245
1	2.0721102	0.38950008	1.2794626	3.3535872	0.7638133	0.47842225	1.0379789	1.9776119	0.456544	0.52797186	0.5540949	1.7648661	0.5696985	1.3352983	1.6885952	0.98104125	0.068186894	2.0239065	0.4787863	0.36576712	1.0456171	0.02593412	0.68448764	0.20708573	0.75590545	0.3856926	1.0963202	0.77916044	1.1739953	0.17425951	1.0189375	0.9528994	0.87266904	0.66606754	0.25435734	0.22650865	0.23652242	0.94729686	0.89733905	0.97537833	1.3032328	0.8325703	0.63142496	1.3555924	0.62367916	0.91617376	0.86161005	0.5902249	0.5809068
1	1.1605675	0.30792102	1.4452145	3.1087043	1.2757124	0.72578084	0.97212565	1.6792202	0.41394368	0.8162281	0.88071746	1.7074753	0.35149577	1.1701156	1.08244	1.1119049	0.13794036	1.2389889	0.3829245	0.14650021	1.2480882	0.0614663	0.65468085	0.17774871	0.58772284	0.40145174	1.1500623	1.1054436	1.3938007	0.25404727	0.6074408	1.1544704	0.94552606	0.9088081	0.46279263	0.6689475	0.43547264	1.6264126	0.6599226	1.011773	1.0461586	0.37898064	0.6571097	1.2205384	0.4577218	0.7286015	1.2413428	0.64374536	0.47283414
1	1.9268996	0.5634908	1.8125769	2.5899699	1.4810355	0.28743923	0.73602545	2.6086576	0.5342183	0.62102157	0.60120094	1.6657379	0.2695139	1.2754588	1.640371	1.4238139	0.13585968	1.6821425	0.3048229	0.4112813	0.5932917	0.012685361	0.66770065	0.27401295	0.24455765	0.34320942	1.5118818	0.9280384	0.96089137	0.25762218	1.4214563	0.91856897	1.4207281	0.7515888	0.72271794	0.6090833	0.11122155	0.82380265	0.8258454	1.9071684	1.2044182	0.6498286	0.9910204	1.0183127	0.7644368	1.1848028	1.1041746	1.3016984	0.39275423
1	1.198385	0.47165108	1.8795815	2.7583277	0.71829146	0.60827625	1.0512743	2.110699	0.507373	0.9481443	0.7659115	2.2509305	0.37888113	1.1626897	1.0582715	1.0468843	0.37417206	1.3695805	0.27490646	0.32375965	1.141484	0.056157857	0.54141307	0.20323727	0.3253587	0.39215228	1.1296097	1.2305198	1.2646681	0.24204907	0.991222	0.6240377	1.2473818	1.0072209	0.6306614	0.441348	0.10217168	0.55242985	0.4872226	1.3935709	0.8492748	0.447414	0.663049	1.4302435	0.3774504	0.9300162	1.0643177	0.5183119	0.5883898
1	1.4132462	0.454498	1.431418	3.5223672	0.98638374	0.21748163	0.8289686	3.3767436	0.54064655	0.6024108	0.7558871	2.0385408	0.14423284	1.0375459	1.1269959	0.90037	0.56398237	1.0244106	0.48047146	0.45807287	0.9152531	0.032095484	0.5293297	0.49631804	0.15810233	0.19603752	0.72551054	1.0654947	0.9690697	0.14081398	1.9968542	0.43523106	0.8936414	0.8013471	0.71376514	0.6641824	0.22102891	1.1611428	0.86329424	1.6621876	1.0254215	0.496855	0.44578874	1.1072669	0.5072469	0.5976114	0.65669125	1.2509358	0.09620964
1	1.456325	0.55657244	1.5306702	2.987213	1.2960913	0.38421646	0.87696457	2.849586	0.50077593	0.8170066	0.5157995	1.6015583	0.31269345	1.4359295	1.5967566	1.2981642	0.27550632	1.6113682	0.53329396	0.43339816	0.7335515	0.007355279	0.97296965	0.18686189	0.3405165	0.5856133	1.0494801	1.0839145	1.2181145	0.12419828	1.3946365	0.635051	0.9498369	1.1373295	0.40378532	0.40671244	0.17755295	0.9030221	0.9030937	1.1350712	1.2080933	0.6169566	0.8088633	1.3099921	0.5576758	1.146661	0.7020924	0.72972715	0.3834929
1	1.7199531	0.39852974	1.7226272	3.858199	1.4202358	0.44111502	0.7429093	2.1955938	0.62035114	0.9044132	0.6312944	1.67732	0.3368301	1.230884	1.6591686	1.3214055	0.17833379	1.1846701	0.3903219	0.23964155	0.9011829	0.11745094	0.8660977	0.18376596	0.37426504	0.36513984	1.195144	1.4122864	1.3818562	0.10478772	0.9307154	0.95443815	0.9605798	0.5598095	0.4448425	0.5851059	0.2693442	1.245388	0.7316249	1.3549745	1.1778091	0.64178663	0.7189225	1.2138087	0.7696975	1.0837271	0.66829294	0.93872726	0.4427506
1	1.1027929	0.53274965	1.6094854	2.8060431	0.697558	0.956951	1.4438775	2.1153946	0.46596152	0.5271254	0.7001728	2.2684617	0.33791402	1.0947874	0.8532731	1.243754	0.17478108	1.1479313	0.10721572	0.215697	1.1865352	0.091711	0.90334904	0.04090642	0.69251424	0.61589795	1.3756118	0.77647567	1.5388758	0.35207212	0.5955881	1.1101949	1.0613353	0.9862875	0.59857875	0.23142919	0.20853472	0.86146814	0.50557536	1.0657579	1.2847972	0.4744564	0.6820195	1.0086864	0.44543487	1.195819	0.9737576	0.5250614	0.592842
1	1.7272685	0.60955167	1.4906986	2.988935	0.90704715	0.33911207	0.98354435	2.943222	0.6672842	0.7639852	0.7067138	1.7467597	0.48648715	1.5953938	1.5011442	1.1888311	0.24864452	1.9433155	0.6333284	0.22753191	0.66215557	0.02241396	1.0385758	0.20094857	0.37139386	0.58917063	1.3389735	0.7571823	1.1431925	0.2274267	1.5292052	1.0870264	1.4099991	0.92981184	0.52907	0.6003702	0.10915245	0.6635407	0.78314936	1.4292614	1.0845392	0.5387682	0.7747778	1.38597	0.45284915	1.0573901	1.3259983	0.76162875	0.51846284
1	1.9227326	0.5630654	1.927887	2.4824522	0.99200714	0.2896191	0.68569964	2.134637	0.71304744	0.82255346	0.70212513	1.4191399	0.3467191	1.4911144	1.4908788	2.0018916	0.097292766	1.8228022	0.4803732	0.22687237	1.0051731	0.004400042	0.7675763	0.38595957	0.25922498	0.63842374	1.3013089	1.0929382	1.4621781	0.16272703	1.5504434	0.50344265	0.62692344	0.89099866	0.1268565	0.33088052	0.09337353	1.4822689	1.0010564	1.7835134	1.0074446	0.879286	0.7035729	1.3264517	0.7125816	1.0541645	0.60949916	0.93030995	0.5044283
1	1.636142	0.606956	1.3004912	3.543865	0.6172715	0.52858865	1.1518772	2.5071754	0.75337815	0.8171021	0.4579535	1.2679999	0.15916544	1.3677095	1.2347181	0.8800853	0.3698772	1.3256054	0.58698684	0.3533578	0.7455655	0.018160943	0.8365325	0.16999784	0.29232562	0.40256888	0.6233492	1.1501868	0.9356051	0.11796558	1.4865354	0.34567446	0.91617787	1.0823519	0.48227268	0.20711882	0.09662698	0.8961856	0.9150191	1.2681878	1.0278811	0.46114033	0.57910997	1.3572257	0.2116479	0.47821262	0.7852744	0.63458973	0.19568564
1	1.5854902	0.5594244	1.2850968	3.5082026	0.78435826	0.47614035	0.9643549	1.7585497	0.4787094	0.9043201	0.90813583	1.8065994	0.5501944	1.4514363	1.2662859	0.9534135	0.26306045	1.3409483	0.21143954	0.05174049	0.79383427	0.027421644	0.7090204	0.04512318	0.13358524	0.55411047	1.1106248	0.40646932	1.2307496	0.1764254	1.1735364	0.72025967	0.5880841	0.74301505	0.5795972	0.36030203	0.12149817	0.5534838	0.7265693	1.3657312	1.6401298	0.5673595	0.56256866	1.4076698	0.44662926	0.3909076	0.9482299	0.4223934	0.3239272
1	1.7732097	0.47306883	1.53035	3.6180727	0.98832405	0.89943856	1.0482509	1.622991	0.4888822	1.0087194	0.7522514	2.2228737	0.23048499	1.4356353	0.8145448	1.2144433	0.17636725	1.3674581	0.114953205	0.17583829	0.7867463	0.11351877	0.7341346	0.037669405	0.27870694	0.45854515	1.026008	0.76371574	1.417193	0.14398876	0.8477999	0.9559485	0.6763386	0.7986393	0.491464	0.2522492	0.2246796	0.77086776	0.45043153	1.046116	1.4162322	0.25566834	0.6938268	1.6002896	0.39546782	0.855816	0.74328935	0.42802685	0.5092727
1	1.7985884	0.21014377	1.4354252	3.2521749	0.8135438	0.29749045	0.87510836	2.0099514	0.40209538	0.56628275	0.87615967	1.5665492	0.30191168	1.8664638	1.349822	1.165724	0.13067894	1.3843433	0.462043	0.29412588	1.5152268	0.01468866	0.5992516	0.32977942	0.2918087	0.21939239	1.0018603	0.70689267	1.387555	0.16069418	1.2483244	1.2461718	1.1316806	0.7724574	0.48757917	0.403068	0.49223268	0.64772534	1.0814017	1.1344421	1.1976333	0.5341625	0.77916324	1.1908121	0.9525339	0.77638173	1.1942167	0.7290214	0.4932323
1	1.3183327	0.30921158	1.043638	2.9782774	0.51251584	0.7562026	1.0850148	1.3832122	0.3001017	0.87321925	0.85371053	2.2648833	0.45156512	1.4367942	1.3109499	0.7433497	0.11828462	1.4502006	0.32050985	0.2248647	1.3438205	0.08590783	0.5158191	0.29514349	0.83543575	0.6610899	1.1139373	0.7022701	1.4561512	0.24002011	0.5054354	1.2910262	1.1782312	0.8434133	0.57780343	0.38405922	0.37055337	0.66576916	0.564986	0.70230985	1.335064	0.30406487	0.74982035	1.5432296	0.4476926	0.9612106	1.1170872	0.44003966	0.74914986
1	1.9659156	0.3889987	1.3570939	3.0668325	0.8026104	0.3247917	0.8839389	2.2054214	0.58957404	0.76074344	0.535358	1.6801732	0.2493092	0.9500815	1.3730829	1.1210182	0.16167618	1.5500057	0.4526151	0.45211813	0.6505101	0.017453235	0.683138	0.3825231	0.26365834	0.40142763	0.7749668	1.4566144	0.7787274	0.14639238	1.039465	0.4957816	0.6858047	1.1777732	0.6350512	0.3660487	0.09444126	0.9491292	0.90569943	1.288082	0.675381	0.5109906	0.8864215	1.4211707	0.6647358	0.8556498	0.87516075	0.7166976	0.48385075
1	2.0660286	0.29724208	1.2570919	3.4918294	1.4274758	0.3815743	0.529714	1.5681572	0.44305405	0.52599496	0.65905344	1.6182851	0.5054428	1.5450495	1.664319	1.3790452	0.09449332	1.922589	0.44608802	0.23946822	1.0397571	0.075036064	1.1018884	0.16020101	0.7340708	0.44283414	1.2150104	0.7677843	1.6828196	0.2880052	1.3645109	1.987409	1.1374559	0.6216238	0.32476526	0.4849537	0.38936028	0.8431441	1.3450443	0.8973672	1.8001233	0.44982016	0.79561996	1.4777682	0.8438242	1.5409154	1.0070299	0.7248481	0.8279527
1	1.9696256	0.29284388	1.8468126	3.0659266	0.73421466	0.48343965	0.98049027	2.1213717	0.8006368	0.8364203	0.66413456	2.3504415	0.10744814	1.450761	0.99142134	1.5259614	0.20964326	1.4859602	0.42465702	0.28995782	0.9857747	0.016191738	0.5134004	0.46569353	0.17087828	0.13326743	0.54009604	0.8990711	1.0318816	0.38784373	1.0538796	0.55255777	0.9440737	0.90288174	0.43093902	0.77432466	0.18935718	0.7990779	1.1289307	1.5854176	1.0627549	0.80304146	0.83436465	1.3258345	0.7087854	0.79409224	1.3262969	0.85007226	0.31834188
1	1.6928958	0.43425956	1.6929765	3.1889849	0.8005082	0.33888072	0.8684108	2.5753427	0.65686595	0.90046513	0.6453797	1.8664796	0.25867686	1.4187679	1.1934583	1.2125983	0.28550735	0.9983921	0.3427726	0.22951192	0.7537627	0.039905943	0.4188429	0.21297273	0.29072708	0.57693994	1.033867	1.1187152	0.8757461	0.19908416	1.1586385	0.4716686	0.8814051	1.0037848	0.71012694	0.6722414	0.07335246	0.6957088	0.7500158	1.777642	1.3155571	0.5737676	0.752441	1.4019176	0.49082008	1.048541	1.044603	0.41417405	0.48663834
1	2.0413105	0.31102896	1.7290233	3.3436935	0.7517355	0.2782878	0.7191428	2.337161	0.5068514	0.7738954	0.62744707	2.2095225	0.16306254	1.4684407	1.1803564	1.3617522	0.24356546	1.5419688	0.25561267	0.18890578	1.1492821	0.011341653	0.50193787	0.51584995	0.120405726	0.29898754	0.95495075	0.49975607	0.9596431	0.17118932	1.2128979	0.3646598	0.9184431	0.9389022	0.7769874	0.32819077	0.13006921	0.6542025	0.79059017	1.3397276	1.2148415	0.5562412	1.2060353	1.3422507	0.8115762	1.1027902	0.7396069	0.48594323	0.45019183
1	2.1341376	0.3453787	1.7050954	3.60425	1.2445024	0.39132467	1.2045115	1.8366036	0.46400964	0.8252151	0.75048006	1.4919275	0.56265783	1.2594737	1.640177	1.1627998	0.101174355	1.4560206	0.5556116	0.3653113	0.9441571	0.11142174	0.862446	0.1797622	0.7331051	0.5053692	1.5991035	1.1247684	1.6163445	0.17343342	1.0171818	1.0373185	0.84844387	0.743303	0.26283523	0.48697975	0.2159692	1.1270219	0.8201207	1.0539057	1.23169	0.53175783	0.86129963	1.433265	0.7301185	1.0169256	0.9655582	0.52105564	0.5787509
1	1.6792924	0.37004405	1.7579674	3.2235038	1.100733	0.4610283	1.121176	3.2812283	0.4159052	0.86376417	0.6520718	2.1526947	0.10084295	1.3573214	1.0905976	1.3273466	0.2542921	1.1538334	0.3496819	0.3148245	1.156458	0.025924247	0.3329859	0.53581816	0.126836	0.2221904	0.78980625	0.86604923	1.1683948	0.18141259	1.5941397	0.4499939	1.2363374	0.9264683	0.48367217	0.66361934	0.12399834	0.97531027	0.808562	2.4375	0.8036067	0.832184	0.55420107	1.3876677	0.5187918	0.30493563	0.9140171	1.0216761	0.16796711
1	1.5507828	0.54849833	1.7116659	2.9683843	1.1369973	0.29387778	1.1038458	2.8707378	0.5921169	0.58437973	0.547623	2.3340282	0.1919671	1.4110016	1.2447977	1.5075217	0.39400896	1.2110802	0.3491153	0.3788023	1.0615807	0.004775907	0.3349952	0.3358929	0.2662192	0.27447784	0.6659456	1.0313518	0.79332477	0.23364803	1.6030753	0.4914468	0.7022236	0.76215744	0.6126494	0.6907797	0.15706769	0.6965812	0.8217481	2.1393545	1.2930793	0.7655763	0.78895885	1.2204074	0.6484302	1.0302728	0.9774879	0.9632513	0.27528208
1	1.6015842	0.3515248	1.3124644	3.4746203	0.8085264	0.50818884	0.91795784	2.4558194	0.68345016	0.95480055	0.73927885	1.965735	0.16406849	1.1556728	1.4302461	1.1262462	0.24146491	1.2296011	0.300006	0.24227835	0.6209416	0.022783032	0.77971256	0.22603089	0.19819322	0.5816704	0.64729506	1.163164	0.9045316	0.14447048	1.1918318	0.48997352	0.82480377	1.0795447	0.5576284	0.30158898	0.10930952	0.5906075	1.0999757	1.357914	1.1276387	0.64546025	0.79130906	1.4090623	0.62487537	0.38353553	1.1446497	0.4638907	0.3197633
1	1.4391959	0.5117214	1.2990786	3.2878687	0.78458804	0.5548599	1.10206	1.9080416	0.41617703	0.8337771	0.92136973	1.7750304	0.46859646	1.6421182	1.3921368	0.9371747	0.2178076	1.1687133	0.6621041	0.4074464	0.8439727	0.12712027	0.6447064	0.19905554	0.50079715	0.5376546	1.0779467	1.0425918	1.1333346	0.11328307	1.2791556	0.7060348	1.037596	0.4685159	0.440593	0.3387435	0.09873585	1.0673375	0.6206775	1.1434977	1.1247603	0.70656025	0.5431258	1.1887083	0.269211	0.56228876	1.030904	0.6501499	0.42729932
1	1.6513294	0.48645937	1.2346267	3.3191466	1.100195	0.3956524	0.6031415	2.1176474	0.47376224	0.95809346	0.77568763	1.3971494	0.19873492	1.6359441	1.4796824	1.0820059	0.24927074	1.1992581	0.641208	0.32171845	0.7561252	0.065175116	0.90293556	0.22339761	0.30982193	0.44733837	1.1199803	1.2635057	1.2116567	0.075585455	1.3069239	0.7451344	1.0000861	0.58716315	0.27664047	0.46964973	0.064703554	0.9775916	0.7696469	1.2736553	1.3035349	0.71361667	0.66898775	1.1712419	0.25491163	0.61340415	0.8449816	0.7931687	0.28019753
1	1.4627944	0.49249345	1.6432915	3.0952914	0.51644427	0.60811	0.9829286	2.0296168	0.5906249	0.79164463	0.63423276	2.1174147	0.16413037	1.1877131	1.0555104	1.1354352	0.2556751	1.1033399	0.19608277	0.42333794	0.81190765	0.014284387	0.62684304	0.13739207	0.28245604	0.27107882	0.7368117	0.9721142	1.1036515	0.18183695	0.98108095	0.4711776	0.99925715	0.7352892	0.68379617	0.2992545	0.21020594	0.57449204	0.6512536	1.1166208	1.4078863	0.5890301	0.9979773	1.4332782	0.52496463	0.7383864	1.0451764	0.53082997	0.26940078
1	2.1313467	0.5086907	1.3183259	3.683003	1.017873	0.50392115	0.9897837	2.562188	0.64534104	0.90949076	0.6721299	1.4050528	0.29919177	1.3495113	1.6172171	0.9766764	0.3181582	1.1464994	0.64241016	0.5113185	0.9097985	0.10663668	0.8375884	0.29319042	0.26246208	0.42945352	0.87842643	1.2962179	0.9776554	0.11430348	1.4952339	0.7108912	0.9993585	0.79647243	0.65336674	0.37032306	0.098503195	1.2421496	0.7040704	1.4170134	0.9670292	0.5757454	0.6586639	1.2541028	0.2726039	0.68767065	0.72693163	0.91516733	0.44479647
1	1.3963389	0.21109983	1.6351832	3.001155	0.69583255	0.41845787	0.9167011	2.179931	0.6813414	0.81027263	0.7338631	1.9023706	0.29349625	0.868713	1.041918	1.4842281	0.23109116	1.4303188	0.25572377	0.31215376	0.75742507	0.02500347	0.58820504	0.12537101	0.33722517	0.37442824	1.1111834	1.2221516	1.4077166	0.28704837	0.76962674	0.841188	0.73477143	0.9877949	0.519212	0.4498919	0.25025797	0.61203164	0.9392369	1.1244712	1.0634017	0.32464156	0.8536355	1.1541619	0.75404704	0.95569474	0.8896276	0.41473037	0.55416065
1	1.9801457	0.27215114	1.1058366	2.808137	0.7855221	0.2810101	0.86209434	3.16387	0.6982889	0.38122553	0.8134273	1.9120592	0.36174428	1.5047114	1.559007	1.6979864	0.28874198	1.8127929	0.6976039	0.5289107	1.5206406	0.003105185	0.6002715	0.36487627	0.24483956	0.17850178	0.7410766	1.1303099	1.0296401	0.19497895	1.9604989	0.59838486	0.6011438	0.6894338	0.47058487	0.24350144	0.1520337	1.3024932	1.4620624	1.8906606	1.124006	0.90778726	0.7090594	1.1414691	0.61500156	0.67276293	0.7545146	1.4224789	0.20278208
1	1.5027086	0.54938906	0.95144063	2.8830795	0.7857401	0.35787517	0.7556509	2.7815871	0.76542807	0.80960625	0.5969128	1.6745805	0.27529553	1.0157957	0.9568189	1.0495036	0.32235423	1.5216626	0.5080461	0.5193101	1.1734712	0.030242667	0.4877663	0.58410805	0.12467258	0.49813417	0.79544795	1.051377	0.907508	0.1594738	1.4403714	0.518167	0.39750716	1.0419494	0.72759634	0.42241797	0.15148604	1.1252404	1.1006334	1.3666117	0.73411	0.7488962	0.72022086	1.2710284	0.57187617	0.4569463	0.7090884	0.77872384	0.22240703
1	1.7695707	0.4357109	1.5524311	3.3392503	0.83598936	0.4010607	1.1570302	1.9219482	0.7057883	0.7904162	0.610477	2.0607271	0.31436273	1.1321917	1.2766303	1.2413983	0.18101057	1.4656514	0.27350503	0.28240842	0.6295172	0.03545537	0.44941467	0.24500108	0.37888038	0.6753785	0.9272045	1.0534196	0.89741856	0.24003436	0.8057289	0.5551926	0.74050045	1.0639001	0.53212684	0.40260988	0.23060104	0.52161366	0.9245389	1.0567956	1.1451794	0.37706548	1.0801114	1.3225662	0.578865	0.9216355	1.0662398	0.3798769	0.40207413
1	1.5145227	0.51108176	1.2596991	3.1326814	0.47323924	0.66328144	1.4013119	1.8323687	0.48329294	0.7730719	0.9038384	2.2462025	0.31516662	1.4854995	1.0796602	1.1051012	0.154751	1.0032587	0.2592386	0.15141381	0.9954251	0.045176975	0.48370123	0.10902707	0.47079176	0.34546348	0.8930848	0.93930113	1.393079	0.1337557	0.87347835	0.7916796	0.6462561	0.8978704	0.27598426	0.13846801	0.17683348	0.8584483	0.48694974	1.1784225	1.3278334	0.64833486	0.63215375	1.1744262	0.5818037	0.8500439	0.62585545	0.347713	0.50068235
1	2.2070773	0.37322775	1.0678892	3.366675	1.0743341	0.50536853	0.83729416	1.7888796	0.4732836	0.71036166	0.60817325	1.1943034	0.55603456	1.237359	1.3402864	0.78019947	0.17838217	1.652169	0.28785536	0.24458128	0.84899336	0.1268516	0.49084866	0.22416507	0.83722925	0.24493568	0.8831759	1.0791142	0.9862424	0.15650405	0.87465936	1.2293283	0.82952017	0.755184	0.3833084	0.24109599	0.27661276	1.4189794	0.7551501	0.8988026	0.8010994	0.46990207	0.6515158	1.2552617	0.44427904	0.9010029	0.6600827	0.64207596	0.7136141
1	1.3790181	0.6943568	1.3462951	3.0472782	0.5071574	0.29931062	1.0325707	2.59179	0.57189715	0.85483533	0.63827944	1.7498862	0.29000825	1.460519	1.0732524	0.97202504	0.3903237	1.3147506	0.43865854	0.3871706	0.58219534	0.039165374	0.3399865	0.13198821	0.24354184	0.5632571	0.83708143	0.9438658	0.9640919	0.08784634	1.3688892	0.500277	0.79755384	0.7916452	0.5313892	0.32298994	0.094029844	0.42605725	0.88025045	1.4695203	0.8467881	0.60230446	0.6942318	1.29323	0.37539372	0.5407894	0.9212947	0.47097537	0.22642614
1	1.5850959	0.21816477	1.6550802	2.9695537	0.87888974	0.22209525	0.94596696	1.9692885	0.76849514	0.6485616	0.70074236	2.0327919	0.24426183	1.2709897	1.3016241	1.5346677	0.35660008	1.4763175	0.4335031	0.27054068	1.1390756	0.01809855	0.59645	0.22419597	0.42237955	0.29972148	0.91876864	0.91681933	0.84514654	0.25291604	1.1851132	0.8798129	1.0937397	0.9081096	0.8305692	0.61897385	0.31806082	0.514498	0.91626793	1.7429421	1.0650493	0.43849546	0.8663077	1.8323745	0.5619288	1.2651874	1.5185786	0.61187124	0.4432743
1	2.1710324	0.66933817	0.9600775	3.1516418	0.7374028	0.563798	0.9164067	1.6581218	0.3864312	1.0144131	1.1738247	1.4924078	0.5305963	1.4695865	1.5256928	0.7680883	0.11378193	1.4304578	0.3283154	0.27308944	0.8421638	0.06535228	0.8282628	0.10331515	0.40921703	0.48701018	0.7938906	1.0645188	1.3744626	0.090562664	1.0131334	1.0408434	0.70487076	0.5603323	0.31884757	0.25088608	0.09736888	1.0276402	0.54062957	0.7493342	1.3133366	0.73423934	0.5191871	1.1651472	0.29922798	0.55700296	0.99463034	0.41039687	0.35921746
1	1.7378731	0.45508724	1.4753764	3.5677056	0.8547003	0.24263991	1.1199738	1.9345677	0.39859757	0.90566343	0.5996107	2.0380607	0.3641732	1.1170685	1.1897061	1.1056857	0.2907633	1.7383891	0.36521295	0.27968928	0.5341839	0.010358856	0.53694427	0.15998268	0.4740946	0.66282666	1.1296048	0.8283051	0.95871556	0.13842604	0.9609541	0.6601771	0.66272646	0.9499303	0.49654388	0.41153744	0.08734964	0.99235845	0.6750257	1.397351	1.1639975	0.69353175	0.76330686	1.564741	0.687982	0.8485476	0.77436435	0.61139244	0.41306278
1	1.3003814	0.26294395	1.1326973	3.0622978	0.69246376	0.3473754	0.8664699	3.0309775	0.7920043	0.6121831	0.38407964	1.5706316	0.22155151	0.90774375	1.097376	1.3678315	0.28781244	1.2397888	0.2838633	0.32847074	0.51529366	0.000577015	0.703151	0.39262927	0.21393575	0.38544494	0.6783301	1.2242409	0.95397407	0.15583469	1.4999396	0.2645411	0.8045523	1.2490035	0.42115498	0.26751515	0.023235125	1.4614387	0.84787136	1.5116408	0.83373415	0.662754	0.6682178	1.2800152	0.8002234	0.6031882	0.42225477	0.834872	0.43434384
1	1.6868848	0.31997833	1.6027371	3.6150103	1.0710771	0.37563607	1.0748392	2.17985	0.57448035	0.7945361	1.078407	1.683969	0.37217742	1.6258045	1.4322218	1.1372237	0.15232356	1.4331495	0.72068024	0.31502375	1.4755673	0.03063778	0.73887724	0.32121223	0.27750173	0.14867204	1.2359551	0.65933466	1.4782416	0.2705277	1.4175981	1.1821405	0.61788327	0.85262716	0.46918997	0.3962951	0.51868004	0.93272173	1.2561738	1.0475531	1.2298445	0.4801783	0.67372465	1.329926	0.57263863	0.8153327	1.389806	0.79660195	0.25228587
1	1.9339857	0.32258368	1.7846044	2.9952655	0.86195415	0.3849189	1.0723174	2.4820697	0.7413086	0.667307	0.38334745	1.6764306	0.10649563	1.1064833	1.1987572	1.4415166	0.35588166	1.1878488	0.34279606	0.42382112	0.881951	0.011894628	0.6613248	0.4300643	0.22763772	0.47106695	0.67443097	1.2070819	0.8802287	0.24624239	1.2123882	0.21596143	0.9658069	1.7014618	0.7211196	0.335315	0.054875214	0.8520197	1.0961455	1.4734455	0.94970673	0.39541033	0.715731	1.2144969	0.79821736	0.8911638	0.5313796	0.89261717	0.4233536
1	1.540076	0.46545756	1.3893471	3.3161561	0.7996949	0.3419855	0.67747647	2.6208615	0.95230293	0.96567357	0.796669	1.5994737	0.37878323	0.97252685	1.4873464	0.7966495	0.31399855	1.3484187	0.33157918	0.24730182	0.5214025	0.020948011	0.48357508	0.3265629	0.2991084	0.53696024	0.7757079	1.0530362	0.8108031	0.10828728	1.3219256	0.40500948	0.5415896	0.97047096	0.5540678	0.50530964	0.069978826	1.1942027	0.9612039	1.7088724	0.6883182	0.63188976	0.59748155	1.2596182	0.36025447	0.49456465	0.8621181	0.6532955	0.3330874
1	1.3464966	0.26030648	1.334676	3.0217314	0.52021027	0.6607365	0.97056854	1.6889107	0.5094575	0.885699	0.7597504	1.9201669	0.28066945	0.99083453	1.1530387	0.9961477	0.238923	0.9157519	0.14038147	0.20132314	1.2262595	0.11159131	0.4388893	0.12536636	0.44080597	0.27779922	0.81049067	0.9442273	1.4039569	0.12175901	0.37517893	1.0230931	0.5020357	1.1986065	0.40541375	0.4628805	0.2901626	0.99857074	0.63215756	1.1142621	0.94092697	0.35322168	0.7021421	1.332916	0.4627764	0.7713074	0.73330694	0.22504804	0.5580074
1	1.6814557	0.24657282	1.6725757	3.2718225	0.8558131	0.27097124	1.2284335	2.7744231	0.65875983	0.36732027	0.7768974	1.7407347	0.2106252	1.2529564	1.6654913	1.4060206	0.18229392	1.6944082	0.565943	0.20220631	0.6996597	0.001701091	0.7011769	0.15260671	0.41598305	0.27122477	1.0898893	0.99777377	0.6961535	0.11646611	1.4079134	0.49215552	1.0524055	0.6804428	0.42727247	0.25877312	0.122105725	0.81544346	1.0540622	1.902147	1.3619326	0.6797508	0.8454101	1.5596372	0.57837766	1.0095853	1.0915164	0.8141347	0.20396112
1	2.0626805	0.31791896	1.6285856	3.0579207	0.85493165	0.24264975	1.0548285	2.6584132	0.48586068	0.65007323	0.7052401	2.009909	0.15873352	1.4113067	1.0875838	1.40973	0.25593433	1.5469512	0.44706658	0.2962852	1.1904532	0.015719881	0.3475287	0.3489016	0.18462811	0.23477313	0.80865926	0.77296877	1.0896643	0.27230853	1.5395434	0.5725471	0.89128125	0.7518694	0.61473405	0.5553867	0.12565906	0.6422634	1.0723666	1.8038776	1.0309277	0.75852066	0.8674061	1.4799786	0.5078748	0.90304345	1.1654352	0.88706815	0.33343935
1	1.5934843	0.59788394	1.0177673	3.0842855	0.7923491	0.30122226	0.937617	2.9913647	0.36754915	0.97213167	0.7071972	1.946774	0.25404942	1.2787266	1.2132667	1.048142	0.2955124	1.3289907	0.34975114	0.4290868	1.466795	0.032347593	0.66418785	0.48970896	0.089112595	0.35601565	0.624418	0.96028686	0.75798404	0.10853578	1.5563444	0.24509808	0.42545044	0.84531945	0.56383556	0.34223235	0.0948395	0.6402061	0.89220196	1.6175811	0.6960318	0.9380541	0.63725847	1.2737095	0.32593134	0.38797152	0.69305223	0.8194492	0.10470608
1	1.5177019	0.5139979	1.2053235	3.5020146	0.8224095	0.5241802	0.6313493	2.678946	0.5925881	1.0027449	0.59988415	1.3302681	0.15966977	0.9095494	1.362292	0.71069455	0.49374545	1.0162503	0.40389732	0.26922908	0.53805065	0.06456809	0.7487622	0.2270727	0.16697629	0.4476169	0.6324491	1.323433	0.9861076	0.09496024	1.4024435	0.2937683	1.0627084	1.0828816	0.65927917	0.49823964	0.0660616	0.9545781	0.73234296	1.3491607	0.82743007	0.5905386	0.5833941	1.2504865	0.21297662	0.20942304	0.45862055	0.5417934	0.22066528
1	1.0584434	0.5847056	1.5336213	3.0942202	0.81527233	0.29281765	1.0145757	2.6036596	0.5763574	0.7575084	0.6296885	1.9604086	0.2438964	1.1738938	1.4960715	1.3237935	0.49620324	0.987533	0.4544322	0.29533556	0.6243837	0.028441293	0.5363444	0.22878607	0.37457544	0.32150176	0.8322491	1.1062411	0.8516173	0.05890562	1.2956275	0.30387187	0.716744	0.79542553	0.55277395	0.56217206	0.0851498	1.455403	0.8315919	1.9874669	0.81189716	0.66584903	0.4321369	1.3092365	0.2763135	0.39183277	0.81842107	0.92435735	0.07498931
1	1.535013	0.35408166	1.7808323	3.0515232	0.7273952	0.5948122	1.2042263	2.5819106	0.5891448	0.7459101	0.7305789	1.6432436	0.117785685	1.3068322	1.3045889	1.3340865	0.23940243	1.0347493	0.35075164	0.26455122	1.0222362	0.04081901	0.67056465	0.12087758	0.15265873	0.31548324	0.8450161	1.1761862	1.0797392	0.22693324	0.976903	0.7247419	1.0205814	0.96020144	0.5907931	0.3928075	0.16943975	0.32832155	0.5063492	1.6606646	1.1469696	0.3805954	0.67257184	1.5766594	0.285597	0.69126254	0.8317503	0.51940155	0.2972095
1	1.4387141	0.2717833	1.4393616	3.6865163	1.0398997	0.3761988	0.73885626	2.1057246	0.6919633	0.6773275	0.5871281	2.0039163	0.42610165	1.1093142	1.2686242	1.1084651	0.39275557	1.2193995	0.31294125	0.314936	0.63307244	0.017319556	0.46288058	0.25192356	0.2671222	0.42701876	1.0403295	1.2639643	1.2531003	0.18817791	0.8460322	0.67897886	0.7604751	0.934006	0.743514	0.6232157	0.41237974	1.3028457	0.794556	1.1634669	1.1155435	0.5244913	0.737449	1.4583738	0.7138283	0.81415117	0.7230438	0.8267721	0.46883425
1	1.5427845	0.6004772	1.0820774	3.2446501	0.782553	0.5013148	1.0167631	2.6284757	0.41102678	0.87783927	0.8217458	1.7434771	0.26186293	1.307698	1.5327874	0.73077744	0.45675385	0.7838862	0.4687746	0.34088203	0.6537172	0.034589313	0.6958156	0.18497069	0.20565556	0.6641286	0.9598287	1.0824363	1.2951058	0.0875955	1.5509173	0.48197672	1.0900054	0.7657155	0.40742233	0.19069746	0.054520033	0.81103003	0.659229	1.4419026	1.0537038	0.7650718	0.65214413	1.1676617	0.22931962	0.32765642	0.64977986	0.61121637	0.19650164
1	1.5613582	0.09673664	1.4089214	3.4027677	1.0166692	0.34649083	1.0521687	1.4894855	0.4287024	0.8620628	0.81544644	1.4332532	0.2939961	1.7861271	1.0123128	0.87334764	0.22193345	1.4721129	0.51243204	0.28398296	1.4359822	0.051760357	0.83309895	0.37513843	0.41717485	0.21304354	1.4621576	0.73321694	1.5102582	0.3165531	1.1685466	1.3762634	0.98341095	0.8141013	0.40115687	1.0679501	1.0098666	1.1889457	1.2318059	0.574655	1.0052905	0.4935511	0.71476597	0.95919645	1.3345019	1.5293592	1.5642871	1.3978214	0.61279756
1	1.1147718	0.37062487	1.3619194	3.161215	0.7393598	0.15631922	0.7217023	2.7623777	0.6341957	0.600796	0.8195111	1.4333727	0.28394127	1.4994596	1.727736	0.9403883	0.43400365	1.1863595	0.89710045	0.3311739	0.6484977	0.003097314	0.5680469	0.20957944	0.33877176	0.37148964	0.8174192	1.0005481	0.98129237	0.10962233	2.1459117	0.6336242	0.9576957	0.5116778	0.2820046	0.41393393	0.040231604	1.2972131	0.97023875	1.750092	1.1443553	0.728136	0.50160635	1.471566	0.22706126	0.42094466	1.1158445	0.9682962	0.054664347
1	1.8438915	0.4684797	1.7849255	3.6415443	0.98579484	0.3355836	0.7559973	2.3613243	0.73395956	0.75903136	0.44320706	2.1784036	0.27498496	0.93826854	1.1969429	1.1533718	0.257441	0.9473909	0.23800689	0.22730695	0.76651794	0.023721203	0.5666891	0.3486403	0.18650873	0.31573102	0.9589165	1.278389	0.8029405	0.20865034	1.2861017	0.42556632	0.99954987	0.7656156	0.7336317	0.56115454	0.07604004	1.1232731	0.6737674	1.6201214	1.11804	0.8367103	0.5586047	0.96744984	0.4933021	0.99134445	0.8216014	0.7123669	0.40926555
1	1.5795075	0.37088925	1.5437205	3.432208	0.8751295	0.22378124	0.8232292	2.7891014	0.7620753	0.84803647	0.54227626	1.6662812	0.2526786	1.3135065	1.4250396	1.0663298	0.54439557	1.3054935	0.5490553	0.39201394	0.69025606	0.002331511	0.6371464	0.31310365	0.26871678	0.3002636	0.9017815	1.2975056	0.91744906	0.08881039	1.6032491	0.3625108	1.0651214	0.97592807	0.52209955	0.5714791	0.10192956	1.291403	0.80132717	1.5038608	1.1542832	0.67321604	0.5048336	1.6190507	0.40277293	0.6712772	0.65250903	0.8024675	0.2526039
1	1.5925895	0.24718207	1.8071512	3.228338	1.1922164	0.47499058	0.9874627	1.83227	0.6674403	0.8349077	0.87971306	1.9819905	0.30960932	1.158364	1.1763264	1.0976475	0.23304202	1.2940218	0.15338613	0.16703327	0.8687141	0.046520017	0.5044376	0.32011744	0.46988183	0.33871272	0.90983623	0.9278802	1.0892226	0.24935502	1.1541258	0.9291388	1.0268711	0.8631374	0.58737636	0.62590736	0.25627404	0.9499042	0.74143726	1.239529	1.0178565	0.52322686	0.8923581	1.5178237	0.7864689	1.0875744	1.172593	0.63876784	0.5784476
[truncated: 463 more columns]
