# Supplementary material for: MRI-based 2.5D deep learning and radiomics effectively predicted microvascular invasion and Ki-67 expression in hepatocellular carcinoma
Source: PLoS One. 2025 Nov 14;20(11):e0336579. doi: 10.1371/journal.pone.0336579 (PMC12617848; doi:10.1371/journal.pone.0336579)
Supplement: S2 File — (ZIP) [file pone.0336579.s002.zip › Data/featuresResnet50-Testing.csv]

label	feature_0	feature_1	feature_2	feature_3	feature_4	feature_5	feature_6	feature_7	feature_8	feature_9	feature_10	feature_11	feature_12	feature_13	feature_14	feature_15	feature_16	feature_17	feature_18	feature_19	feature_20	feature_21	feature_22	feature_23	feature_24	feature_25	feature_26	feature_27	feature_28	feature_29	feature_30	feature_31	feature_32	feature_33	feature_34	feature_35	feature_36	feature_37	feature_38	feature_39	feature_40	feature_41	feature_42	feature_43	feature_44	feature_45	feature_46	feature_47	feature_48
0	0.6432872	0.19713715	0.54486245	0.17036965	0.12625654	0.92898333	0.14588659	0.2942137	0.7819363	0.4771705	0.153435	0.12590073	0.15083154	0.35791513	0.0689983	0.19816008	0.048599523	0.46564716	0.8961088	0.58026147	1.2673357	2.8729427	0.54741925	0.15585181	0.17896862	0.07846033	0.021340948	0.59286314	0.2709448	0.119180985	0.23777355	0.41228348	0.1874756	0.53405595	0.28469378	0.31997323	0.12699118	0.29696974	0.4197084	0.11562671	0.091393165	0.36923918	0.027315691	0.16984841	0.41448298	0.14148249	0.2663614	2.8938527	0.36100537
0	0.3228809	0.24467827	0.18873325	0.21769673	0.13861129	0.8652941	0.15628947	0.2595895	0.69205296	0.2634679	0.12877482	0.14126281	0.107096635	0.22395791	0.055312548	0.16879223	0.04454898	0.48163873	0.5979472	0.7483488	1.0208726	2.1661296	0.49215472	0.10274299	0.25842506	0.06256386	0.037229616	0.5235529	0.2616099	0.14182153	0.17999625	0.31162208	0.108358875	0.73713744	0.5436906	0.19051518	0.15314408	0.2866193	0.43261322	0.18404539	0.053371433	0.53619665	0.09085451	0.11544676	0.3588452	0.08920901	0.23222	2.5840437	0.279689
0	0.39199072	0.07306917	0.4755077	0.24059913	0.12074116	0.79697	0.13492554	0.2561008	0.43612316	0.28673106	0.19293489	0.09459081	0.12878746	0.18850805	0.05933645	0.024047336	0.041674696	0.28046557	0.5612294	0.8574618	0.80567706	2.2435064	0.3279818	0.09152594	0.30729133	0.04454362	0.019893	0.3769622	0.21789926	0.18845846	0.083555415	0.40170377	0.05551637	0.54322064	0.3601294	0.15968601	0.056412198	0.22783822	0.46765321	0.24863818	0.038524985	0.459366	0.056348994	0.123233244	0.32414344	0.12687479	0.1584891	2.642751	0.23846714
0	0.43704107	0.19934087	0.21285324	0.13808	0.12798046	1.0673693	0.22168499	0.34699634	0.8194788	0.3279297	0.21427454	0.24262299	0.12120063	0.4109517	0.08810007	0.105848745	0.04316857	0.5679052	0.68402463	0.67857623	0.8366459	2.5575585	0.8286291	0.12936793	0.2709257	0.15073326	0.034584634	0.6288532	0.16882199	0.14484295	0.3207661	0.26315808	0.25587472	0.8796614	0.5803828	0.1641207	0.11941402	0.4072967	0.39847085	0.16446447	0.091026194	0.39773455	0.04011251	0.20116219	0.5081929	0.18039052	0.17011493	2.8003492	0.3644643
0	0.2953527	0.2118865	0.23690817	0.1450486	0.1635091	0.8906566	0.1563001	0.29557067	0.6435185	0.18926144	0.12501353	0.12352906	0.1293349	0.12604399	0.043756276	0.25648236	0.048693072	0.33195764	0.4347501	0.7854833	1.0416701	1.7953577	0.41657665	0.088581026	0.3322982	0.103369065	0.029735075	0.44053897	0.28243873	0.1233242	0.2471869	0.33538157	0.11517179	0.6570981	0.5159153	0.11531453	0.16143624	0.31547156	0.3993574	0.21565963	0.05410588	0.6766247	0.07645684	0.09072292	0.34267917	0.17116985	0.22256653	2.5548341	0.29702112
0	0.43170097	0.13145858	0.29571426	0.12449612	0.113693	0.78239304	0.2685393	0.33765948	0.54927814	0.31073427	0.17779231	0.3670246	0.11091314	0.4232295	0.0975204	0.17200276	0.062332433	0.5567489	0.64152557	1.0514834	0.8009415	2.231955	0.60702765	0.14978224	0.1739375	0.15384795	0.031058617	0.39076596	0.15319395	0.088785425	0.2085769	0.32816112	0.25397393	0.91760856	0.35863817	0.29001367	0.10192038	0.22290793	0.51907456	0.11992356	0.034573026	0.3464365	0.03910685	0.1593952	0.464841	0.18853793	0.21977687	2.7693884	0.42803195
0	0.51165426	0.28344628	0.33604953	0.15312187	0.15696314	0.97120637	0.15250446	0.41051257	0.8797952	0.4013079	0.18422411	0.18676911	0.16701457	0.3653215	0.07385532	0.27401006	0.049019437	0.535519	0.8902963	0.47395298	1.0794833	2.8521132	0.81821334	0.16940594	0.22905831	0.07134778	0.046114307	0.49989083	0.26287466	0.19853748	0.27750677	0.3196831	0.23870055	0.70497346	0.3414557	0.32656923	0.16269079	0.2829636	0.506927	0.1471335	0.074903846	0.3721419	0.041090824	0.1944984	0.389947	0.09038146	0.24171798	2.8655262	0.3289055
0	0.48782936	0.08301075	0.57968074	0.21077548	0.14445035	1.0970547	0.16132213	0.43453398	0.49890655	0.23240055	0.17047396	0.19307975	0.113569096	0.33300716	0.07569825	0.09688811	0.08756138	0.5508627	1.0725557	1.0200619	0.95753735	2.5019548	0.6959639	0.24029984	0.18891168	0.12187912	0.009327292	0.5736156	0.18910168	0.1752591	0.32852143	0.38002086	0.18865946	0.70001584	0.2988338	0.35442498	0.07010922	0.2111418	0.44441465	0.10183079	0.09805592	0.6019869	0.045758706	0.1354798	0.411488	0.1104949	0.34901744	2.897641	0.46061113
0	0.65753794	0.306308	0.388513	0.24577673	0.20890883	0.9161972	0.057548515	0.15595908	0.7862878	0.31348744	0.15065308	0.12904856	0.17288399	0.40837273	0.015987115	0.15491831	0.025970442	0.4731891	0.6110199	0.75582254	1.321002	2.916719	0.4018321	0.11605322	0.3554743	0.13543443	0.05204789	0.54862136	0.28146577	0.2032919	0.12736194	0.2517002	0.12160546	0.78976595	0.4640816	0.3426166	0.13043109	0.40152702	0.40388876	0.31345055	0.06936768	0.5980792	0.14751859	0.15138777	0.46090764	0.1280282	0.32807517	2.3041713	0.19906747
0	0.45281777	0.12675196	0.5987734	0.21015069	0.14712927	1.0618844	0.17637351	0.37550908	0.47571057	0.19860722	0.14544503	0.19829783	0.103516445	0.35871077	0.08037292	0.065548666	0.07006044	0.586069	0.93673015	1.0247735	0.9625934	2.272299	0.6970143	0.192193	0.15479377	0.08249685	0.027314367	0.5525207	0.19979715	0.16778578	0.26710483	0.30708787	0.28285652	0.707337	0.37935126	0.22044958	0.07734425	0.24280223	0.37859365	0.09990256	0.07167046	0.5365741	0.022779955	0.16921718	0.43180054	0.07741903	0.3384032	2.6416116	0.4311098
0	0.35907868	0.11099899	0.29928157	0.26930058	0.12528482	0.92049277	0.13972272	0.42119223	0.41472578	0.21318242	0.18085282	0.12107405	0.119806394	0.2782088	0.06699803	0.021809699	0.03575112	0.39891052	0.6748882	1.0262072	0.81820846	2.4460592	0.48705134	0.08836084	0.3231532	0.023544988	0.01918766	0.4861423	0.21718799	0.22958133	0.08508445	0.3642713	0.08373462	0.7205498	0.3045018	0.19383277	0.097975165	0.1880483	0.4050805	0.2076512	0.025747884	0.41015813	0.07324907	0.10846635	0.2555669	0.07334488	0.12917493	2.787042	0.16140443
0	0.5994557	0.21739784	0.3685671	0.13173012	0.11265749	1.1351478	0.16034736	0.20402828	0.7762814	0.42535573	0.2430375	0.30464107	0.2742798	0.5495377	0.05446852	0.04440005	0.036598288	0.67530864	0.86284477	0.8548204	1.0640602	3.3123136	0.7256177	0.20972446	0.24466085	0.1323096	0.012686227	0.5216819	0.32661578	0.103218354	0.2565511	0.2711439	0.13138911	0.8669611	0.60147566	0.38723224	0.07244536	0.5094304	0.43936005	0.2461191	0.044290677	0.25788957	0.060644366	0.157218	0.44101483	0.22010998	0.34984925	2.8938541	0.47563434
0	0.7747196	0.40059477	0.47802368	0.21497008	0.116440676	0.922048	0.20165345	0.17009722	0.9702462	0.396944	0.20453458	0.13652997	0.23758945	0.33656102	0.08742772	0.17965406	0.04987181	0.5579301	0.551105	0.52042997	1.317136	2.9191566	0.40901938	0.1369895	0.27655602	0.20009036	0.06161637	0.46875715	0.30225772	0.121969916	0.25468454	0.51501256	0.08753141	0.5946313	0.5690856	0.390055	0.17332017	0.42116037	0.40459108	0.24567012	0.07243229	0.51355326	0.077085875	0.1788525	0.48467797	0.18337739	0.36599255	2.564808	0.4372607
0	0.22814843	0.26628676	0.12226067	0.17086093	0.25732312	0.7413085	0.10193435	0.44439185	0.5242761	0.09417689	0.1090228	0.16511987	0.15624581	0.106817774	0.040242083	0.21624959	0.014540474	0.36307293	0.40717134	0.82872754	1.1464934	1.5710477	0.31518263	0.046655122	0.30143413	0.061712854	0.08518325	0.43425792	0.29883516	0.28768173	0.14124225	0.30947503	0.14430577	0.76808697	0.50651354	0.14816238	0.2466328	0.49501887	0.39954227	0.35545784	0.0535412	0.5545275	0.118951626	0.080492154	0.2566191	0.120695	0.24208282	2.3101754	0.1812474
0	0.36910805	0.20218271	0.19452928	0.1961915	0.1958272	0.95055586	0.201547	0.22932641	0.54347193	0.14826049	0.16120714	0.14156437	0.104941316	0.15380117	0.05808074	0.08441295	0.05175207	0.38712084	0.3983406	0.98200613	0.9942693	1.7199159	0.31490162	0.09305779	0.3146492	0.10012788	0.024884813	0.33313352	0.2647696	0.116458066	0.23782052	0.42153427	0.08206246	0.64156336	0.39517924	0.14255403	0.082735464	0.21596046	0.40452132	0.16050902	0.037000407	0.6298934	0.06938683	0.08690366	0.35324377	0.09695732	0.21502455	2.648724	0.17780419
0	0.5013087	0.3165739	0.29086325	0.21618362	0.18112968	0.8899086	0.1144261	0.17647235	0.5113369	0.19827144	0.1593836	0.14702089	0.08510197	0.23734291	0.022944877	0.039451476	0.022812754	0.47481453	0.47731173	1.0411328	1.1768095	2.2536557	0.39559212	0.07942922	0.30027446	0.07681449	0.047011368	0.43913642	0.22254553	0.11057673	0.19948754	0.36562127	0.10540959	0.63309014	0.52864045	0.21672384	0.10794547	0.31894806	0.44423532	0.23718049	0.04853231	0.5578891	0.14465594	0.15927705	0.3299147	0.13561012	0.35280696	2.5810995	0.2974044
0	0.58203816	0.12718683	0.6176301	0.12520412	0.115629174	0.8563553	0.30979818	0.23954616	0.7022255	0.32699302	0.16666152	0.30120805	0.13587475	0.40928784	0.14417285	0.21484971	0.04015403	0.49996468	0.55382544	1.02449	0.9867315	2.6644769	0.6322235	0.23248754	0.2481603	0.23903173	0.055536833	0.38137496	0.14699027	0.04015475	0.20271236	0.49296713	0.2216631	0.48746508	0.4740879	0.34714693	0.10582559	0.32443875	0.48487893	0.1240274	0.08522639	0.3656004	0.05482892	0.15670496	0.512092	0.26448044	0.30098	2.625953	0.59660363
0	0.5126509	0.20547013	0.31110862	0.120165706	0.110367574	1.0565298	0.16842973	0.32695892	0.7527789	0.33073914	0.18378292	0.20454223	0.15624323	0.45531344	0.043883212	0.116665184	0.02595134	0.6782918	0.7828696	0.91780853	1.1235914	2.9116511	0.8087629	0.14437553	0.30225614	0.09025229	0.06865549	0.420993	0.3265591	0.11512792	0.2659683	0.35697818	0.25054342	0.9073871	0.5144915	0.36698622	0.10792269	0.40195456	0.3983502	0.19194612	0.041732065	0.38565865	0.13986526	0.19598664	0.35838762	0.1540614	0.30884385	2.625445	0.44700631
0	0.58208764	0.15327647	0.3857085	0.14121631	0.119630836	1.0131749	0.19425222	0.26390538	0.45170265	0.24113779	0.20525977	0.20265114	0.16178338	0.31457433	0.06771815	0.057233077	0.056002956	0.3763345	0.60033035	0.87535155	0.8522232	2.4649978	0.6143232	0.18817537	0.2632621	0.11065666	0.026222194	0.39336106	0.13460413	0.08164385	0.2117228	0.45481175	0.21319957	0.7703198	0.40716475	0.35261124	0.09821516	0.283981	0.48908654	0.22431497	0.07864834	0.29102525	0.051604968	0.13235012	0.43008175	0.22731867	0.24152513	2.6259892	0.33443058
0	0.31427145	0.21319945	0.1629754	0.19560319	0.1785976	0.9099522	0.06127361	0.26001427	0.6669339	0.13854513	0.13553268	0.15032366	0.11803087	0.18639061	0.00531223	0.149537	0.014265122	0.35234973	0.49896175	0.82937175	0.95376754	1.4512732	0.30170164	0.06832072	0.366706	0.048389357	0.036328934	0.40939882	0.26259825	0.1556996	0.13970561	0.35480064	0.0846908	1.0189154	0.61213475	0.16861068	0.21954362	0.2588547	0.43600857	0.2800618	0.033293437	0.758406	0.08241929	0.13866708	0.3466509	0.113146536	0.25101236	2.3595333	0.1540303
0	0.44754505	0.18970501	0.39294392	0.110371955	0.16568184	0.65774316	0.18344465	0.3631498	0.69048285	0.23701984	0.1280726	0.17311896	0.18364275	0.24543469	0.07645404	0.21288541	0.029844413	0.418662	0.7686516	0.46555227	0.9219759	2.050077	0.4212911	0.13194284	0.17459664	0.11519412	0.07779345	0.4159723	0.20435074	0.18643868	0.23943579	0.4412533	0.17904197	0.73768604	0.33768696	0.27981192	0.1486348	0.3720213	0.43804786	0.18299687	0.08918309	0.4012856	0.053299047	0.093083814	0.3949831	0.09744165	0.25357404	2.5738132	0.24410775
0	0.49950543	0.12327857	0.5105353	0.13711417	0.16837585	1.0356437	0.11230912	0.22589922	0.91238534	0.43152586	0.19890574	0.18079986	0.21206021	0.5383943	0.044667743	0.11356429	0.017069079	0.5196547	0.82057226	0.84254134	1.115651	3.1007466	0.59779775	0.20717327	0.20225978	0.07765864	0.025554026	0.5200662	0.26240808	0.12649547	0.1771581	0.30343136	0.16324872	0.79367644	0.4911027	0.5372	0.065619044	0.26789683	0.51473427	0.19512197	0.06503547	0.3617868	0.05311774	0.17795907	0.4112947	0.20236686	0.20956933	2.7755375	0.3751041
0	0.53539145	0.14663163	0.3657443	0.119148776	0.13452294	1.0907164	0.20162669	0.24207072	0.7041522	0.31787568	0.17362276	0.18846634	0.18676147	0.41244745	0.078970864	0.087147936	0.04984697	0.5705225	0.6917108	0.94577426	1.1314956	2.9670568	0.63237584	0.2157814	0.24660413	0.16514908	0.033540778	0.6308772	0.1972274	0.04788499	0.29779515	0.31650543	0.15383664	0.7807161	0.39508376	0.27154064	0.088790484	0.30839995	0.38209233	0.19812527	0.045511194	0.4558167	0.058722705	0.09151713	0.41400585	0.21347365	0.24864884	2.8977025	0.4367723
0	0.3796466	0.264623	0.23639105	0.18358232	0.17820771	0.89795464	0.13234664	0.20977885	0.581475	0.17976396	0.1101002	0.13263251	0.097456664	0.1980971	0.028580619	0.086228855	0.021935971	0.42899254	0.35821956	0.9297966	1.1653565	2.075932	0.38328156	0.11101917	0.27080444	0.07974852	0.03870356	0.4748154	0.20715009	0.13799323	0.20844825	0.25646764	0.1045772	0.84061027	0.4925922	0.18189329	0.12752594	0.30995852	0.4276623	0.27293488	0.04958645	0.65532506	0.096064486	0.11086946	0.3511243	0.14461182	0.23259178	2.5998266	0.23435242
0	0.38614672	0.11249521	0.3988112	0.25586173	0.14649566	0.91247845	0.17834167	0.18431556	0.4867528	0.16798355	0.180132	0.13862523	0.08667046	0.3010521	0.039249983	0.0693543	0.016204212	0.48062602	0.6045431	1.1730425	0.91761637	2.3659585	0.4516229	0.068311386	0.19648398	0.11156567	0.019061279	0.36317995	0.20400147	0.11209698	0.36488792	0.3125455	0.123114385	0.7736634	0.39275032	0.26620692	0.060085	0.45831975	0.47530594	0.2924024	0.020297298	0.38898176	0.12299818	0.14887974	0.2509725	0.17428277	0.19409874	2.8341317	0.48837623
0	0.3706314	0.3045614	0.2019285	0.12924615	0.18532717	1.0548949	0.18894853	0.27724782	0.6781075	0.21933976	0.13929479	0.16794184	0.16011253	0.25649807	0.033671983	0.11732701	0.0230826	0.59043264	0.48890972	0.7766774	1.158047	2.2810543	0.4536245	0.092662826	0.30060846	0.10940919	0.07116136	0.54421556	0.35645005	0.18192123	0.23789808	0.3249132	0.13472363	0.7198313	0.5330638	0.27562207	0.22079377	0.36825424	0.43935236	0.33201593	0.06474669	0.48769173	0.08174999	0.13228765	0.33696553	0.18734834	0.25838226	2.7871459	0.3288979
0	0.32386127	0.28026125	0.2297557	0.21035323	0.175684	0.8289295	0.12503825	0.1517215	0.7213681	0.29561716	0.1005677	0.064461656	0.14733517	0.16307566	0.036152594	0.14530347	0.025074793	0.41522202	0.46424434	0.79020756	1.1511273	2.1300726	0.45691183	0.08980556	0.25962394	0.078940794	0.03920587	0.44482234	0.29716697	0.07762352	0.20434952	0.23183483	0.077924654	0.65073586	0.45048064	0.18517081	0.15886115	0.3568907	0.40973285	0.2937592	0.071162514	0.51469177	0.071468465	0.118572585	0.34942335	0.119153276	0.29104906	2.5902567	0.29573378
0	0.6871269	0.22357124	0.5725238	0.14012782	0.13864326	0.9393854	0.19188486	0.20502688	0.77930206	0.3684351	0.18921289	0.11694195	0.15024729	0.4963998	0.052074026	0.17235307	0.054209825	0.5433341	0.8189487	0.55668765	1.2129741	3.2704165	0.6517269	0.1572565	0.29726583	0.08368288	0.064622045	0.4976896	0.18652862	0.15545335	0.24256016	0.450047	0.1897181	0.5724504	0.3708855	0.40204582	0.1193414	0.29346505	0.3376465	0.14102249	0.06093836	0.45877516	0.04499933	0.15171485	0.35804942	0.09988718	0.3597001	2.422793	0.36717367
0	0.5662041	0.13028766	0.3866665	0.24165839	0.10594508	1.1003902	0.14379486	0.28280735	0.6383082	0.35167855	0.20919707	0.17945845	0.11890738	0.44612905	0.05930755	0.041792393	0.042940397	0.5679379	0.81264627	0.8930238	0.98332435	2.8552012	0.6961744	0.22506303	0.19636661	0.0702437	0.007121548	0.59622264	0.20700227	0.15488029	0.2859055	0.30654842	0.18453397	0.6620363	0.42545652	0.24542469	0.065729685	0.2340955	0.427282	0.06891278	0.08398586	0.51719743	0.032144196	0.15982765	0.48871648	0.1270633	0.2701466	2.977684	0.38970178
0	0.42556092	0.21436995	0.3836148	0.13314445	0.16077991	1.0728652	0.14917664	0.2333696	0.9568772	0.34589484	0.17273813	0.2371672	0.27609813	0.46702242	0.040628124	0.24793045	0.03914399	0.5586979	0.64337224	0.5871892	1.0350984	2.6361783	0.65921754	0.22982608	0.20288442	0.21838515	0.033577885	0.5469462	0.31467593	0.10734216	0.2323574	0.30062404	0.16146548	0.66604954	0.4674313	0.32228115	0.08379813	0.4003348	0.4366231	0.3864019	0.063524805	0.31425	0.046047125	0.09608391	0.42775306	0.1793106	0.34263337	2.6635864	0.47936094
0	0.6705169	0.23392013	0.3625544	0.14728883	0.13922837	1.0395272	0.22036369	0.19965938	0.88956976	0.45256573	0.20946231	0.16358887	0.21295746	0.36701414	0.08425321	0.20815256	0.031819783	0.44101897	0.5610218	0.52239966	0.87973654	2.761421	0.68954897	0.1538963	0.21961656	0.2048231	0.053626902	0.40483373	0.20200472	0.11369344	0.20510912	0.43676892	0.21513434	0.412	0.37018672	0.29343477	0.11206975	0.43358475	0.48191977	0.21424341	0.0725087	0.39411566	0.032863982	0.13610525	0.44936627	0.16036499	0.22193018	2.7995956	0.4460412
0	0.61083275	0.30844268	0.27775598	0.14284968	0.15923607	0.9396971	0.12364503	0.19810767	0.708446	0.2217875	0.19854878	0.05001551	0.14779669	0.25711876	0.041971356	0.13403964	0.013671739	0.36436722	0.66633624	0.76670444	1.1250032	2.6016448	0.49853748	0.058132313	0.30636	0.03652482	0.053761624	0.38518152	0.17778338	0.17096063	0.2207485	0.37778938	0.15974467	0.72042334	0.4650618	0.38264373	0.115387596	0.41891545	0.43854576	0.1838632	0.048381228	0.47373122	0.093238935	0.1499162	0.2670425	0.059366535	0.266542	2.5903945	0.22613761
1	0.7178644	0.19498938	0.63012147	0.23338598	0.21415283	1.016852	0.12600318	0.24154313	0.83284545	0.45963115	0.16595231	0.09148515	0.1243882	0.47484672	0.056898747	0.16970952	0.020134235	0.3360203	1.0813655	0.49747753	0.88703865	2.8968577	0.4627329	0.21949215	0.16732952	0.044917747	0.027072644	0.30130786	0.19780079	0.26093316	0.1509909	0.5498005	0.29677227	0.57143337	0.18306461	0.35296294	0.09472638	0.21243925	0.43884897	0.10181978	0.13325132	0.29023668	0.01881134	0.12924059	0.34744307	0.09251501	0.13894707	2.8242218	0.29094934
1	0.36742312	0.08030184	0.16021201	0.10891874	0.11662344	1.0227218	0.18809673	0.35781577	0.52810544	0.20001933	0.28365782	0.21703781	0.23351794	0.12756553	0.058396395	0.17412755	0.06816266	0.31308046	0.26069877	0.7851139	1.0024803	1.8726343	0.30696684	0.26262	0.3402205	0.09182381	0.11687041	0.46694213	0.16320847	0.09111632	0.12690027	0.6217139	0.07451628	0.30318218	0.25886077	0.16472748	0.20894171	0.30381596	0.43610728	0.25463995	0.12526414	0.20398681	0.030600362	0.07044429	0.39965275	0.2433343	0.20447683	2.5791109	0.25688118
1	0.38587993	0.1372576	0.30270153	0.25174633	0.1308187	0.8892839	0.16755603	0.20318641	0.55063456	0.34145594	0.20595846	0.111777745	0.17477855	0.20018387	0.041476645	0.08149303	0.004055064	0.28130096	0.4186485	0.9938522	1.0984457	1.8744216	0.23555826	0.06368291	0.34258932	0.16625907	0.0394888	0.3491854	0.2675119	0.19221656	0.12510666	0.27635694	0.068983294	0.5816862	0.32838562	0.13639247	0.053581495	0.30320638	0.41750905	0.3073261	0.070875295	0.32014978	0.09779922	0.15669972	0.37931973	0.20142418	0.18362395	2.744873	0.20802753
1	0.3890814	0.16370063	0.24584952	0.252706	0.1294486	0.66383874	0.12744908	0.21455719	0.38723597	0.19810168	0.22982655	0.10300302	0.080957904	0.12042506	0.043204088	0.048583593	0.020524342	0.23025778	0.4156821	0.87193125	0.7886621	1.9436009	0.25434965	0.07280207	0.37698945	0.046424147	0.019829717	0.23631693	0.122316614	0.34615603	0.06130951	0.41714936	0.08861078	0.7682847	0.389127	0.18181257	0.13288262	0.30541262	0.51718414	0.2972102	0.036931816	0.42297143	0.05775329	0.05014788	0.2673597	0.13266383	0.08455479	2.650539	0.19608845
1	0.5808488	0.17542824	0.5886692	0.08356133	0.11975485	0.6936604	0.15641662	0.3661265	0.7596516	0.37183785	0.16063824	0.19174568	0.06824705	0.4606124	0.08513058	0.1367521	0.031619567	0.47726986	0.8417024	0.5709855	0.8658529	2.4157894	0.5624213	0.14932512	0.1132609	0.055707842	0.047068074	0.45234898	0.07229795	0.12074871	0.21039772	0.47202083	0.32479674	0.54874295	0.21647115	0.266056	0.08298503	0.24367952	0.38279334	0.060783938	0.08554472	0.42224735	0.027492782	0.108613215	0.43869185	0.110046975	0.15982501	2.588629	0.29884985
1	0.35570163	0.21528772	0.22134903	0.15155679	0.14939049	1.0861784	0.16524555	0.32082292	0.51295584	0.20280322	0.15166496	0.16363369	0.13833946	0.22011934	0.057108052	0.1347317	0.045179326	0.44598326	0.4599021	0.98247933	1.0490394	2.1392808	0.5333948	0.16823743	0.29186064	0.078357905	0.032183003	0.48290905	0.27701733	0.09923296	0.25307506	0.40547413	0.13370146	0.75630724	0.4300315	0.20949402	0.17376572	0.32963702	0.42413908	0.3091121	0.040048167	0.5862213	0.119142085	0.10391093	0.34750316	0.15525143	0.28580686	2.7696245	0.3440865
1	0.4905668	0.19371054	0.33560482	0.20439179	0.1434933	0.9098001	0.16040929	0.34497157	0.7776729	0.33153832	0.1398513	0.19009951	0.14052159	0.25249887	0.07746099	0.22084287	0.04468313	0.40256473	0.7989337	0.61231816	1.0331401	2.3385847	0.45523533	0.12574866	0.20486815	0.11804906	0.052299794	0.5008057	0.18918471	0.17870173	0.2545592	0.3773457	0.2977843	0.6998976	0.31629786	0.19043025	0.16497411	0.25886267	0.4702711	0.12745835	0.08862444	0.46992597	0.04166524	0.18357083	0.48092833	0.113874875	0.1860442	2.6694593	0.37982717
1	0.3809607	0.230761	0.29463217	0.15676498	0.10682695	0.800064	0.2479311	0.1510102	0.8029593	0.29320356	0.17044492	0.20058466	0.20654349	0.37250608	0.05874041	0.18950294	0.020694705	0.45196024	0.60251987	0.78215706	0.8889652	2.2859302	0.4968555	0.10988361	0.23525038	0.20012976	0.06338575	0.5239255	0.21604653	0.096101046	0.32768157	0.21564868	0.115726516	0.8432636	0.5514431	0.20903201	0.10454315	0.4076331	0.40630227	0.18845727	0.078644514	0.41535234	0.051624127	0.2318704	0.46830413	0.14139989	0.24952348	2.6607258	0.38276502
1	0.49000207	0.29796448	0.34555244	0.119869694	0.14453538	1.0194715	0.1691455	0.39080045	0.9017225	0.4419035	0.18353543	0.17219457	0.16102651	0.5373963	0.055165336	0.15716147	0.054627176	0.5653102	1.0342463	0.43908402	1.0902818	2.6815014	0.66267306	0.29112244	0.14973104	0.08919907	0.043118577	0.4380097	0.26658905	0.16281402	0.18187037	0.28032964	0.29036286	0.59447956	0.3294894	0.38337848	0.16038868	0.2732589	0.4433977	0.15372933	0.08084374	0.24849808	0.032335196	0.1638086	0.42526174	0.09152159	0.24065576	2.764164	0.287489
1	0.42902672	0.19666371	0.24092077	0.14660576	0.12433362	1.0235988	0.16177599	0.37612194	0.6002461	0.29719737	0.22949354	0.21676615	0.12460042	0.28248203	0.072102904	0.17628339	0.03253833	0.31073645	0.4934119	0.815359	0.86963695	2.1535673	0.45310053	0.19856459	0.24351555	0.085378855	0.032828648	0.41208884	0.16441573	0.15595533	0.17810504	0.4547074	0.12396608	0.78019154	0.48445496	0.24664046	0.1031987	0.32383105	0.4794982	0.20657517	0.07156903	0.4485781	0.069167346	0.1451152	0.3955583	0.19887683	0.17506172	2.6020308	0.3158065
1	0.67631686	0.20067406	0.5042466	0.13169855	0.116510384	1.1408862	0.15379564	0.19341704	0.77486414	0.39271262	0.17968297	0.21152662	0.21331644	0.46033368	0.07928188	0.19484745	0.034302246	0.49903578	0.91550475	0.63880265	1.1069627	2.9307992	0.61735314	0.23224737	0.18741444	0.081330694	0.027211942	0.5823141	0.15025151	0.053919528	0.22499786	0.3663437	0.28022623	0.6625199	0.31574547	0.35062554	0.10595984	0.2916106	0.4581283	0.12902476	0.09981561	0.38107648	0.021696838	0.21443962	0.537302	0.18355057	0.2812186	2.6692097	0.34276775
1	0.55279976	0.23000057	0.43650895	0.15072574	0.15589848	0.9264856	0.1762665	0.28559157	0.8149327	0.3729438	0.12788413	0.16167307	0.10210934	0.363271	0.09054352	0.15264922	0.05336017	0.5225904	0.9435056	0.8061034	1.1129718	2.607426	0.59807926	0.21441786	0.1735025	0.13261087	0.031472214	0.51625735	0.2189364	0.12409963	0.29874238	0.3204143	0.17333834	0.552997	0.37970465	0.2982048	0.081252374	0.24987638	0.49961984	0.09125772	0.08961873	0.515207	0.023977024	0.115489334	0.49451178	0.13407326	0.3037762	2.8896453	0.4237508
1	0.55995536	0.24708396	0.44466713	0.12403611	0.13883992	0.7801987	0.20734215	0.22665839	0.77881277	0.28709093	0.13620695	0.20995963	0.094041266	0.32129207	0.09243601	0.21483608	0.046643943	0.44764563	0.9257003	0.5781185	1.0592302	2.4815946	0.5531888	0.14330104	0.13138457	0.17918876	0.017781913	0.5492551	0.20362338	0.06742598	0.38671	0.32027325	0.16807386	0.91101503	0.3542396	0.19760409	0.116297685	0.28781515	0.39300066	0.089395486	0.091421045	0.53847593	0.05669936	0.12787217	0.4843827	0.07407035	0.28871232	2.6030054	0.26541817
1	0.6177037	0.2771304	0.43422613	0.20436318	0.15987833	1.0543613	0.13023426	0.32138672	0.9051032	0.41932574	0.15453817	0.097875275	0.19742773	0.4055552	0.06291102	0.19747365	0.035887886	0.51518536	0.8245528	0.46298644	1.1795263	2.792963	0.8002971	0.16622782	0.26085168	0.070221856	0.042585284	0.6233486	0.26580468	0.16930346	0.20864557	0.40670693	0.23293392	0.50555193	0.3265396	0.32726762	0.14909129	0.32903272	0.47399235	0.09838209	0.07703705	0.5065836	0.03689656	0.14172779	0.41450128	0.056246527	0.3690618	2.818431	0.2901281
1	0.4503218	0.19328836	0.5149719	0.15633994	0.19802348	0.8538	0.15739752	0.24275771	0.70455575	0.31618577	0.14185885	0.12901044	0.15805799	0.31221595	0.06433674	0.16562408	0.063875616	0.5486079	0.6570534	0.6978781	1.2643797	2.4089816	0.48825473	0.16564433	0.23846681	0.117093235	0.05382891	0.4613356	0.21869214	0.079500705	0.25565767	0.44973016	0.13890176	0.54960394	0.41294724	0.22726962	0.13317867	0.26284647	0.40776038	0.16460866	0.07726712	0.5877997	0.052635845	0.09070769	0.45671898	0.1266919	0.33765385	2.6948795	0.2523886
1	0.5663243	0.10604776	0.6639983	0.13099614	0.1729784	0.7044476	0.103901386	0.19020899	0.70443666	0.25561994	0.13353774	0.059379272	0.13638817	0.28678116	0.049786873	0.12151491	0.021218637	0.30726224	0.7836012	0.615408	0.9375281	2.4213116	0.5363767	0.11264541	0.21202452	0.039338402	0.02279542	0.343405	0.14872138	0.17779641	0.1625922	0.45756802	0.14793132	0.564977	0.28874627	0.22132817	0.06288776	0.2745527	0.49774206	0.19334814	0.059788603	0.38780454	0.04687953	0.07835708	0.2702671	0.08590207	0.19957712	2.8007112	0.2845144
1	0.5752284	0.29818273	0.21592936	0.19390737	0.16370384	0.8949104	0.14926404	0.20259175	0.597825	0.18516628	0.15581982	0.07780374	0.1315104	0.20635282	0.059861507	0.09681054	0.030119287	0.37575907	0.4732845	0.76415634	1.1372527	2.1371307	0.38379347	0.08649063	0.34933665	0.022818748	0.07344923	0.34126842	0.22331113	0.14058974	0.13953398	0.4023673	0.11861659	0.6201592	0.55095255	0.16343275	0.23617673	0.26876184	0.42416266	0.26789242	0.060114827	0.4962083	0.06590591	0.12677565	0.30086303	0.102252476	0.29881313	2.4910727	0.18005459
1	0.42866278	0.17890221	0.27220136	0.14838721	0.1752354	0.90196353	0.07829146	0.3573211	0.70624167	0.21062024	0.16205834	0.11955701	0.15064046	0.2598368	0.019132324	0.19489087	0.016566025	0.40049618	0.57727903	0.9568565	1.0870168	2.5966	0.5371182	0.08478426	0.27146694	0.064340405	0.016390186	0.5264957	0.18818356	0.1545996	0.14699395	0.30244094	0.12897363	0.733446	0.4297346	0.28871182	0.12945983	0.29896197	0.36839855	0.17498176	0.042960398	0.40219226	0.07653082	0.14819644	0.2951683	0.13653071	0.2734621	2.6360197	0.30962303
1	0.53574556	0.13697457	0.4784218	0.29144382	0.113537386	0.8528013	0.1272445	0.14761423	0.6456013	0.45408565	0.22489467	0.14311022	0.17341866	0.32669085	0.054483898	0.08714994	0.02550614	0.347524	0.5873068	0.81197256	0.85897124	3.002398	0.52840674	0.14343575	0.261972	0.106531546	0.02039684	0.38279247	0.24573073	0.19901586	0.14656757	0.3608357	0.11327238	0.6206452	0.47238827	0.30974165	0.07214336	0.27940318	0.46299967	0.22249232	0.051402304	0.43567663	0.06656602	0.14385284	0.34367818	0.13711731	0.23619412	2.7026706	0.26113963
1	0.42176992	0.21765834	0.25514278	0.16705213	0.24466038	0.8158058	0.10965829	0.16814563	0.83550334	0.21650217	0.14545299	0.14862908	0.12558825	0.2647127	0.03925244	0.16797642	0.016599009	0.42384437	0.5194039	0.8424049	1.0427368	2.27088	0.3302179	0.06418052	0.34837833	0.07753172	0.028220488	0.4317522	0.26651818	0.13466114	0.16022022	0.35719255	0.08126091	0.84280974	0.50667953	0.2105086	0.13749179	0.3541822	0.4802032	0.34812126	0.032097295	0.41947654	0.12329396	0.109826155	0.3163473	0.1093284	0.22206189	2.466634	0.2229704
1	0.5041886	0.24309456	0.25495714	0.10808576	0.16609457	0.81239176	0.23567712	0.37566122	0.7602173	0.23302343	0.14656484	0.1443364	0.17653377	0.24934097	0.06864364	0.09671413	0.025982292	0.41830498	0.714734	0.60536957	1.1165537	1.9615458	0.44434285	0.12204429	0.28655168	0.08884817	0.053738266	0.43933195	0.29519618	0.18837434	0.22303572	0.32995817	0.15531671	0.76984805	0.43006992	0.23903708	0.20187408	0.36413905	0.46961784	0.2587131	0.093005985	0.38016918	0.062274106	0.102764904	0.3726724	0.12694365	0.14993331	2.7641432	0.21726109
1	0.4958848	0.32603243	0.5010312	0.2885656	0.21285442	0.72295666	0.054357372	0.50571746	0.63652307	0.3153379	0.15521489	0.11219606	0.11062868	0.41410384	0.03095681	0.25499025	0.0480779	0.5652836	0.7692052	0.56694925	1.3056668	2.6119215	0.47829065	0.10091038	0.3185321	0.0646845	0.042527664	0.32640204	0.22850026	0.28889447	0.19649959	0.36147204	0.20948416	0.48142916	0.32641807	0.34058172	0.14187285	0.2979539	0.36502	0.18822253	0.19836354	0.6623756	0.060403164	0.06824988	0.3081763	0.06734163	0.36125273	2.2234337	0.22659962
1	0.48315722	0.22591282	0.49442855	0.1851063	0.17568962	0.968208	0.17820822	0.33324006	0.6387309	0.25444674	0.12450979	0.12825759	0.1686835	0.30076206	0.044637613	0.1483093	0.08601762	0.5558316	0.8342517	0.777079	1.3238322	2.6730623	0.5361361	0.1619746	0.1883127	0.13690645	0.03463641	0.56661904	0.19931667	0.13696101	0.25188014	0.4746184	0.19394162	0.51249564	0.36069742	0.34655756	0.119638644	0.17765947	0.38820708	0.13027832	0.12915328	0.6301094	0.054621186	0.093754545	0.3916119	0.1273053	0.33394378	2.5891478	0.24056557
1	0.48500362	0.23226474	0.39927846	0.2058225	0.2070857	1.0327212	0.107258104	0.44995108	0.6796117	0.29613623	0.13735762	0.085871205	0.16156085	0.16859457	0.038630653	0.11887496	0.029849237	0.43317795	0.77718747	0.58534765	1.1059694	2.1108906	0.38789907	0.08886625	0.27122134	0.073055506	0.050952077	0.4724956	0.28025842	0.21518508	0.20403065	0.35574734	0.12458602	0.57184756	0.3269002	0.20681389	0.20073175	0.32096323	0.48324102	0.19689997	0.072893634	0.4738429	0.03063251	0.10092281	0.38447484	0.114248365	0.21647008	2.7989533	0.27889466
1	0.4963476	0.13621636	0.50352156	0.18740499	0.13473326	0.94472003	0.14563957	0.29606003	0.7429391	0.35566735	0.14857979	0.14274727	0.17356746	0.41165197	0.098907106	0.19206612	0.057146028	0.5273777	0.8082242	0.62489337	1.0503672	2.4380693	0.55830145	0.18609902	0.22073396	0.10796572	0.049931187	0.4743492	0.21988899	0.14436232	0.29826313	0.46003872	0.14127468	0.52501726	0.39634615	0.29134786	0.10900955	0.28709114	0.48821354	0.14962222	0.07960705	0.4732458	0.0382865	0.08474633	0.3947292	0.154181	0.25416595	2.838447	0.3507869
1	0.5756829	0.18997322	0.43819314	0.14727901	0.12083546	0.87496865	0.18548171	0.42892733	0.8193164	0.4454187	0.19144037	0.16952917	0.10818197	0.43304238	0.09314041	0.1595108	0.029062646	0.47153202	0.9956892	0.41998953	1.0019499	2.9117575	0.89311236	0.2489672	0.121876255	0.151068	0.025383005	0.41523317	0.14553341	0.21766455	0.23713861	0.35300985	0.36521363	0.6468129	0.26694083	0.3275164	0.12842678	0.27775168	0.53095514	0.07364268	0.086215526	0.30056348	0.044189736	0.15478651	0.4749678	0.10111969	0.16306438	2.8244464	0.43547302
1	0.557083	0.12900469	0.6648403	0.1440767	0.11723222	0.6969052	0.118428946	0.26307946	0.6673056	0.388038	0.17222379	0.11126833	0.1225683	0.3858485	0.049905807	0.12808828	0.026069177	0.32697955	0.96947825	0.52125716	0.7864613	2.3313527	0.54342055	0.19905742	0.09706805	0.06231787	0.047539037	0.2929168	0.09978316	0.21275033	0.17040409	0.49751562	0.27275532	0.52080727	0.1971643	0.2998571	0.0586838	0.17533533	0.42879623	0.10831257	0.124166556	0.24763985	0.033635587	0.08452754	0.30489233	0.13918166	0.18573883	2.7010124	0.25655618
1	0.49140027	0.2095246	0.3431616	0.18458837	0.13347459	0.71528995	0.18384205	0.21379435	0.6328558	0.2909601	0.1587056	0.16721728	0.088289075	0.17362358	0.057529178	0.13842875	0.02118044	0.28497413	0.50370413	0.4839994	0.9222374	1.7683618	0.41504103	0.09516059	0.18407409	0.05653929	0.038067054	0.34246907	0.11783164	0.20588434	0.18869443	0.5278939	0.12215708	0.6877883	0.42524	0.11315514	0.12284881	0.3420777	0.48128596	0.15966251	0.055280346	0.3464293	0.054556984	0.07053758	0.3969325	0.12485846	0.18206193	2.5487978	0.2556964
1	0.6220679	0.19617653	0.6066501	0.09968905	0.16281965	0.7997542	0.144481	0.29715437	0.6473094	0.3844811	0.16020957	0.13820815	0.1462777	0.23075996	0.05488556	0.14268294	0.028787863	0.28855786	0.7494163	0.71063656	0.9825923	2.2101545	0.45186216	0.12927921	0.18019712	0.05546132	0.0462344	0.3322946	0.18189082	0.1958698	0.25173202	0.50484246	0.2735707	0.67832804	0.27487403	0.26259544	0.10610569	0.2763024	0.53855294	0.25036532	0.045271378	0.37546316	0.04866378	0.10181899	0.3443465	0.14176734	0.13100946	2.8328164	0.38254938
1	0.52461696	0.19739778	0.36264664	0.13018644	0.14474653	0.7813546	0.18585972	0.3506969	0.78349525	0.26582792	0.11254164	0.17842653	0.13209677	0.343702	0.086774215	0.1588699	0.023867914	0.49123988	0.7757232	0.5584934	0.8958669	2.3332813	0.70924777	0.17379212	0.11689731	0.2160299	0.031302113	0.4738746	0.1623847	0.20993678	0.24167234	0.31242508	0.22758992	0.7434023	0.25313586	0.3588211	0.092928134	0.33920717	0.43105635	0.13174431	0.078790314	0.43590838	0.03759166	0.18539369	0.541959	0.0911636	0.22784299	2.638981	0.43308023
1	0.5101268	0.15013492	0.42395723	0.14800772	0.15225522	0.898666	0.11247284	0.33031982	0.68467	0.3838756	0.15412174	0.08928078	0.15657774	0.28702027	0.057897523	0.1033832	0.019969124	0.37410247	0.8267446	0.678773	1.024168	2.4830577	0.58907497	0.15217502	0.20852955	0.0388256	0.012433654	0.51477706	0.17667359	0.2505571	0.1384623	0.43845868	0.1530401	0.59058726	0.2599934	0.31239906	0.10189458	0.21353726	0.50334054	0.19323155	0.074738	0.4242134	0.02781435	0.10388404	0.3410607	0.12674011	0.1473045	2.9143105	0.23822768
1	0.42057675	0.17800024	0.25959778	0.12764648	0.17342657	0.892958	0.17197727	0.23460431	0.8043008	0.21149567	0.15317471	0.18816513	0.15531528	0.311148	0.05460148	0.16982464	0.035784908	0.5744738	0.67845047	0.72046983	0.98972213	2.4565923	0.64523494	0.12987384	0.33017114	0.13302608	0.022183012	0.6270312	0.21744478	0.15057938	0.24186683	0.32887012	0.20628174	1.0660462	0.60360634	0.24114728	0.18590353	0.521959	0.46710706	0.36571148	0.046165437	0.38536212	0.098432936	0.089067325	0.4080479	0.20780285	0.27075708	2.758604	0.38106814
1	0.76220185	0.20038834	0.5543622	0.21283726	0.12080317	1.309245	0.18653816	0.17906258	0.7484678	0.5150646	0.19074644	0.18118817	0.27275413	0.56722176	0.050410006	0.128043	0.026494397	0.61772245	0.8076325	0.75905496	1.3103191	3.2061934	0.799617	0.31336418	0.21075557	0.12668742	0.019215994	0.6819182	0.2624389	0.13179916	0.25536442	0.43850356	0.21911062	0.5692756	0.34156993	0.51995295	0.08317816	0.2974241	0.48108685	0.2076098	0.072786435	0.43615758	0.034903437	0.18182631	0.46357536	0.103756666	0.288816	2.9460518	0.44744712
1	0.3952206	0.114037715	0.1730108	0.120553836	0.12199131	1.2193598	0.15250741	0.45851147	0.6266229	0.29893583	0.3776398	0.24429211	0.19263053	0.23855048	0.045509752	0.1301029	0.0648326	0.53281754	0.51015705	0.8156214	1.29755	2.7036994	0.4877261	0.31891865	0.34189478	0.0828703	0.12922314	0.60204065	0.3652628	0.07548507	0.19865456	0.4343798	0.05240097	0.29697177	0.2788736	0.38290867	0.260956	0.33765385	0.46246397	0.3094127	0.1314874	0.14156412	0.026145898	0.09486692	0.34432206	0.2315494	0.29950407	2.8324168	0.34007758
1	0.5815421	0.25134715	0.43579015	0.15643737	0.13737288	1.2147882	0.13441883	0.1692582	0.7340511	0.3299429	0.20532005	0.16748004	0.24052389	0.35139897	0.02871785	0.14331776	0.022734448	0.60062146	0.6469615	0.95044076	1.2965186	3.125614	0.6842207	0.1834456	0.26892346	0.12479812	0.041555867	0.47069034	0.31391934	0.09182756	0.28005448	0.45674247	0.1504949	0.69325435	0.398418	0.5734125	0.12070652	0.2435813	0.50979275	0.2817858	0.07337077	0.35825384	0.070592895	0.13210365	0.33306372	0.13668364	0.35330158	2.7495794	0.46563357
1	0.7415408	0.19461627	0.54259884	0.16748025	0.117416404	1.1127023	0.1416423	0.32252097	0.8782073	0.43572778	0.26186824	0.13729961	0.21164124	0.42339033	0.07173811	0.09640564	0.05243983	0.67051315	0.69685185	0.73955476	1.3192451	3.3646095	0.5778107	0.17931738	0.254461	0.08279564	0.029908568	0.5995788	0.2610101	0.07256447	0.17218915	0.5176746	0.1000651	0.46913043	0.46585235	0.35044557	0.07818466	0.28123444	0.40854058	0.15402164	0.068598926	0.34510964	0.030553186	0.11751054	0.4502484	0.20657611	0.2651718	2.8799622	0.48483905
1	0.6086588	0.2003942	0.4051954	0.17986818	0.12093637	1.1241531	0.14722337	0.22236902	0.6641938	0.3368841	0.22777818	0.15466116	0.2696785	0.33519375	0.04260951	0.16791749	0.040892262	0.5059702	0.52205974	0.7903362	1.0745867	2.8381014	0.5848957	0.19491611	0.21934359	0.120167874	0.058399584	0.53044504	0.19470464	0.1418612	0.23033345	0.46229663	0.103346884	0.51946574	0.36155343	0.33965352	0.1569902	0.31355128	0.39433834	0.36522937	0.05332449	0.37481138	0.07498833	0.116030835	0.31326815	0.1568229	0.28898552	2.6715384	0.45233098
1	0.6039208	0.25412828	0.41337055	0.16460434	0.14327064	0.92751443	0.122693	0.20511015	0.6820812	0.2831744	0.18796954	0.19519748	0.1209084	0.448896	0.033580437	0.15256509	0.025939371	0.53068244	0.5787822	0.79380846	1.0811538	2.8878558	0.75114745	0.16346486	0.23874132	0.07753672	0.060938247	0.45300436	0.098954126	0.12006885	0.26277885	0.4102513	0.18544915	0.77012205	0.5027889	0.21938026	0.120698534	0.33562535	0.40518832	0.18346135	0.056952696	0.44483262	0.06757367	0.18728468	0.39713144	0.109526075	0.3253816	2.5228782	0.4056166
1	0.28852704	0.26197	0.13978943	0.16054031	0.17653283	0.9328293	0.13199575	0.29501325	0.6490255	0.118224435	0.13963334	0.10233884	0.07384774	0.13102072	0.028409	0.060448684	0.02495143	0.37667528	0.46615186	1.0362587	1.0454866	1.6424642	0.43281284	0.052396018	0.32258478	0.074088916	0.04341031	0.40870273	0.2638236	0.11623848	0.16661054	0.29559126	0.10558219	0.97672206	0.5276977	0.09429154	0.16980495	0.28070286	0.4704927	0.30930513	0.051455088	0.4779409	0.10551371	0.11978463	0.3219853	0.11765767	0.1882799	2.6553679	0.2374878
1	0.3248707	0.13162695	0.26122156	0.191557	0.11198603	0.83496547	0.21863137	0.23950273	0.61114365	0.37128946	0.15813893	0.19302875	0.1122203	0.23247996	0.090281054	0.08214894	0.03589543	0.38547924	0.69301087	0.82798153	0.88347566	2.064073	0.53575265	0.12555858	0.18974271	0.2274682	0.011996673	0.41877604	0.24393994	0.080905065	0.29478562	0.1880963	0.20860839	0.64534605	0.4219827	0.20202388	0.08219321	0.3396244	0.47335774	0.0905018	0.10739178	0.44386286	0.033585023	0.18523978	0.53972286	0.15629075	0.24053136	2.7858212	0.42565885
1	0.57698905	0.2038432	0.38518333	0.16820778	0.103502095	0.87680644	0.11503872	0.24883479	0.64751476	0.35838988	0.118998244	0.064117014	0.18379699	0.2618075	0.06348997	0.105633475	0.022954484	0.34734243	0.6784526	0.57870084	1.0438688	2.4374714	0.50094235	0.14435048	0.20511492	0.08966614	0.042928252	0.39227286	0.18200871	0.19735622	0.12860702	0.42015406	0.15351322	0.61134875	0.25852334	0.28655022	0.08361497	0.23640905	0.46038508	0.1545246	0.0477718	0.3386787	0.03691182	0.07709258	0.34275937	0.101001546	0.19423927	2.6369905	0.18968114
1	0.30580494	0.26534075	0.24503866	0.16346811	0.13193081	0.9492611	0.1445418	0.312097	0.5892561	0.29142687	0.16492249	0.15719858	0.15697458	0.2075642	0.0497067	0.09420183	0.05458303	0.39351508	0.49452597	0.9042071	1.0552742	2.012171	0.40872705	0.1174142	0.27498633	0.080469675	0.012637595	0.4791177	0.24808179	0.060648177	0.1825776	0.3039834	0.14259636	0.6368908	0.52145636	0.2186187	0.117594175	0.2995366	0.41168353	0.24487755	0.051287968	0.50034356	0.046737067	0.12038918	0.374293	0.1587875	0.17670017	2.6549432	0.3358185
1	0.44287968	0.23715156	0.2655153	0.21510662	0.12640159	1.1341488	0.1549742	0.26810125	0.6017382	0.35673788	0.1486592	0.14376472	0.13716102	0.287373	0.067210875	0.13374749	0.038265813	0.4090534	0.58334184	0.8458472	1.1103562	2.4043162	0.49043405	0.15743619	0.3215719	0.08752092	0.06355206	0.54239285	0.26467088	0.09357898	0.14718048	0.27143157	0.17900188	0.56576705	0.35667813	0.27297375	0.11152263	0.31373078	0.3698893	0.17883857	0.0533399	0.60738885	0.05713301	0.13847749	0.3902929	0.20770591	0.27489197	2.5365663	0.35260645
1	0.24743643	0.16526607	0.13231389	0.11960626	0.17055526	0.8904739	0.17931032	0.3139687	0.5056439	0.14985158	0.11810391	0.14104594	0.06980881	0.1264434	0.06312414	0.07878261	0.04674774	0.35460556	0.43932036	0.89185625	0.9007739	1.6322238	0.45915964	0.07881991	0.27438435	0.06435339	0.028822877	0.42524937	0.20580755	0.1440079	0.14958528	0.33312267	0.13744532	0.84337527	0.39937714	0.13650326	0.14251609	0.3415456	0.42926562	0.16641447	0.05121676	0.5725769	0.07425037	0.11167593	0.36543593	0.08678492	0.19233863	2.5821536	0.19906761
1	0.3878371	0.13209489	0.45508206	0.17540142	0.13465296	1.0373214	0.22074561	0.28961354	0.53038824	0.26603597	0.14020802	0.23110938	0.08651117	0.3430644	0.090921015	0.15437922	0.06491898	0.44475213	0.79282105	1.064342	0.9453128	2.2012484	0.708437	0.17658797	0.16483144	0.10114666	0.010951179	0.53062207	0.1290221	0.0456892	0.32817528	0.27925476	0.23296347	0.6661898	0.31260246	0.25094363	0.09802759	0.1839972	0.4430644	0.10953472	0.034262642	0.6249907	0.031715132	0.1465706	0.41205236	0.13982576	0.28170088	2.7036443	0.38834104
1	0.42535406	0.2940597	0.26000994	0.15799482	0.1628948	0.9117883	0.120653294	0.101452485	0.71088845	0.21645394	0.15850309	0.114460096	0.10883858	0.2931783	0.04316169	0.14070085	0.039663438	0.4887865	0.46670824	0.74050516	1.0793649	2.3274353	0.5103877	0.12334391	0.24902722	0.11038488	0.054194745	0.37767678	0.23975857	0.12933084	0.27404124	0.308803	0.0805734	0.8195424	0.4429997	0.13366154	0.12837727	0.31492567	0.43574002	0.24177487	0.05593997	0.5433203	0.10730219	0.1476488	0.41185322	0.10298623	0.3629878	2.5879872	0.29906043
1	0.27243337	0.13523363	0.29653963	0.21668775	0.117824264	0.89134955	0.17003183	0.2277609	0.49472767	0.18885379	0.16026899	0.18310708	0.09377683	0.16815509	0.057776947	0.18970141	0.040135715	0.45849282	0.52700263	0.88968027	0.9774771	1.8758992	0.37264404	0.09127894	0.33994415	0.07231013	0.012389773	0.38359365	0.30703828	0.10524435	0.19009615	0.3739658	0.08004716	0.801248	0.52204067	0.11588699	0.13396586	0.31940874	0.37663212	0.16807853	0.04747711	0.58104116	0.04692789	0.10954646	0.41244954	0.18639125	0.2773331	2.5449224	0.2846119
1	0.62396824	0.18343824	0.5766162	0.26564428	0.21769217	0.81768566	0.11219031	0.18269889	0.62842554	0.26736066	0.20784941	0.130182	0.14825287	0.21008246	0.05297031	0.078498036	0.016887708	0.3402309	0.46335763	0.9632901	0.8724698	2.5185492	0.3133182	0.06570435	0.38506556	0.03620328	0.017826451	0.2607965	0.26959744	0.26334903	0.08112539	0.51575655	0.06884335	0.57611924	0.4897935	0.2091469	0.17494248	0.32579425	0.47781074	0.36299425	0.06447052	0.5759105	0.060283586	0.13267542	0.28052527	0.16583008	0.24120477	2.751219	0.28013074
1	0.48419297	0.28400046	0.32151353	0.20923561	0.21048753	1.0177405	0.14546528	0.16156308	0.7486459	0.24564365	0.16121174	0.15288395	0.15293692	0.38893443	0.04323836	0.23710343	0.037996598	0.53345656	0.5261948	0.8267352	1.1380092	2.4760997	0.53774667	0.14999689	0.30763474	0.094477616	0.07291419	0.36970225	0.245583	0.08326252	0.21865615	0.42932293	0.10477008	0.74014103	0.58826154	0.24551539	0.1831496	0.31941172	0.4209303	0.18586548	0.07267728	0.5807227	0.095984675	0.14439535	0.37686583	0.07996448	0.367407	2.34572	0.34079555
1	0.3162324	0.2554088	0.21338819	0.13039605	0.21079884	0.9337259	0.19345659	0.46315688	0.60340947	0.16859338	0.13643065	0.1377057	0.12696943	0.1504043	0.07116814	0.17640145	0.024675148	0.37209436	0.4273906	0.9210707	0.90360135	1.9027588	0.5310867	0.069993265	0.29612297	0.10278673	0.069754936	0.40539175	0.1896167	0.19456312	0.19817661	0.3492308	0.18866363	1.003984	0.5694428	0.145268	0.19133621	0.4566978	0.45553705	0.32706353	0.082053624	0.3836559	0.070665225	0.14665681	0.34984142	0.20757769	0.20127115	2.5935862	0.348877
1	0.44721863	0.2058018	0.3962163	0.18418016	0.1902915	0.7928425	0.16609451	0.42525023	0.750348	0.38817343	0.12953678	0.15687373	0.13889366	0.34936807	0.036819223	0.28157285	0.071816385	0.522528	0.98096377	0.52259225	1.1924852	2.1898427	0.5571306	0.13707745	0.17029038	0.06348573	0.021491116	0.4993086	0.2418648	0.2153703	0.20238152	0.4038156	0.24123538	0.5942275	0.2792353	0.46010098	0.195091	0.22055374	0.40095812	0.16154492	0.09321335	0.37095258	0.02017134	0.14847688	0.3424938	0.09729541	0.36648917	2.6492481	0.28673166
1	0.31405902	0.27412596	0.22049895	0.14735001	0.26848462	0.8723524	0.13949654	0.4916349	0.60391057	0.15107067	0.14674215	0.11196826	0.14566292	0.1563544	0.04788557	0.13666989	0.047678795	0.4635698	0.70543677	0.7317331	1.0131142	1.6422061	0.55449575	0.10739654	0.29642114	0.057756037	0.02952002	0.4407165	0.26464796	0.24485302	0.23594753	0.31880412	0.13472463	0.7322108	0.51671225	0.155684	0.19016187	0.27280262	0.49096006	0.23714183	0.068174504	0.45206478	0.08168695	0.061849494	0.27962077	0.05935537	0.22709721	2.6453035	0.24463485
1	0.43763041	0.3730003	0.2903571	0.19350699	0.14380012	0.96074086	0.107132606	0.15943131	0.7453996	0.28682652	0.19511172	0.17777061	0.10471233	0.30576372	0.028392276	0.11936549	0.019956237	0.3586878	0.49896368	0.7960659	1.0002569	2.3993447	0.45791894	0.09589934	0.23996212	0.12356978	0.030908084	0.3787305	0.22909223	0.10472202	0.20703414	0.29614657	0.10590148	0.70902383	0.4812856	0.17993307	0.07301701	0.36736917	0.39078274	0.19312572	0.06775052	0.5410423	0.060007762	0.16782188	0.45354006	0.10592325	0.2868784	2.4032996	0.2990561
1	0.55026525	0.119331166	0.47513673	0.19406271	0.11650729	1.0092139	0.14320192	0.20280372	0.6234036	0.47154576	0.18411061	0.26727363	0.15334214	0.35262492	0.064741194	0.123193875	0.019765498	0.33253515	0.634047	0.8043839	0.67385364	2.528409	0.7172717	0.18757668	0.1461603	0.16600636	0.023450505	0.40236217	0.26104474	0.095186844	0.19600508	0.2857366	0.25115693	0.6344246	0.2950332	0.36735207	0.040396452	0.25994557	0.57607186	0.17290433	0.04785883	0.25871274	0.050727084	0.17408037	0.4369169	0.2862128	0.19412953	2.8185234	0.46964926
[truncated: 1,999 more columns]
