# Supplementary material for: MRI-based 2.5D deep learning and radiomics effectively predicted microvascular invasion and Ki-67 expression in hepatocellular carcinoma
Source: PLoS One. 2025 Nov 14;20(11):e0336579. doi: 10.1371/journal.pone.0336579 (PMC12617848; doi:10.1371/journal.pone.0336579)
Supplement: S2 File — (ZIP) [file pone.0336579.s002.zip › Data/featuresResnet50-Training.csv]

label	feature_0	feature_1	feature_2	feature_3	feature_4	feature_5	feature_6	feature_7	feature_8	feature_9	feature_10	feature_11	feature_12	feature_13	feature_14	feature_15	feature_16	feature_17	feature_18	feature_19	feature_20	feature_21	feature_22	feature_23	feature_24	feature_25	feature_26	feature_27	feature_28	feature_29	feature_30	feature_31	feature_32	feature_33	feature_34	feature_35	feature_36	feature_37	feature_38	feature_39	feature_40	feature_41	feature_42	feature_43	feature_44	feature_45	feature_46	feature_47	feature_48
0	0.8740791	0.29828444	0.5528244	0.18703407	0.100602254	0.8851554	0.0918464	0.12689891	0.7545664	0.44674754	0.20881975	0.17542075	0.18715554	0.5060173	0.008546404	0.09477156	0.009958499	0.38328272	0.7580945	0.81839114	1.3358152	3.5497386	0.4891855	0.11177684	0.28855157	0.09246697	0.021011885	0.52674377	0.16658413	0.1986315	0.19126895	0.2858489	0.24140963	0.5454036	0.35744897	0.48107868	0.077290244	0.57682234	0.31983966	0.13869569	0.116691366	0.60419583	0.08371091	0.16002628	0.36042395	0.22221819	0.3650129	2.4448018	0.4339381
0	0.47786823	0.0886585	0.45042133	0.14207591	0.12798731	1.1498284	0.19953226	0.17405632	0.7588342	0.35603803	0.16400537	0.19988978	0.3148886	0.34315982	0.0876206	0.14414456	0.020905947	0.6064519	0.7707056	0.66501516	1.0274675	2.7160778	0.61218864	0.20097072	0.19205195	0.15471147	0.0333913	0.62102365	0.27492827	0.10102115	0.24494204	0.30880833	0.19809492	0.6495044	0.44173193	0.36224332	0.10800179	0.38909423	0.49922967	0.24945033	0.08492343	0.39662963	0.03723108	0.13337544	0.41820234	0.34737402	0.25595838	2.9538453	0.4389039
0	0.48719275	0.09254783	0.28465685	0.14002785	0.11637534	1.039412	0.21444432	0.2681347	0.6468634	0.27015108	0.25533596	0.15786515	0.2984885	0.20730822	0.08642207	0.16448797	0.05416898	0.3332025	0.3642183	0.6314298	1.0697123	2.3354468	0.4236564	0.38682657	0.20570897	0.12694275	0.12272103	0.51647043	0.17598885	0.09530062	0.20112835	0.46587038	0.11810298	0.3587725	0.22791821	0.22843654	0.20718428	0.44660753	0.42187548	0.25938454	0.15160967	0.18078035	0.019703863	0.09037559	0.4240448	0.3244448	0.24077225	2.6782613	0.3297954
0	0.57418823	0.080141865	0.6303761	0.26058835	0.13329324	0.92189014	0.1183983	0.18978535	0.55830806	0.36574346	0.2354265	0.13459314	0.19834247	0.38703805	0.05148385	0.061797004	0.030623706	0.33138534	0.7136945	0.9381047	0.78094935	2.865295	0.42419392	0.12224087	0.18348694	0.092794076	0.019988028	0.38871193	0.2771884	0.12669846	0.11394189	0.3703623	0.19139427	0.54315364	0.37085497	0.40252835	0.06147035	0.26210916	0.4257946	0.15858729	0.04907967	0.4288792	0.032718625	0.15105556	0.29435307	0.12692341	0.27255467	2.764625	0.3276463
0	0.47840533	0.2501087	0.3272287	0.14498511	0.15275012	0.97391856	0.18274109	0.24231845	0.72910404	0.31912988	0.18347403	0.25199538	0.13263276	0.31642777	0.05566487	0.11587672	0.04692141	0.43079	0.48984024	0.8987698	0.98502433	2.5474958	0.515842	0.11303365	0.23627895	0.18011546	0.039924916	0.36982626	0.2929179	0.057591524	0.24926284	0.37936193	0.22079857	0.80704373	0.401238	0.333897	0.083439864	0.31775215	0.49329647	0.19309965	0.11239938	0.5098681	0.062974885	0.14341925	0.4862549	0.21273638	0.2925811	2.7158558	0.35211924
0	0.33717236	0.3341309	0.22122623	0.14504653	0.16096374	0.90514416	0.16286801	0.2531118	0.82624024	0.2556515	0.11463265	0.14180674	0.13545153	0.22100632	0.056057718	0.06985164	0.028159099	0.42166707	0.46122327	0.8005655	0.97771543	2.0941114	0.29823855	0.090946086	0.3704571	0.115183406	0.042359337	0.4760884	0.25002435	0.0773582	0.2062242	0.181663	0.16238073	0.8177363	0.5912263	0.15998682	0.1358113	0.34971255	0.41847306	0.21709336	0.12961572	0.61791235	0.041903313	0.1465855	0.47130558	0.22430621	0.15267803	2.6659267	0.3908072
0	0.40960938	0.21343595	0.36587518	0.11417852	0.14535928	0.99543744	0.18057755	0.19724743	0.6608533	0.20113373	0.16873452	0.18380171	0.08578226	0.2754084	0.049716916	0.13382865	0.03711193	0.39120552	0.5147601	0.95069015	0.9279384	2.1115708	0.5123333	0.09700453	0.21870838	0.16436966	0.027519636	0.3902663	0.23017389	0.09288939	0.28051773	0.36623478	0.13451654	0.9048138	0.38627923	0.19452828	0.1011114	0.43320218	0.5324758	0.23805945	0.05367464	0.513827	0.06275751	0.13972007	0.42973807	0.20592266	0.27043283	2.924614	0.3807368
0	0.45811766	0.16168225	0.25857314	0.119650386	0.1148485	0.59684736	0.11060544	0.3530587	0.8651373	0.2947286	0.120616764	0.04574246	0.1650169	0.23669347	0.049210735	0.19780138	0.012766863	0.33745342	0.8173265	0.521474	1.1540455	2.3076315	0.42873114	0.09076273	0.21225245	0.079693206	0.040134743	0.46883315	0.20642467	0.201214	0.14039183	0.30464458	0.13561115	0.5230197	0.30081493	0.23779292	0.18323262	0.34680235	0.42415914	0.15078399	0.09230515	0.36056405	0.037242692	0.0705574	0.29920778	0.06628451	0.14989448	2.6188076	0.20425698
0	0.477499	0.20994754	0.32916185	0.13679183	0.25289485	0.7908925	0.08791975	0.28979203	0.7486949	0.26912454	0.12555768	0.07111819	0.1517432	0.23677626	0.028070863	0.1800859	0.009885517	0.28783935	0.77429146	0.63406485	1.3410647	2.4567997	0.48831636	0.09811393	0.25512734	0.06351834	0.022052655	0.38726363	0.2566259	0.21839258	0.23949453	0.31327343	0.16463447	0.7730907	0.2982512	0.3266464	0.21542667	0.30045912	0.39934304	0.29936653	0.08334726	0.42907977	0.056293815	0.09150418	0.2714877	0.054453958	0.23582254	2.6548061	0.18448326
0	0.46778846	0.14669448	0.5402599	0.17015472	0.16980515	0.94747686	0.16138491	0.24045606	0.61888665	0.3166609	0.14498	0.12748732	0.114892505	0.4304563	0.07937524	0.13027911	0.05629481	0.6341529	0.90885246	0.82789874	1.0971335	2.6851788	0.8516825	0.2054123	0.14652784	0.13155003	0.011408055	0.4928615	0.126264	0.10017545	0.3498613	0.3685165	0.25355887	0.5693423	0.3109146	0.2856171	0.08366111	0.17454329	0.44166875	0.07222007	0.07297938	0.46652758	0.05015401	0.09953717	0.40765813	0.09709688	0.28761184	2.8527806	0.4097238
0	0.40985048	0.23560794	0.28551322	0.19719376	0.13263895	0.9558805	0.1583457	0.34862283	0.7292287	0.29194415	0.12148419	0.093257695	0.078607984	0.2312933	0.06916536	0.12579893	0.035878267	0.27895033	0.56721723	0.797053	0.8539519	2.2254076	0.6679167	0.07839692	0.19891351	0.07523547	0.0404605	0.35832644	0.22739492	0.12258509	0.19653848	0.25698745	0.24325655	0.62300056	0.4526981	0.1576112	0.12774733	0.3417806	0.47002935	0.11301052	0.098669454	0.46810895	0.035830054	0.17898251	0.38675532	0.12559563	0.23382913	2.6615422	0.3321848
0	0.35518858	0.1669588	0.2887037	0.16169222	0.11235266	0.9312146	0.18124843	0.29414102	0.54439825	0.33325687	0.17524503	0.19488811	0.20254517	0.25462207	0.07236008	0.12552476	0.03053574	0.37994665	0.5454677	0.7727204	1.1337991	1.9991072	0.3438264	0.09767281	0.31896317	0.1192061	0.031976886	0.5376881	0.3730169	0.12266957	0.17018415	0.35052717	0.10599845	0.63543427	0.33622536	0.3245982	0.0953245	0.43862793	0.42268085	0.24035062	0.05900894	0.5078369	0.075587474	0.114793524	0.4100223	0.18676159	0.28757232	2.6568196	0.32340747
0	0.35291758	0.1331812	0.31157714	0.16950652	0.16046895	0.6374492	0.11168579	0.17756972	0.46473935	0.24379317	0.114120446	0.090811945	0.14568977	0.14649592	0.027859192	0.08605898	0.016261093	0.30290824	0.4982076	1.0707904	1.1282538	2.060625	0.23062013	0.035307996	0.22666113	0.07420998	0.033185	0.33827725	0.20585588	0.08769357	0.15500541	0.19461425	0.104412176	0.5857019	0.39257565	0.20411012	0.101679385	0.21887603	0.37495923	0.23741938	0.038712423	0.5577262	0.048488222	0.06993776	0.30014807	0.19464698	0.24641429	2.373345	0.16411185
0	0.39176324	0.22925149	0.22377992	0.17172499	0.14782444	0.8912972	0.11315428	0.22733831	0.5803992	0.21467304	0.14212677	0.10710456	0.10965164	0.28868654	0.02327193	0.10844207	0.023729984	0.46657848	0.5967761	0.9460068	1.1179836	2.2762773	0.4325408	0.107184485	0.20263469	0.08204913	0.05461156	0.5320312	0.2605334	0.05492818	0.22273028	0.280949	0.18850353	0.7637643	0.3505299	0.22371037	0.14327581	0.37290618	0.36457926	0.22535017	0.06321414	0.5370272	0.06852009	0.10731719	0.2834455	0.14407852	0.26853976	2.6931245	0.31722865
0	0.3567354	0.22926663	0.2160059	0.18751141	0.12439691	0.95631605	0.1619249	0.25415644	0.7050938	0.26581436	0.20786577	0.19254492	0.09966651	0.18874414	0.035594575	0.10323034	0.018237378	0.3189614	0.53918856	0.83769107	0.9184381	2.031518	0.45369393	0.09059504	0.22529237	0.087147646	0.022043597	0.42485014	0.22762278	0.08192514	0.19491437	0.22481291	0.14180811	0.8700402	0.4873679	0.17827652	0.08662638	0.29318172	0.42795292	0.15941864	0.053302124	0.46504226	0.06942793	0.16562596	0.42085597	0.114145234	0.21985245	2.6297863	0.30237195
0	0.45983693	0.21828307	0.27779	0.22925836	0.18640035	1.0729467	0.14678487	0.31624162	0.5514398	0.17090164	0.1716437	0.16986933	0.12072662	0.20704576	0.04384565	0.110524304	0.04875628	0.3978731	0.3973002	0.92935634	0.9635461	2.309706	0.5049744	0.14229082	0.30836582	0.10095041	0.019888707	0.4085617	0.15124054	0.114582315	0.2058606	0.48675	0.10696281	0.6341701	0.44584307	0.1575806	0.120746486	0.26651117	0.4551671	0.19842575	0.053268567	0.6287682	0.070176706	0.12150608	0.4013797	0.10316689	0.2915351	2.5680923	0.26866862
0	0.4089902	0.30262995	0.22895615	0.15496753	0.18975158	0.8293465	0.14802983	0.15207823	0.7693178	0.2115878	0.16103129	0.16716932	0.16956952	0.34019613	0.03979375	0.17070413	0.041848917	0.5310925	0.49389878	0.7342662	1.1296695	2.4507241	0.49649093	0.14783159	0.26461205	0.13678245	0.050062634	0.41762087	0.2532795	0.15543032	0.20734909	0.36211917	0.12402726	0.896239	0.49290374	0.25347155	0.13841306	0.43533784	0.494571	0.3126389	0.053610314	0.36548677	0.101624206	0.11549906	0.3382223	0.09533485	0.28379366	2.673815	0.36007354
0	0.3789603	0.35292497	0.18466623	0.1802633	0.16179928	0.89984095	0.17522761	0.18944688	0.73714304	0.25416902	0.14536099	0.15004198	0.0701162	0.22653916	0.04809669	0.06605835	0.0312641	0.38422823	0.433748	0.77624226	0.89453995	2.1757343	0.59359324	0.07909659	0.28427425	0.12564512	0.038075294	0.3762882	0.16513102	0.078733265	0.28955168	0.3210387	0.1563673	0.8341373	0.54200214	0.13435681	0.091818936	0.38348705	0.45084515	0.13528588	0.046915233	0.5518728	0.07796979	0.12982133	0.42788783	0.087235965	0.22034141	2.637217	0.3507662
0	0.31415832	0.2672753	0.24024712	0.13205405	0.27144393	1.0294673	0.13671638	0.31401318	0.85240805	0.21974754	0.09746044	0.16661988	0.13321914	0.22878577	0.03577519	0.19532481	0.005859027	0.3908038	0.48633894	1.0077065	0.952357	2.0082998	0.39771503	0.10824373	0.3975113	0.10138154	0.023883138	0.45238036	0.30463332	0.14953302	0.22812916	0.2876901	0.18080436	0.9625973	0.6490473	0.233593	0.11200921	0.33805376	0.48464775	0.27378044	0.07192593	0.75274146	0.09382104	0.15452892	0.46802947	0.16906545	0.25003365	2.5152893	0.39488694
0	0.47130585	0.17025487	0.34522426	0.23382257	0.15912181	0.8931911	0.09578897	0.34694907	0.64480746	0.23246528	0.20098947	0.15271886	0.15278487	0.27580327	0.047140244	0.10540854	0.015904514	0.37438715	0.4883997	0.9106585	0.78290266	2.4046795	0.31752688	0.085466914	0.3086871	0.080717444	0.020514818	0.39585656	0.25527602	0.14482956	0.080068246	0.38958356	0.13368194	0.54612494	0.4683603	0.24186803	0.07238961	0.2983301	0.441649	0.2541132	0.02768009	0.5108036	0.05031647	0.13435887	0.29690307	0.17034198	0.23758426	2.605854	0.2794979
0	0.4328261	0.12320901	0.43656224	0.19314143	0.12109362	1.0178148	0.15602674	0.24072221	0.5572502	0.22425193	0.16569892	0.15647146	0.107724756	0.22010118	0.07112705	0.12382746	0.029015409	0.48980698	0.683697	1.0788567	0.9574263	2.3106763	0.5423445	0.16107315	0.24392734	0.11580487	0.011216373	0.5241532	0.19348422	0.06842708	0.23184524	0.42226738	0.10812704	0.67356884	0.4302171	0.17070459	0.08205127	0.2984772	0.41726208	0.14348939	0.076918356	0.5638348	0.04279289	0.12952581	0.44302225	0.21822399	0.27102596	2.909687	0.37584162
0	0.2537593	0.22844131	0.17056718	0.1203804	0.18836392	0.9292275	0.180319	0.29179204	0.77697945	0.18179376	0.13651206	0.22698087	0.18598035	0.19669946	0.040813208	0.16083166	0.020028114	0.47796923	0.44085154	0.9007831	1.0211399	1.7616954	0.4810178	0.10494185	0.2389853	0.16359322	0.04240329	0.40611967	0.27489313	0.17140922	0.19305857	0.32394463	0.16551934	1.0819631	0.50877774	0.22757842	0.14063042	0.44290447	0.4804818	0.4480289	0.06992744	0.42993075	0.100089654	0.16965987	0.38921323	0.21572338	0.17886336	2.7123656	0.37504247
0	0.3851119	0.13952251	0.29975596	0.13255303	0.15566643	0.8625841	0.2087873	0.31768855	0.6749555	0.30156228	0.16125694	0.17182843	0.08401494	0.29426342	0.08303659	0.10202503	0.030670622	0.38466898	0.5351745	0.73477465	0.9656065	2.2836583	0.59649545	0.11280028	0.17333134	0.101941876	0.071746506	0.40519938	0.24789453	0.09193874	0.19111054	0.30774626	0.2542594	0.67458826	0.35835746	0.17201766	0.08781905	0.42229286	0.47234997	0.15048496	0.10401462	0.4438552	0.040257614	0.12672031	0.42844814	0.15426128	0.23079295	2.7493148	0.34601182
0	0.2711627	0.19136429	0.23253986	0.17399107	0.14135072	0.9040993	0.16306366	0.31264544	0.6446418	0.24711958	0.13048062	0.17064713	0.100065544	0.25108874	0.07341006	0.104248405	0.051751934	0.46178094	0.5583259	0.7580029	1.0034841	2.0741067	0.5033465	0.12247286	0.26289776	0.11346398	0.028875787	0.55885226	0.29127222	0.12929752	0.17716347	0.25791124	0.15374266	0.72925097	0.45698437	0.150105	0.104483664	0.33194724	0.4145811	0.17606194	0.04912281	0.7390329	0.046614382	0.11074699	0.46295306	0.14458714	0.2930819	2.5627267	0.32808575
0	0.40907493	0.20045376	0.2781734	0.23228723	0.17016353	0.9449106	0.13778912	0.34311885	0.6483551	0.36167195	0.14905407	0.16837734	0.10502868	0.23752587	0.046927873	0.16858035	0.01699838	0.38171694	0.569295	0.8729284	0.90764415	2.413142	0.65528417	0.079105705	0.23091766	0.06834706	0.01833006	0.39605826	0.24638578	0.15129241	0.15522267	0.27371204	0.19239177	0.7895251	0.5018774	0.25410253	0.14171971	0.27419958	0.48346087	0.19934392	0.059549637	0.4189677	0.067841366	0.16630052	0.3057872	0.11502412	0.24764456	2.5553317	0.39568263
0	0.41672164	0.2714997	0.26465133	0.13197897	0.13369182	0.99159306	0.13849019	0.23980695	0.79988515	0.24897583	0.13353701	0.168523	0.14881213	0.21226963	0.0308746	0.15635625	0.01538494	0.40374762	0.49757087	0.89505684	1.0975941	1.907601	0.38948196	0.08797015	0.28729504	0.17324868	0.09790259	0.52585846	0.26058894	0.07335802	0.20826398	0.19856527	0.12752938	0.8846738	0.5235477	0.21655263	0.18442264	0.40796044	0.41225898	0.35766968	0.12056499	0.4629552	0.09252126	0.17962283	0.44754475	0.219853	0.2597691	2.4918935	0.3210487
0	0.3623645	0.32916564	0.13577093	0.116616145	0.18478101	0.9518184	0.13468581	0.2766759	0.6572414	0.1595198	0.17814915	0.20734097	0.12655489	0.26708034	0.055046566	0.119059674	0.053141467	0.5498721	0.35122082	0.7988791	1.0238602	2.2896264	0.49018347	0.12707995	0.30133846	0.07673016	0.034461595	0.40749007	0.2874571	0.09264243	0.1407709	0.3498673	0.10548267	0.8244292	0.6070212	0.1941333	0.21642557	0.26827356	0.42854744	0.26429242	0.04725569	0.5660546	0.08737028	0.103797965	0.4078519	0.1583847	0.30010998	2.5991545	0.26578423
0	0.55917823	0.23001409	0.4305731	0.09456648	0.1400848	0.8274493	0.14802298	0.18211067	0.6766417	0.2724341	0.15222874	0.25830463	0.10403162	0.2761839	0.07208558	0.048315182	0.03576099	0.39862868	0.42245838	0.74497116	0.79669446	2.590816	0.5018301	0.13743277	0.1880607	0.15937433	0.02576374	0.3259462	0.14947082	0.053926595	0.2074981	0.46421766	0.21757677	0.7458451	0.40751004	0.21302639	0.06028641	0.29055053	0.42335433	0.15418988	0.12490438	0.57870984	0.029266039	0.12135049	0.6159471	0.1730308	0.3157132	2.6144135	0.35795593
0	0.4948964	0.2872883	0.28238916	0.13758045	0.12546417	0.8408537	0.23619923	0.18932685	0.59453315	0.26125333	0.09836912	0.24121843	0.12043106	0.38660294	0.079946235	0.08033201	0.029989885	0.4626869	0.3729337	0.68588555	0.8870243	1.785689	0.3165574	0.14279024	0.24382503	0.12124266	0.05034332	0.44880214	0.2316517	0.08888574	0.13701223	0.4171076	0.18400022	0.7466099	0.48049524	0.2264085	0.14567742	0.39566463	0.48328087	0.3028057	0.06700027	0.5882379	0.050340213	0.17853774	0.5365768	0.1931137	0.21855739	2.5448709	0.32172626
0	0.34958568	0.25389785	0.21544556	0.19386892	0.1780809	0.9726637	0.16391017	0.2454185	0.6203373	0.25446203	0.15616648	0.115514725	0.097345404	0.16995214	0.03183491	0.17087409	0.023934135	0.32973447	0.39289418	0.8579062	1.013179	1.6542523	0.33538356	0.094820224	0.27824655	0.06702664	0.02548585	0.39524707	0.28029898	0.1289891	0.193426	0.40985635	0.10845307	0.5184772	0.43816277	0.14198054	0.106795155	0.27327448	0.42717317	0.3310727	0.05162367	0.59091175	0.05216936	0.084892154	0.32658708	0.13872404	0.26938656	2.6260028	0.2725856
0	0.5239691	0.2747798	0.31877628	0.12858705	0.1491781	1.0023177	0.119521275	0.16294415	0.6703392	0.34036762	0.24530183	0.25743386	0.16723011	0.5840878	0.040434975	0.25167996	0.04753346	0.66474175	0.40424415	0.73932207	1.1288555	3.3298182	0.7086001	0.21341363	0.27262545	0.09384526	0.034837637	0.40015265	0.2045556	0.14083493	0.21971625	0.48500443	0.14203817	0.86774266	0.52350533	0.31299883	0.11737065	0.427165	0.46894994	0.28261447	0.051812924	0.40315947	0.07980601	0.18623331	0.43615788	0.13595155	0.36578247	2.5573988	0.45735264
0	0.60148454	0.2545238	0.42593914	0.16375782	0.15776455	0.9321844	0.12321988	0.37059137	0.80344933	0.44385815	0.15202434	0.14533566	0.13051586	0.4852054	0.042304818	0.14240645	0.03692208	0.52560717	0.98102915	0.5097337	1.4108562	2.9662929	0.710124	0.17128222	0.23330863	0.08110476	0.021788653	0.60101503	0.26005664	0.15137234	0.19519398	0.30221906	0.25216246	0.44647652	0.3242653	0.5258665	0.15311062	0.24968235	0.43817487	0.08935975	0.096954264	0.56683093	0.053954236	0.17525381	0.36801428	0.07706024	0.37159523	2.6618981	0.29860014
0	0.5638164	0.16112956	0.4441212	0.1979685	0.29948068	0.87969726	0.09174435	0.3172423	0.68961674	0.2668549	0.14139363	0.076058716	0.120606884	0.21067251	0.029679397	0.09076078	0.017326029	0.37971824	0.5439998	0.9895791	1.1066247	2.3351767	0.3683417	0.0937941	0.27716392	0.061436825	0.028723137	0.34488788	0.24950035	0.19264086	0.11069472	0.49743465	0.12125389	0.47759312	0.49732202	0.26300266	0.11385485	0.253987	0.48801437	0.2873457	0.058500625	0.4876103	0.08067752	0.1369845	0.2547653	0.11539952	0.2491285	2.5701406	0.24079244
0	0.4429853	0.38143903	0.24743067	0.13439672	0.20818521	0.9009316	0.13452755	0.13802536	0.65964425	0.19656725	0.17560221	0.1876769	0.20680307	0.3320598	0.037235275	0.2443839	0.069745526	0.5572566	0.32249758	0.7780158	1.1245983	2.3370306	0.36439213	0.1680922	0.35047114	0.12839068	0.07010075	0.30602777	0.2763219	0.06427073	0.17477009	0.53477323	0.09757726	0.68791574	0.53636265	0.22773285	0.20731725	0.31013188	0.44301242	0.27909136	0.04334404	0.66471756	0.089327365	0.09757201	0.38854018	0.085401505	0.39474714	2.16528	0.2670825
0	0.5131475	0.21791519	0.29854554	0.18587054	0.11290399	0.9790708	0.17332505	0.18338674	0.7873122	0.34597504	0.14529301	0.13352717	0.17604218	0.21319722	0.07253154	0.11856051	0.020133646	0.336112	0.56081665	0.68843746	1.0062417	2.0037618	0.43468946	0.098313674	0.24360952	0.1772929	0.050773665	0.53810704	0.31901523	0.05532442	0.25763017	0.2545764	0.12210106	0.5898058	0.35913008	0.25327837	0.13218427	0.29908988	0.4504828	0.1849742	0.08408994	0.4521448	0.061313827	0.15768641	0.44564897	0.1607584	0.2609288	2.7257318	0.31568292
0	0.41569358	0.19402577	0.27050212	0.21556185	0.102170505	0.89771235	0.16709259	0.15867263	0.64602387	0.25364855	0.13931419	0.15349922	0.101803906	0.20872338	0.066461734	0.09984081	0.022520078	0.33312953	0.41887686	0.66118324	0.74325174	2.0774798	0.6530745	0.09981866	0.13879856	0.0982366	0.044450752	0.39860365	0.14538962	0.16141918	0.19377573	0.3971885	0.137012	0.7023307	0.4001734	0.13493334	0.088124394	0.30861166	0.46562678	0.09833883	0.08903566	0.3418301	0.055719472	0.1484502	0.4620497	0.086487144	0.2870293	2.435186	0.2816574
0	0.48895568	0.14239588	0.4822494	0.17936543	0.116831355	0.9887915	0.22111401	0.13792665	0.581023	0.3542202	0.2038562	0.20492259	0.15817085	0.43120545	0.106565915	0.15472986	0.042905234	0.3964787	0.47581133	0.7372436	0.9187959	2.6203547	0.6540918	0.25342074	0.2686379	0.18854657	0.05078537	0.3427261	0.16024166	0.14223127	0.22062466	0.4257561	0.14086689	0.5523134	0.40051186	0.34862515	0.10093308	0.45980927	0.4834643	0.21553022	0.076004	0.35548732	0.0657695	0.14383473	0.4936126	0.22874896	0.27712953	2.7154794	0.40217888
0	0.7032313	0.27643582	0.46276143	0.35328805	0.20283127	1.0355095	0.099124655	0.24055998	0.7166331	0.29984003	0.13957325	0.09095968	0.13592322	0.18904015	0.04164441	0.08364504	0.019167738	0.21276096	0.48360375	0.75838494	0.86440015	2.1590517	0.33620793	0.07730407	0.32313794	0.068437144	0.026530297	0.26248842	0.24307197	0.44731614	0.10331913	0.41010827	0.08117422	0.7383055	0.50967044	0.1983975	0.16004881	0.30055407	0.5326579	0.33035576	0.11376369	0.55498564	0.08039228	0.21721418	0.34718725	0.15344036	0.16640505	2.696464	0.23846456
0	0.2916729	0.24791813	0.20418862	0.17963661	0.19438432	0.9035119	0.1705247	0.19436666	0.46434537	0.16536431	0.14594674	0.15690215	0.11712742	0.18328793	0.055844698	0.12450466	0.041659493	0.4531056	0.5029457	0.78409296	1.0338227	1.9564285	0.5954026	0.13726325	0.25902328	0.11713172	0.030918738	0.41687176	0.17396936	0.13154279	0.20745121	0.3394802	0.09997052	0.789849	0.46277818	0.14694461	0.1494358	0.35550323	0.4215903	0.2042779	0.03893801	0.48785672	0.0915152	0.11082428	0.36465696	0.108007275	0.24458127	2.4918015	0.31795257
0	0.605001	0.15117374	0.58282644	0.13278088	0.18037573	1.0579989	0.121201076	0.30333388	0.8221564	0.47770754	0.17227547	0.13470447	0.14852402	0.4483633	0.03814385	0.1225258	0.040031485	0.43080235	1.024893	0.62743026	1.2292144	3.2352917	0.69752014	0.22323045	0.11986841	0.07383299	0.014197643	0.6300975	0.19404931	0.11608962	0.3475917	0.30698258	0.29340196	0.52201927	0.2550195	0.3471075	0.10109906	0.23103425	0.42083022	0.077205576	0.10039447	0.6096605	0.032997053	0.14089936	0.438552	0.09131613	0.27124476	2.8603141	0.33729842
0	0.53100055	0.18086602	0.2718083	0.10962314	0.14236584	1.1740611	0.16016552	0.3358599	0.6662881	0.3942179	0.3818316	0.27229434	0.24956058	0.43245587	0.031264808	0.19241428	0.053002477	0.57432485	0.5555121	0.78564644	1.3514241	3.1411095	0.50804746	0.3656462	0.38722643	0.07366611	0.17254199	0.5411638	0.3047198	0.113252364	0.24818563	0.39786938	0.07886912	0.47999552	0.26858163	0.5294238	0.20717844	0.36383727	0.4778834	0.2310353	0.13406213	0.14124703	0.027688308	0.10330065	0.30106655	0.22809005	0.34531367	2.5968933	0.45243108
0	0.42435572	0.14616042	0.23503116	0.12775049	0.12707694	1.1089771	0.18532524	0.35494107	0.50481313	0.30668408	0.24752429	0.26791194	0.2054337	0.29891723	0.051650777	0.11498763	0.098432064	0.5796933	0.6676152	0.9395209	1.2144834	2.4759843	0.5376349	0.33611006	0.29890302	0.08098602	0.039891895	0.7159363	0.14334111	0.061661955	0.21732885	0.51038545	0.15075906	0.46155548	0.26077056	0.2721401	0.19613625	0.18955503	0.40964174	0.21545485	0.08658116	0.16876294	0.035853725	0.10404082	0.38934195	0.26310632	0.24255888	2.8122754	0.44478792
0	0.4320234	0.13443644	0.46183172	0.14323571	0.18685241	0.80187976	0.088596955	0.32059267	0.53301096	0.24146856	0.121262535	0.088988885	0.16795498	0.347757	0.036040936	0.108932436	0.040996343	0.49390405	0.81881106	0.793485	1.271115	2.375597	0.32708132	0.114779234	0.23125865	0.035790198	0.049715627	0.45657164	0.2479432	0.16397056	0.19718058	0.3210504	0.12552221	0.3849263	0.31629172	0.35678858	0.16388951	0.2007484	0.4067081	0.24888532	0.07213759	0.55053586	0.0485843	0.08313698	0.2119988	0.071735606	0.3134562	2.803027	0.19995914
0	0.38961807	0.048420213	0.266432	0.08487299	0.108236976	1.0940486	0.23863104	0.3430414	0.58623177	0.23302779	0.2761505	0.31514084	0.11529814	0.40072653	0.10214511	0.11373708	0.06748018	0.4693569	0.5341996	1.0879129	0.9866359	2.2805638	0.7889151	0.5403651	0.1832715	0.15352812	0.09669203	0.46409094	0.10705674	0.08845815	0.20968162	0.49103186	0.13973516	0.4249961	0.18694912	0.39400628	0.07051585	0.326608	0.55042994	0.1487591	0.1187557	0.08375228	0.020711392	0.076509155	0.37205726	0.2652626	0.14673589	2.6909995	0.6139874
0	0.47702226	0.14295425	0.21650182	0.14525816	0.094308935	1.1079272	0.20262179	0.35550362	0.7859322	0.38695198	0.22426419	0.19802666	0.22716194	0.13415903	0.077671304	0.21154435	0.046823803	0.35384902	0.3870211	0.6802452	1.289795	1.8483812	0.46408695	0.249509	0.28834525	0.101918995	0.111170575	0.6752043	0.37101674	0.060013227	0.14489353	0.35831958	0.09284933	0.38750094	0.24519591	0.21369632	0.3118591	0.3311094	0.46902975	0.21272382	0.18748839	0.18381363	0.020485297	0.13641185	0.40635934	0.2625749	0.19172354	2.674128	0.2705986
0	0.6769454	0.16112906	0.750529	0.24560086	0.16646215	0.98464334	0.12587701	0.25779366	0.71788085	0.45723113	0.14793392	0.16266689	0.1601943	0.4654519	0.06917596	0.09774374	0.033819765	0.39179832	0.8352766	0.6629337	0.92288727	3.2161782	0.6475527	0.16376644	0.17383221	0.06528846	0.017902635	0.3729685	0.27475432	0.14828093	0.16074091	0.32986578	0.2696049	0.4360703	0.31989157	0.5255515	0.108043365	0.25875273	0.50001895	0.17878975	0.09149435	0.5308344	0.036662973	0.1702108	0.4287475	0.10357245	0.4170424	2.8021212	0.42070353
0	0.36657542	0.29806638	0.26658204	0.15996686	0.21350156	0.9543539	0.1404905	0.24336565	0.5279346	0.12566593	0.12238281	0.1281881	0.08356886	0.22024824	0.04488763	0.08995222	0.039274402	0.4523557	0.39030895	0.8534908	0.98829347	2.1213212	0.55338913	0.09913201	0.29315972	0.048502356	0.032542344	0.44587448	0.16896579	0.10040172	0.15954424	0.42494348	0.12631813	0.7238125	0.55019766	0.15622792	0.16181788	0.3556692	0.43391752	0.22750272	0.03972735	0.573524	0.0666085	0.1460434	0.38869867	0.13427277	0.30968198	2.5409167	0.2502657
0	0.75739205	0.18391964	0.65846276	0.24274585	0.14573655	0.89590126	0.109682925	0.17740387	0.6578632	0.30353838	0.1710842	0.1090368	0.13302846	0.35066256	0.06596379	0.08879016	0.017268982	0.27916467	0.6302458	0.7909871	0.96401066	2.8729472	0.43366605	0.11466484	0.24880674	0.032956008	0.015275832	0.38575757	0.27795038	0.16946475	0.11586558	0.45835528	0.15514535	0.5362931	0.36180192	0.29967248	0.08207048	0.4198011	0.4220683	0.18241264	0.0994039	0.4900095	0.057697	0.14678843	0.34653875	0.15849353	0.31388646	2.7486594	0.28688183
0	0.3707206	0.107298695	0.4392433	0.1802787	0.097906664	1.0663469	0.23099884	0.47065598	0.75403917	0.3906709	0.1821447	0.4427367	0.21500643	0.38162178	0.09851675	0.22714727	0.04311104	0.44128233	0.73624516	0.77374035	0.7264471	1.7510985	0.611012	0.21329205	0.2667224	0.22509907	0.02142218	0.5399565	0.26438192	0.106785215	0.2508026	0.30658227	0.3655141	0.6974538	0.39922845	0.26939076	0.06888968	0.19947608	0.5199692	0.17163919	0.09358057	0.38642773	0.04563295	0.22770014	0.57996786	0.30758584	0.21809776	2.5362983	0.4512965
0	0.43560186	0.07296525	0.6855536	0.12573563	0.098354936	0.5701366	0.18303159	0.46270245	0.59554887	0.3045797	0.13726582	0.21939111	0.08953152	0.28653333	0.063397124	0.07372651	0.03486621	0.44754884	0.7283041	0.8775609	0.7945794	1.8668078	0.5388431	0.08592171	0.20172223	0.11735939	0.031436186	0.350462	0.1476904	0.10577189	0.2692494	0.3523849	0.22997627	0.5646601	0.44829005	0.14595248	0.05896158	0.24651368	0.4822167	0.03437392	0.1235174	0.35933635	0.03376833	0.14172019	0.4509527	0.24789952	0.1578397	2.605626	0.49477684
0	0.4460097	0.21118382	0.31493145	0.27811414	0.17363204	0.87762725	0.12816891	0.2131412	0.63186526	0.26383957	0.18474197	0.10608197	0.15182492	0.2174357	0.05234687	0.09570073	0.020008346	0.35079172	0.52608883	0.81036663	0.92954624	2.2096143	0.32303125	0.09271913	0.2853773	0.13252543	0.020541351	0.42846262	0.2721116	0.21670021	0.13314222	0.3007334	0.07688644	0.85517526	0.43447888	0.1652082	0.120036975	0.29846817	0.4395006	0.34051132	0.044886135	0.43420583	0.07694663	0.1803489	0.3433186	0.12264255	0.25626543	2.6603048	0.2191578
0	0.46172985	0.13991405	0.49378198	0.22675808	0.15257926	0.88276935	0.13453312	0.2164197	0.4136977	0.33689535	0.13975847	0.092137605	0.16208966	0.25792736	0.063188545	0.08725543	0.0412085	0.31091723	0.5508102	0.7877311	0.73654056	2.4215376	0.49404162	0.13735117	0.19800597	0.042150203	0.020107696	0.33285183	0.2659077	0.17974767	0.19877249	0.36855426	0.15013534	0.4909631	0.29115105	0.3575831	0.104735084	0.34625	0.52920747	0.27889812	0.05592656	0.38374412	0.044429902	0.13812236	0.25055522	0.15604424	0.22341374	2.752752	0.2822178
0	0.40387237	0.13738959	0.430822	0.12158414	0.11215677	0.7908958	0.2275629	0.42564076	0.5839688	0.44966865	0.17371058	0.13795872	0.10767895	0.31593248	0.10017721	0.119218074	0.03150237	0.43652	0.898407	0.51970124	1.0256544	2.3092306	0.8378186	0.18918106	0.10005277	0.07725673	0.05943789	0.46823397	0.122644626	0.19002585	0.26056156	0.39223266	0.27443624	0.58153754	0.2447313	0.18142831	0.11128349	0.27625743	0.5301185	0.09407513	0.07727089	0.22699305	0.042419363	0.11639206	0.39321193	0.08358147	0.16540737	2.7019858	0.31828812
0	0.50386685	0.12047526	0.5432898	0.07812464	0.14280935	0.85000944	0.18084604	0.1693884	0.8413476	0.35843596	0.19410564	0.18334073	0.16523966	0.47489992	0.07492249	0.088467605	0.02610044	0.5145095	0.89352417	0.53715646	0.6926592	2.2652006	0.89233845	0.33111352	0.22051254	0.055104744	0.02220662	0.38050926	0.09125977	0.1864029	0.17335673	0.44541	0.25507885	0.6972366	0.33417824	0.31813866	0.080338776	0.28249857	0.55806553	0.20755409	0.1664353	0.16684176	0.050498217	0.12988843	0.43139687	0.24429935	0.14118484	2.6355944	0.3522628
0	0.4331092	0.08626393	0.8774665	0.1405111	0.14921038	0.5911468	0.12183026	0.25603104	0.64190835	0.33717617	0.08059829	0.10615208	0.08411743	0.28514344	0.05994195	0.11525748	0.026811562	0.42934504	0.8989917	0.7167538	0.9033944	1.6866479	0.7333143	0.16274758	0.11641806	0.04929015	0.01156045	0.31825805	0.12814096	0.16379508	0.33753917	0.4243675	0.24198978	0.6696439	0.34384787	0.26727033	0.09393105	0.23285185	0.5452403	0.117143676	0.094338335	0.32086068	0.04508451	0.09658617	0.29081392	0.1363157	0.19913027	2.760484	0.4556082
0	0.3472338	0.1345655	0.41643748	0.06821555	0.18265992	0.75273836	0.17497522	0.35823467	0.75413287	0.22109929	0.12261043	0.14603145	0.11292016	0.36667225	0.08402215	0.14002964	0.054020263	0.45542383	0.94840205	0.57725155	0.84698534	1.8064952	0.623364	0.16742757	0.13566913	0.101058036	0.039638057	0.43033412	0.17249861	0.17310321	0.2388333	0.32080826	0.2382971	0.92384535	0.3154891	0.30620173	0.116274595	0.27134317	0.3903515	0.1332132	0.07656242	0.37773955	0.0412126	0.12726784	0.45305416	0.11756331	0.19454227	2.618441	0.28007704
0	0.5457122	0.15227674	0.58403313	0.18156603	0.14985473	0.81484705	0.12118746	0.21517365	0.59894544	0.34123576	0.13030566	0.09321011	0.1875521	0.29822218	0.040814687	0.11241931	0.024413424	0.44195566	0.95953697	0.7511933	1.2288625	2.534232	0.4750611	0.13803057	0.22773345	0.09241525	0.018476099	0.45642272	0.216	0.12233214	0.24350803	0.3929769	0.1652221	0.5522963	0.34469447	0.23670685	0.095410936	0.25239006	0.38857728	0.124057144	0.08062836	0.47632444	0.04412604	0.0691604	0.37022716	0.08882571	0.26415926	2.585497	0.32970157
0	0.41529214	0.07492392	0.871195	0.11786049	0.11202585	0.5929094	0.18539426	0.32193223	0.66894156	0.39351583	0.124544576	0.12025853	0.08470167	0.333779	0.083544485	0.12463195	0.015107301	0.41507632	1.0075139	0.6797186	0.77140397	1.7799125	0.67742527	0.16848333	0.083385654	0.069869146	0.039199024	0.25305626	0.13933606	0.15740898	0.34086487	0.46059948	0.26343876	0.6339606	0.2717827	0.2770052	0.0788205	0.22040948	0.5599443	0.07920601	0.14217852	0.26094356	0.054188587	0.09058633	0.31178272	0.08969208	0.12697364	2.662531	0.45799366
0	0.41717917	0.15624227	0.44508976	0.064209044	0.121896945	0.6785018	0.22424743	0.35040995	0.59428126	0.2530541	0.12322378	0.17449477	0.10691669	0.38592905	0.10172493	0.117235206	0.050269015	0.6873004	0.897595	0.87398684	0.9762912	2.2049096	1.0316844	0.19203313	0.122165285	0.081127115	0.033103473	0.54045284	0.09556924	0.08998019	0.43902084	0.4127799	0.34024745	0.9014869	0.28236508	0.2068348	0.07102742	0.26704565	0.51304036	0.08422223	0.0350427	0.29996067	0.08054399	0.12668899	0.42201686	0.083649695	0.20837007	2.7650664	0.4116855
0	0.593752	0.08354793	0.70982444	0.19036138	0.12583148	0.92701596	0.14103925	0.2260425	0.72459686	0.3858706	0.13458501	0.12265741	0.2106466	0.3538951	0.0837332	0.17851469	0.024024226	0.45813546	0.95242673	0.7143393	0.8512526	2.5469122	0.613462	0.2548236	0.14236575	0.092583336	0.01543384	0.48140162	0.14773388	0.13678677	0.21891502	0.42935663	0.2412887	0.5066991	0.25441852	0.3452966	0.07069777	0.2794282	0.52909553	0.20918392	0.11974757	0.2798555	0.050411224	0.17300689	0.35592344	0.2224147	0.24884558	2.8883526	0.4862691
0	0.5537198	0.14939392	0.6577999	0.13079716	0.124083586	0.82246244	0.21081845	0.38621134	0.67541605	0.38911638	0.1771312	0.21897309	0.107776895	0.3340733	0.08425142	0.14727008	0.066119075	0.39106038	0.95295596	0.7101414	0.90044546	2.4734318	0.6071786	0.15159167	0.109072946	0.11241265	0.020981392	0.45086598	0.11182382	0.12806232	0.29194275	0.34952244	0.352075	0.67465484	0.2421689	0.29833257	0.07980736	0.27215227	0.46449003	0.06171738	0.08134468	0.3750137	0.037257593	0.12262882	0.4291478	0.21922311	0.18926997	2.737714	0.430699
0	0.5361962	0.059716675	0.71891457	0.2117609	0.18264985	1.0541755	0.15766011	0.20615058	0.74413127	0.34755215	0.16699666	0.17653227	0.15841222	0.41044837	0.07665608	0.15166806	0.028155364	0.5403661	0.81985384	0.89003605	1.0247494	2.6799543	0.732797	0.1747487	0.25078857	0.05074725	0.01359815	0.5074624	0.23505417	0.19589537	0.20066763	0.44724876	0.17825757	0.7435801	0.40795282	0.31784746	0.07137685	0.36278847	0.47265005	0.2510207	0.040041927	0.32319954	0.05264466	0.14146698	0.33362982	0.14443518	0.2742034	2.6975605	0.4765644
0	0.35397184	0.39780223	0.18293513	0.15755352	0.16174816	1.0727211	0.1271524	0.24384911	0.81821454	0.21965331	0.20898707	0.18395919	0.12866606	0.3716445	0.03381818	0.09970307	0.028074993	0.49428067	0.5698239	0.73396707	0.96293724	2.2025902	0.45530587	0.15021396	0.33677286	0.09533066	0.035522215	0.54438245	0.27244508	0.080697045	0.18390013	0.3142336	0.09796594	0.8787984	0.54462487	0.16084822	0.14840819	0.36736804	0.46162218	0.3594408	0.067361794	0.43844098	0.058902126	0.13891402	0.4102987	0.1081433	0.27949235	2.529231	0.31880575
0	0.7189809	0.19823363	0.4034063	0.19267842	0.14520483	1.0754343	0.11696018	0.22447017	0.91097987	0.50005305	0.20431344	0.14110032	0.2924835	0.4818564	0.031203708	0.13145283	0.007061423	0.6092602	0.8047325	0.56024414	1.2986766	3.2855713	0.7142507	0.20510454	0.31486183	0.096426025	0.052146375	0.7696421	0.30832213	0.15894979	0.19252434	0.33716172	0.10912285	0.62534684	0.44203877	0.4460616	0.13689162	0.28944013	0.43543378	0.33282274	0.10068311	0.34707302	0.086844966	0.11632659	0.38917524	0.2118872	0.3304097	2.626553	0.29826927
0	0.69241756	0.11267297	0.65099394	0.09469806	0.11501966	0.96234864	0.19323346	0.16477396	0.9515192	0.5424937	0.2025046	0.24576986	0.27324992	0.63471085	0.10874523	0.24587862	0.041554816	0.531901	0.922277	0.49414873	0.92233735	3.4580808	0.78884435	0.3189002	0.13891765	0.19202794	0.05273726	0.44991308	0.15897001	0.14034493	0.32489842	0.32069725	0.25780272	0.6190661	0.4137834	0.4562083	0.085732915	0.30939633	0.47809595	0.17437436	0.08843784	0.29161897	0.029804673	0.13945948	0.520275	0.1914713	0.32240623	2.9231894	0.6087941
0	0.35268915	0.2334027	0.24839734	0.15737382	0.23853707	1.0206048	0.09905756	0.22727974	0.6529327	0.1534562	0.13615987	0.1504698	0.111231014	0.25724843	0.03143063	0.06281416	0.022251539	0.4997506	0.40947902	1.0768832	1.189378	2.1410487	0.40403748	0.17339386	0.352026	0.07480221	0.03536397	0.49267668	0.22965169	0.15639295	0.13075645	0.3275326	0.10036448	1.0406264	0.4696015	0.23849067	0.13094305	0.31362486	0.47680694	0.3481035	0.042269383	0.5953542	0.09162538	0.14337386	0.3760529	0.15644866	0.2676354	2.5659666	0.22465792
0	0.43343154	0.26710927	0.22766772	0.17792848	0.17027347	1.0961648	0.13336459	0.2600066	0.6573101	0.32258198	0.21005003	0.20452175	0.18281695	0.3062169	0.0485911	0.11325685	0.028210664	0.6113745	0.72336423	0.746358	1.1885151	2.7997322	0.559707	0.12865753	0.35810956	0.09301302	0.06028365	0.46716404	0.26778907	0.08201219	0.23092847	0.37058136	0.10340736	0.78064764	0.5246067	0.2827838	0.14074096	0.3408915	0.4049383	0.2941525	0.04055678	0.44471836	0.08192791	0.12072228	0.34453776	0.09690129	0.29635262	2.5828576	0.42221212
0	0.69707716	0.18756701	0.46163422	0.09759723	0.1775119	0.9069972	0.15053514	0.14983681	0.9237544	0.23633905	0.13562669	0.21376243	0.14199218	0.5354989	0.08009367	0.15406543	0.022639059	0.58583295	0.63758945	0.6000169	0.75052744	3.2683434	0.766118	0.16866757	0.2578471	0.1799114	0.02573517	0.4278215	0.094978265	0.11502578	0.20897856	0.44065967	0.16414921	0.6618371	0.4719135	0.20564094	0.0630778	0.24152744	0.43290824	0.15957582	0.033030994	0.41109696	0.026676092	0.15044007	0.47536507	0.13015231	0.24861869	2.5899937	0.3738242
0	0.30898312	0.23170568	0.34617323	0.24030009	0.18775906	0.8468223	0.0935148	0.22962976	0.61054546	0.29893836	0.11614865	0.1550109	0.17099266	0.1858783	0.027532052	0.10814402	0.023949055	0.36516646	0.5125112	1.1497692	0.8965524	1.9840515	0.29679722	0.067169845	0.22403184	0.07666766	0.017413428	0.30931738	0.2785079	0.15832876	0.16459835	0.24568895	0.09780618	0.80922097	0.45315483	0.27261004	0.1544917	0.1801152	0.4765052	0.20861052	0.056279212	0.5838931	0.05048587	0.09149366	0.36401436	0.157217	0.24868701	2.4559948	0.2293766
0	0.5483058	0.15659891	0.6441306	0.18458493	0.15458095	0.8481558	0.15623651	0.28478098	0.6698773	0.39950126	0.14133684	0.13315476	0.19743483	0.26226544	0.06418012	0.33131182	0.05823197	0.46085712	0.7126933	0.5160292	0.95945287	2.1673975	0.49162394	0.20882295	0.19680536	0.09916802	0.017565768	0.5178473	0.16474116	0.19675793	0.2374288	0.6322032	0.1310763	0.3718478	0.306712	0.37838483	0.09948138	0.28211692	0.48584762	0.24259464	0.07112179	0.37325874	0.031488124	0.10608354	0.45064235	0.13607234	0.2572549	2.5956745	0.5237364
0	0.582655	0.1699073	0.7561776	0.3217074	0.15094942	1.0093145	0.11900172	0.108648114	0.73766327	0.40549934	0.21816467	0.18486437	0.22324365	0.42336082	0.027981706	0.13622531	0.019340707	0.44405863	0.52843916	0.81363434	0.9907746	2.8793144	0.45345062	0.13165064	0.22668743	0.15348914	0.016317617	0.3446889	0.24499512	0.14586368	0.2373375	0.3473797	0.14651129	0.5486887	0.4132151	0.30426806	0.072363555	0.23313394	0.42539755	0.23406765	0.078530155	0.5263921	0.051728852	0.16846853	0.40021232	0.13720931	0.31759694	2.6706166	0.37777355
0	0.59959984	0.2903689	0.3421251	0.23165013	0.19027852	1.1624295	0.082625404	0.21106116	0.75133145	0.2817121	0.24211754	0.1844053	0.2221155	0.42784145	0.015196248	0.17399266	0.016594766	0.38104728	0.41485623	0.7811804	1.0821017	2.511339	0.34446418	0.12120598	0.34552473	0.100057356	0.083011396	0.38460916	0.30682874	0.19714448	0.13122326	0.30558217	0.1091498	0.6001073	0.4437817	0.32110864	0.19594456	0.31120476	0.45870188	0.42660207	0.10950133	0.4122224	0.057164066	0.1452749	0.37834734	0.17076746	0.27443066	2.527264	0.20393416
0	0.59345776	0.39960054	0.26651555	0.1639043	0.14450994	1.0097269	0.118342586	0.23271777	0.8881389	0.29222962	0.14808793	0.17215943	0.11916587	0.340996	0.026066132	0.107965	0.016090345	0.5108815	0.5227685	0.83022374	1.3019499	2.7526867	0.59496474	0.1362559	0.26325783	0.09304391	0.021747123	0.56456906	0.25601888	0.053414345	0.22248933	0.22567336	0.15455225	0.8762512	0.6301578	0.38321418	0.14928164	0.30168268	0.47288534	0.22348732	0.05447274	0.7119856	0.1053263	0.17185798	0.38378713	0.1086252	0.35410807	2.5129395	0.40609643
0	0.4465879	0.15193605	0.47626927	0.115047425	0.11077494	0.8817303	0.265173	0.33293945	0.68972814	0.35628912	0.14878835	0.30486986	0.127453	0.45666388	0.122511774	0.11667566	0.03447296	0.6646397	0.7680926	0.94537574	0.89467555	2.322679	0.8957311	0.21576293	0.19160794	0.17671451	0.02708605	0.46492782	0.2206851	0.12955311	0.3102824	0.26374197	0.3050757	0.82219845	0.4689161	0.29105514	0.067266464	0.4352512	0.54031765	0.14022209	0.12813638	0.32283148	0.05749052	0.20612861	0.5530619	0.16752805	0.33461425	2.9049656	0.51834834
1	0.5396863	0.11753567	0.4775923	0.0948747	0.12108653	0.96910673	0.1680102	0.33078974	0.7357636	0.3642157	0.2126188	0.2395636	0.10495672	0.49352396	0.10952999	0.08059757	0.05438845	0.51041967	0.75629944	0.94982976	1.0872252	3.0253613	0.69646233	0.24700941	0.18428352	0.12632996	0.01118585	0.6065955	0.16776803	0.09878233	0.24233915	0.30240315	0.2811926	0.537608	0.38524035	0.30876318	0.074401826	0.33985895	0.3849954	0.094181925	0.10777445	0.5395905	0.02927325	0.20245208	0.5229526	0.18503648	0.24215482	2.897376	0.48985583
1	0.610278	0.24437161	0.5292985	0.19048071	0.19448924	0.97394204	0.114118025	0.34521353	0.7363292	0.30412328	0.1408077	0.13827899	0.14146297	0.34430492	0.06626408	0.1049372	0.042934436	0.38352397	0.8658903	0.64795446	0.92634356	2.5330305	0.42946178	0.11145812	0.16077901	0.037558526	0.043921843	0.36314294	0.21653923	0.20461476	0.1472858	0.49542293	0.30290776	0.55965376	0.2359133	0.3456279	0.11145253	0.22805661	0.51344717	0.13808659	0.050535128	0.3639663	0.02906406	0.14002837	0.32138592	0.09163038	0.20924383	2.7962842	0.3043262
1	0.51952064	0.315774	0.34419295	0.14404786	0.15796722	1.1036036	0.17295371	0.2565467	0.75582737	0.21065523	0.20408708	0.18116824	0.20317407	0.4123855	0.055790816	0.1856072	0.039534535	0.5128472	0.45554364	0.9482479	1.3187258	3.0557966	0.51559895	0.2386519	0.32671693	0.15496312	0.05254874	0.5671489	0.13248438	0.09990025	0.31547943	0.47200355	0.14855708	0.75478595	0.47384855	0.3935726	0.13129732	0.43309477	0.38399628	0.3972844	0.11004729	0.50958246	0.12848315	0.11252403	0.38414192	0.15282884	0.31369781	2.6295164	0.39790106
1	0.5360091	0.328213	0.25676364	0.16449116	0.18324924	0.918108	0.090725645	0.22142933	0.7329036	0.3073652	0.12155729	0.14348887	0.13080643	0.28771815	0.047568306	0.048420582	0.019391907	0.3711799	0.5257504	0.78323543	0.89203715	2.6076686	0.43206534	0.0713761	0.342622	0.072094925	0.034624103	0.45824373	0.3359756	0.13889912	0.09711485	0.28026253	0.15535212	0.7114744	0.50343263	0.24940045	0.064511724	0.44780734	0.4431606	0.233703	0.05025556	0.52183425	0.075098775	0.16251165	0.4554664	0.16449484	0.3312896	2.566495	0.25294232
1	0.51848084	0.23552248	0.34508136	0.10011164	0.21410806	0.7244017	0.08954532	0.26159912	1.0012366	0.27831367	0.11119855	0.079813264	0.17809413	0.21765378	0.030384135	0.26449758	0.008289921	0.3747381	0.85253763	0.57179946	1.3179346	2.2709153	0.34979653	0.09261173	0.2736097	0.09639023	0.038111545	0.4471005	0.27178025	0.14000107	0.22123246	0.3343166	0.17368163	0.6520879	0.26518244	0.28969175	0.20809825	0.3520841	0.43202922	0.28394073	0.06802753	0.3813663	0.078613855	0.07852322	0.2984403	0.09101899	0.22019625	2.5676281	0.21991642
1	0.7819877	0.30146617	0.32015887	0.14571992	0.23440441	0.99195814	0.11015864	0.37337306	0.82667315	0.39852154	0.17344445	0.17010644	0.3090065	0.26631865	0.039719578	0.16346382	0.012099767	0.30909306	0.75758845	0.6842274	0.926085	3.3277397	0.5961462	0.1626666	0.3008473	0.1410097	0.034461524	0.49961156	0.22865859	0.22238871	0.22353244	0.25276276	0.43164706	0.72451794	0.3755259	0.5094384	0.069761276	0.41075262	0.37458777	0.21024156	0.16038884	0.46290144	0.02822693	0.25090775	0.42550987	0.21900229	0.23377672	2.5649369	0.4459737
1	0.68070525	0.15668145	0.4239808	0.17049034	0.15971096	1.0864081	0.17877819	0.26205757	0.86118126	0.5494272	0.18269764	0.1725403	0.1902648	0.34459865	0.06731791	0.10972192	0.019022167	0.5001926	0.8585448	0.60576713	1.3146784	3.4089153	0.8792183	0.17304422	0.17035717	0.0727255	0.03204089	0.7188969	0.2865555	0.10654328	0.2433822	0.27194676	0.22662611	0.5966252	0.3670423	0.40422383	0.091098465	0.32852098	0.41362676	0.13015442	0.10363307	0.44834253	0.032593887	0.17573856	0.42554966	0.18148707	0.28054485	2.8900096	0.47545627
1	0.7649097	0.090143844	0.77734697	0.22135802	0.15054671	1.1036804	0.11361705	0.19907317	0.75072205	0.34938458	0.19327883	0.14310242	0.11185229	0.492277	0.045774627	0.040932372	0.009732567	0.38414592	0.91417325	1.0086257	1.1507041	3.407863	0.5765037	0.1391227	0.22074339	0.042414643	0.013806696	0.50457704	0.2711435	0.1320932	0.19558556	0.3986925	0.20186906	0.53312093	0.32292038	0.4054647	0.06754106	0.27876893	0.39373398	0.13124435	0.07475045	0.5950951	0.060384624	0.11707451	0.30022845	0.16664043	0.29130664	2.7469144	0.3825632
1	0.5078968	0.12759025	0.45363986	0.22530514	0.10943895	0.946457	0.18559964	0.27009997	0.45375603	0.30552512	0.1710158	0.24357425	0.18873836	0.24931726	0.07003674	0.10071206	0.04471467	0.4812136	0.83239734	0.8573291	0.9954956	2.2338781	0.51063645	0.20636043	0.18882264	0.12148283	0.010605716	0.56588936	0.23035564	0.08359998	0.24196751	0.31512034	0.1676283	0.624079	0.27953795	0.2953254	0.08188175	0.25308257	0.45533147	0.16452566	0.06713961	0.4574737	0.058237746	0.084731854	0.46178526	0.18218972	0.30584076	2.7507892	0.48436743
1	0.33059865	0.3010184	0.2390812	0.18267338	0.16963401	0.8904406	0.19406945	0.2574105	0.7528384	0.30346426	0.1482397	0.18853985	0.2098303	0.21334738	0.075267136	0.07607495	0.026459144	0.4685169	0.4210712	0.8072881	1.0484266	1.9967815	0.41978836	0.12728436	0.29796818	0.324762	0.026917985	0.40410215	0.3195123	0.10590744	0.2859367	0.2555095	0.12170469	0.85163665	0.53985107	0.26225632	0.07220674	0.43499768	0.50413054	0.40338504	0.087606795	0.4717056	0.06690771	0.10532355	0.50517505	0.16843644	0.21695527	2.7232103	0.35787073
1	0.3923642	0.25339204	0.24372512	0.18700886	0.16036208	0.89634	0.20775443	0.22785436	0.5801986	0.1763551	0.14321643	0.10977131	0.10010849	0.13435286	0.06410536	0.11152885	0.04322721	0.31259382	0.45554084	0.8540015	0.86228895	1.7390232	0.37562507	0.05058897	0.28962392	0.06961041	0.05164401	0.3751699	0.25635317	0.11083494	0.19169901	0.36148745	0.12865508	0.7766785	0.48706067	0.103130735	0.102776855	0.32737318	0.4412463	0.2551921	0.06656877	0.5179988	0.071971074	0.13222189	0.39880076	0.10487905	0.25292256	2.629622	0.24475768
1	0.4195418	0.19272763	0.22991721	0.18655846	0.27768737	0.70900124	0.07993416	0.18980116	0.55793774	0.11733753	0.12078203	0.1052625	0.10057315	0.19530044	0.018028308	0.14363174	0.014954304	0.34030887	0.39345634	0.98580384	1.0035601	1.798775	0.285752	0.067964315	0.42132297	0.056807898	0.024988187	0.33218285	0.19017555	0.20919234	0.1344594	0.42078352	0.076909535	0.94632465	0.55529827	0.10606734	0.22435194	0.42663118	0.44144264	0.41048688	0.054949503	0.5279607	0.1358497	0.10933823	0.28808838	0.08712038	0.22375825	2.4056015	0.19286774
1	0.5601415	0.17867398	0.44003034	0.2212131	0.13145341	1.0473253	0.1866514	0.2617569	0.78134155	0.413092	0.24287416	0.19375955	0.19751644	0.34171438	0.029940514	0.1932686	0.024258701	0.5831693	0.70889044	0.9650664	1.412326	2.9259455	0.5350877	0.15134177	0.3203654	0.09473609	0.02984071	0.5788298	0.3149973	0.12416785	0.2645593	0.36228108	0.1312946	0.6701105	0.45876017	0.43409657	0.10877498	0.3476287	0.4394883	0.32794845	0.06383548	0.5020434	0.06095788	0.101838626	0.32019103	0.2466337	0.27271837	2.794195	0.46772298
1	0.44338155	0.29411024	0.24153082	0.18607315	0.19052626	0.9863253	0.10401914	0.17117369	0.6753563	0.1880034	0.17976806	0.11598822	0.08855965	0.21627584	0.030246532	0.13394396	0.03799511	0.3307057	0.53463584	0.8635444	1.025796	2.0932918	0.45651752	0.059910197	0.27029914	0.061602894	0.072249286	0.32086974	0.17968951	0.115786575	0.21557426	0.3412408	0.10137324	0.7800199	0.47506738	0.20046972	0.12511694	0.29390758	0.46905282	0.17801537	0.06257768	0.6136071	0.11803711	0.12964009	0.31775478	0.11090266	0.29137498	2.551625	0.25348207
1	0.6954165	0.11530302	0.65223986	0.16748933	0.11330924	1.217492	0.18909146	0.15038349	0.72574854	0.4160989	0.20215756	0.27197614	0.19925947	0.46664107	0.07636115	0.19267406	0.041688297	0.5779279	0.7382321	0.92901385	1.0398724	3.4213896	0.75123096	0.33801055	0.18202335	0.2229349	0.027720464	0.554324	0.1492075	0.07701812	0.33049154	0.4186082	0.22229767	0.5198238	0.39959612	0.47007015	0.05901807	0.2640653	0.43369505	0.16914254	0.050585594	0.45790812	0.042978726	0.13711753	0.5279873	0.26317602	0.3468859	2.7865996	0.56910086
1	0.4161954	0.09953732	0.5483797	0.14537326	0.14272335	0.9057578	0.24443594	0.30665547	0.625459	0.32105976	0.17033696	0.25591278	0.13481607	0.45192677	0.12636498	0.15914741	0.058934804	0.4984114	0.93394953	0.76082224	0.8875999	2.2556198	0.7612937	0.35547143	0.2004399	0.16696906	0.041205563	0.40106592	0.12196773	0.15521286	0.29219806	0.4114324	0.2660211	0.6474265	0.38435757	0.26548	0.10614578	0.3465166	0.5369152	0.20517819	0.08208987	0.32998145	0.044095438	0.14545757	0.47321647	0.17140892	0.2375089	2.716608	0.37495872
1	0.57247996	0.2010726	0.31564224	0.17308643	0.15189919	0.9840287	0.08319267	0.20284677	0.7741295	0.2914522	0.1808838	0.16762932	0.213909	0.32787114	0.024233164	0.24688189	0.015787836	0.52807045	0.5459115	0.78809524	1.3249397	2.5938368	0.35349923	0.14848748	0.42191267	0.11181575	0.08151645	0.47117576	0.3421269	0.09994121	0.14341928	0.42971763	0.096321225	0.58443373	0.45420527	0.49995357	0.22512278	0.33870625	0.37831384	0.28886634	0.12068111	0.5451994	0.10794147	0.08928189	0.3434841	0.19661981	0.36594796	2.143049	0.32526478
1	0.468754	0.3656841	0.28203034	0.13815401	0.14326023	0.8924742	0.11241043	0.23058704	0.8065262	0.22541052	0.19921121	0.21830755	0.14121273	0.35839036	0.023246262	0.18946467	0.035574958	0.52202547	0.420003	0.7504846	1.0380535	2.6255934	0.49949807	0.17027324	0.35417986	0.08635554	0.023824967	0.47446883	0.2594617	0.1240093	0.23758769	0.39910725	0.108765654	0.8471154	0.66402394	0.2251204	0.13803504	0.34690836	0.38800925	0.21044134	0.060105387	0.61922127	0.07602831	0.14349835	0.4424796	0.13865127	0.31437853	2.4862947	0.33560067
1	0.51377755	0.35734278	0.26206052	0.21028791	0.1749173	1.1592427	0.12726875	0.26191035	0.80413246	0.30869758	0.18162379	0.110145085	0.16349286	0.2954511	0.059702616	0.10021099	0.037414562	0.44536403	0.43852288	0.7740485	0.9933081	2.3630614	0.4506927	0.078618154	0.39469475	0.049310803	0.06539392	0.45496204	0.29296368	0.13805044	0.16069937	0.38168758	0.15548874	0.63900226	0.57110125	0.3205561	0.16187754	0.27730265	0.47428003	0.31665385	0.0802249	0.5496492	0.047990616	0.19289602	0.37561363	0.20186295	0.22399971	2.6371977	0.34330493
1	0.59200776	0.16835962	0.4854896	0.15553536	0.15146801	0.9888808	0.12700228	0.41903895	0.7138289	0.3653831	0.15237434	0.16226031	0.09786881	0.5105445	0.07866563	0.0631237	0.025279906	0.50048184	0.92093134	0.7451481	1.0876364	3.0131555	0.94050896	0.28271264	0.20235218	0.051824234	0.019911924	0.5111061	0.1554584	0.16914453	0.21875316	0.3774156	0.23081155	0.6901533	0.25879234	0.34908956	0.06033999	0.3121392	0.5428624	0.13373175	0.053153772	0.37226236	0.052953146	0.12696415	0.3443966	0.055458795	0.25372216	3.032639	0.4012757
1	0.4501467	0.17199586	0.5224901	0.19203857	0.14126529	0.85597	0.16046359	0.31445998	0.44966632	0.1610589	0.1411419	0.26296476	0.09616788	0.2727944	0.07067288	0.07833182	0.06713828	0.49614403	0.7789928	0.9444891	0.9160203	2.091573	0.5427049	0.11349424	0.19665672	0.07062079	0.025673885	0.47539172	0.15642972	0.06906334	0.22636619	0.36284882	0.22958393	0.7837058	0.32088003	0.20100152	0.10129996	0.1988941	0.39860025	0.12797448	0.056015383	0.49982926	0.048618246	0.080458805	0.3860631	0.13987742	0.25562385	2.58324	0.41842803
1	0.77925783	0.16746244	0.48251247	0.110273585	0.13503638	1.1795027	0.18740696	0.13427892	0.925776	0.4094712	0.22607294	0.1571762	0.20895787	0.53679097	0.029121812	0.1455061	0.021074627	0.49690646	0.8935811	0.7374683	1.1259024	3.5422192	0.68437994	0.25317854	0.2652871	0.121769905	0.03506052	0.54539865	0.33380076	0.09552589	0.24088617	0.38635856	0.17712316	0.62331975	0.45602077	0.6687833	0.09266918	0.3232988	0.42616814	0.19333693	0.092190094	0.35106537	0.05089153	0.17105925	0.37055627	0.25337818	0.27998298	2.6841989	0.36360896
1	0.61527973	0.11963408	0.46714577	0.13975005	0.13168205	1.0660328	0.29097748	0.2196238	0.59709966	0.34384724	0.122960724	0.2583751	0.15963985	0.3091115	0.08046682	0.21047094	0.022983264	0.47844824	0.5556654	1.0457504	0.95893586	2.5536244	0.7414074	0.22859934	0.30596384	0.1634402	0.058736324	0.42320198	0.16700265	0.08257802	0.29950526	0.46028668	0.2296828	0.66259587	0.4084572	0.38807943	0.11046423	0.2176106	0.46615452	0.19155107	0.06434656	0.401671	0.08337011	0.14417253	0.49836183	0.3283785	0.27506822	2.6806147	0.49791995
1	0.33751982	0.16296722	0.35588744	0.20808141	0.19479278	0.7183496	0.098814845	0.22205669	0.57128125	0.28934366	0.14327294	0.07295019	0.082430564	0.23840262	0.032021206	0.09726084	0.020561023	0.28421795	0.51404595	0.96298003	1.0666397	2.3883257	0.25119948	0.08709902	0.2577024	0.035974555	0.02232882	0.33423927	0.23459198	0.21373907	0.10344871	0.29001445	0.10562741	0.49952194	0.28541782	0.30553728	0.11671499	0.2029985	0.40806007	0.21219383	0.06472848	0.6092235	0.03899985	0.081978396	0.27244255	0.09223719	0.2203591	2.362295	0.14722016
1	0.557	0.14915498	0.35540634	0.185759	0.17523074	1.1714666	0.11601474	0.27467394	0.9253424	0.23239605	0.20619741	0.17616537	0.19612885	0.3439192	0.01226561	0.32838827	0.023481129	0.56909496	0.7185603	0.88225394	1.1381968	2.9170892	0.69439536	0.15969181	0.27982706	0.12442438	0.021877918	0.61588275	0.22352548	0.14961231	0.23372205	0.35726628	0.11321081	0.8832963	0.45135427	0.4489823	0.12939242	0.33835268	0.41538104	0.279978	0.060938496	0.37352818	0.10727559	0.18260245	0.33573753	0.19160973	0.34248632	2.626586	0.51004636
1	0.48933896	0.23189776	0.4203453	0.15824953	0.18392262	1.0594964	0.1480333	0.38978583	0.8426791	0.3847826	0.12923855	0.16155271	0.19022748	0.39998278	0.048903413	0.30412963	0.05642401	0.43945503	0.8448958	0.5201985	1.1604365	2.469352	0.7104762	0.19121583	0.20964445	0.18197453	0.051225238	0.47122514	0.29771107	0.18656644	0.29101485	0.2894814	0.32270247	0.6013456	0.26848873	0.3079325	0.20459327	0.31026435	0.47663856	0.16578032	0.103671186	0.5732017	0.05145958	0.17206748	0.4832988	0.0786957	0.31441635	2.579462	0.32918835
1	0.5164288	0.06560381	0.54236555	0.1267933	0.10578443	0.7896613	0.25087532	0.17368768	0.72575015	0.3500408	0.1769804	0.24936219	0.15511838	0.3223893	0.108119845	0.21187536	0.04723265	0.43449003	0.7382928	0.8812731	1.0221976	2.3336082	0.5313722	0.1892846	0.26155245	0.19580393	0.025688443	0.5472898	0.11630964	0.07253765	0.26676363	0.39880824	0.16697694	0.56548464	0.48683482	0.2310709	0.06905736	0.28187218	0.4377049	0.13673586	0.06543754	0.46528038	0.0429076	0.13483718	0.49612466	0.31665826	0.22063842	2.7309196	0.42907864
1	0.51577485	0.113115415	0.48266786	0.1620833	0.13969377	1.1131635	0.16144326	0.18211149	0.76106787	0.3397505	0.23380327	0.17272194	0.28805605	0.45553717	0.034078076	0.2214208	0.034303397	0.6734611	0.77441055	0.8535202	1.2042236	3.2494457	0.6239437	0.27147868	0.27744237	0.13221015	0.022968203	0.55032283	0.3077699	0.09702195	0.33252937	0.3498655	0.07693642	0.61853653	0.4238468	0.56937253	0.105300605	0.3262465	0.4020378	0.20826383	0.05212735	0.39674944	0.053964384	0.12333627	0.33193493	0.22608128	0.37790376	2.8309183	0.5278278
1	0.6947081	0.3751063	0.33572432	0.18046841	0.1610847	1.1339905	0.11532843	0.27738917	0.9705962	0.3004859	0.22805357	0.10778805	0.3556339	0.38526177	0.0254805	0.2611855	0.005210378	0.62132275	0.8886833	0.6254455	1.4899341	3.5229428	0.55723166	0.16978215	0.44934034	0.08594883	0.03103585	0.7682045	0.34382862	0.14488943	0.27705026	0.45514148	0.16805783	0.8334087	0.7015246	0.51212525	0.2632622	0.41795284	0.3450373	0.36054027	0.109588444	0.48202968	0.108469225	0.16238303	0.28235322	0.082804956	0.41121015	2.6195996	0.39972767
1	0.3406369	0.2964802	0.19176212	0.19907467	0.23238121	0.8659748	0.10027736	0.2045609	0.6434228	0.14647353	0.13862844	0.14551358	0.1800359	0.17404185	0.023365613	0.12820312	0.02186174	0.55383885	0.35939744	0.8551306	1.080955	2.188488	0.5836726	0.08371112	0.3044687	0.08474542	0.061768167	0.44154027	0.1860382	0.14486538	0.15961763	0.27019316	0.14293775	0.8312353	0.63854194	0.17847282	0.15293922	0.35143125	0.44799307	0.3496302	0.043701094	0.51038224	0.13537619	0.09705463	0.34204733	0.12024856	0.29017496	2.5352504	0.3399901
1	0.5158948	0.133004	0.31503245	0.2435146	0.11530365	0.76951796	0.1968059	0.34117162	0.53277516	0.20066436	0.15659249	0.10769753	0.09452162	0.2211658	0.0797538	0.062313993	0.042831693	0.2534681	0.49432278	0.62664676	0.9921456	1.9771935	0.31480047	0.09397262	0.3353803	0.08429944	0.03826087	0.4508381	0.18435591	0.278871	0.17010915	0.43041006	0.121163554	0.5570676	0.40369254	0.12851456	0.11171056	0.36792597	0.37207848	0.14124523	0.09134286	0.6060124	0.031818	0.12117354	0.431381	0.16591902	0.17085299	2.6227992	0.19644369
1	0.45094234	0.15251943	0.39908034	0.14459115	0.11350108	0.7641697	0.21285136	0.16030647	0.71268314	0.23697612	0.14108245	0.23198733	0.12722234	0.18295494	0.058341146	0.105285995	0.042822305	0.2592822	0.4710369	0.6357502	1.0050836	1.718415	0.21342522	0.07267133	0.21561429	0.100592226	0.07786693	0.47788033	0.2763704	0.109556474	0.16323629	0.36340195	0.16528302	0.6149221	0.49167776	0.109401874	0.07509128	0.43589762	0.2965097	0.20145996	0.075612016	0.7634238	0.03379447	0.09360793	0.5184938	0.2038931	0.22976495	2.4746184	0.20149724
1	0.66916907	0.08170742	0.52830744	0.13111125	0.115802445	0.88651055	0.115760565	0.29658088	0.72274184	0.3255293	0.13664189	0.07325228	0.23771235	0.35523066	0.061808653	0.077238	0.022772014	0.34536457	0.98244506	0.7265517	0.9894314	2.451859	0.46440533	0.14711854	0.21826422	0.03674684	0.02857236	0.4539208	0.23801735	0.112960085	0.12690352	0.3898423	0.22889489	0.6028445	0.2741277	0.3626143	0.103137955	0.17807043	0.5001164	0.24826413	0.06128736	0.31124693	0.04505738	0.11442493	0.26511386	0.16188458	0.123222806	2.9303076	0.29290155
1	0.5627979	0.121422514	0.55580604	0.15408923	0.10721051	0.78681725	0.16881862	0.3615804	0.5243833	0.26943007	0.237115	0.29890153	0.084640756	0.36773646	0.089747936	0.051346537	0.04507394	0.46085182	0.70703256	0.9607509	0.8116475	2.5454702	0.53152156	0.16317144	0.19458358	0.07909199	0.016383443	0.40923756	0.09722361	0.10518932	0.18623646	0.38631684	0.23123136	0.67348874	0.3120775	0.26378003	0.05301778	0.22618642	0.47932217	0.082082905	0.08577062	0.4033729	0.028211672	0.10004866	0.40080848	0.19407533	0.16064939	2.7194014	0.46510097
1	0.39061254	0.2751619	0.18673025	0.17675672	0.16014983	0.9144176	0.11694671	0.18982697	0.66563797	0.23746969	0.16069129	0.16795665	0.14796692	0.26894143	0.03443553	0.15331791	0.028437195	0.5066763	0.5090953	0.85091525	0.99518454	2.547502	0.5523593	0.12063111	0.28169164	0.13449329	0.01930506	0.48126733	0.20929082	0.07467525	0.20352866	0.30004364	0.13570896	0.8542831	0.43342736	0.18595582	0.1462745	0.36770454	0.41023397	0.21839727	0.055001263	0.47412613	0.06404231	0.17203346	0.3672943	0.0935115	0.34212124	2.5738971	0.31481823
1	0.712507	0.19534199	0.594827	0.1438835	0.132636	1.0788227	0.15631023	0.2962623	0.9088143	0.5413136	0.14000194	0.15175034	0.2592403	0.36008847	0.06536609	0.17550695	0.013985231	0.5341398	1.122459	0.43178585	1.3429278	3.1625	0.53677016	0.29107347	0.20494348	0.13096854	0.04233368	0.67327815	0.25103307	0.0803656	0.33969685	0.31462228	0.22163305	0.5359151	0.2905646	0.37417784	0.095825754	0.3054795	0.37307897	0.09746545	0.12875634	0.44996947	0.026096126	0.23883638	0.49797472	0.11364594	0.3121883	2.76111	0.3629692
1	0.57035977	0.12603119	0.44322518	0.26297617	0.17540956	1.1533477	0.10317441	0.3493791	0.6025511	0.31568268	0.16692685	0.12292548	0.14476301	0.36062574	0.04132223	0.054409716	0.0333869	0.39499643	0.62876534	1.051349	0.9111038	2.513161	0.54407984	0.10971194	0.26883733	0.10991053	0.014296744	0.49876532	0.24924408	0.17927925	0.104293786	0.35627538	0.15739234	0.65748316	0.44900268	0.36889392	0.095732816	0.29620627	0.5715555	0.2542868	0.04414382	0.37525046	0.09175284	0.16919313	0.32131544	0.303826	0.23265035	2.8756585	0.37390912
1	0.38671005	0.2445946	0.24273756	0.16113418	0.12542611	0.8845923	0.15222266	0.19929545	0.71939903	0.26884717	0.16185978	0.17788583	0.1421566	0.20405191	0.050704997	0.21592228	0.042702198	0.28412512	0.43202856	0.6846535	0.9665372	1.9940332	0.29264915	0.0944038	0.2586778	0.19169337	0.035525534	0.33698088	0.27973282	0.08269139	0.2361957	0.35070497	0.17412034	0.61972326	0.43566018	0.18321912	0.09683297	0.27616102	0.4190342	0.20934245	0.062799014	0.6039671	0.06368508	0.12360815	0.45634693	0.2077068	0.26241252	2.4696348	0.30940402
1	0.57513905	0.29854688	0.41742712	0.11713347	0.15282725	0.854016	0.13022034	0.14590523	0.7358231	0.32192183	0.15687175	0.102800086	0.19254923	0.3275326	0.06487029	0.12539335	0.013716263	0.2801345	0.41204712	0.76303405	0.92314994	2.3322744	0.26511228	0.13628489	0.30603105	0.11325121	0.034857035	0.4405011	0.23909335	0.108155645	0.11912538	0.3649434	0.20226096	0.6450994	0.48177785	0.19042605	0.08389119	0.47986728	0.4622787	0.2800725	0.13243388	0.4870961	0.040715676	0.12166014	0.49810228	0.25253204	0.22058082	2.7129014	0.2864571
1	0.5027083	0.25836092	0.4037634	0.16436955	0.13466294	0.8931189	0.19442132	0.22946484	0.8130816	0.39143962	0.1505628	0.13120049	0.1595882	0.28933948	0.08652486	0.15318403	0.039191328	0.53408766	0.8989909	0.5660285	1.2253103	2.592878	0.693127	0.2048527	0.16013229	0.17222427	0.038720235	0.4446307	0.2559424	0.13257195	0.37730098	0.31040815	0.14038551	0.78557605	0.33153707	0.31445256	0.1303997	0.3538189	0.48503372	0.15171127	0.08332957	0.3702952	0.051206503	0.15798977	0.4946242	0.10076141	0.28158432	2.8568141	0.3229107
1	0.49714288	0.14315407	0.41576487	0.2541618	0.19273813	0.80789393	0.12172679	0.16370903	0.5530841	0.2538689	0.17700548	0.12910771	0.13157398	0.37874022	0.056949012	0.055547234	0.024482833	0.3868418	0.61586577	0.8568932	0.8483271	2.7905862	0.36698467	0.07577683	0.2825181	0.04410205	0.014343815	0.35499558	0.25050345	0.20770724	0.09553915	0.3450653	0.12569365	0.7162079	0.46176925	0.26109764	0.08228551	0.26941785	0.42310527	0.20821452	0.01790596	0.6094144	0.05366711	0.106941484	0.27408212	0.10018467	0.25553736	2.6043816	0.18822359
1	0.59393734	0.21781196	0.5793346	0.20425625	0.16788255	0.90505695	0.13831516	0.20206448	0.7101014	0.28639826	0.14593819	0.12169875	0.11656269	0.36366543	0.029985877	0.06899816	0.019527612	0.27792057	0.6350107	0.8627481	1.0245842	2.6358342	0.38647673	0.08633877	0.29903248	0.09156186	0.015449044	0.3855131	0.24231926	0.22115064	0.09687789	0.38543364	0.15135418	0.65949684	0.39845657	0.26134944	0.060095403	0.39040062	0.4260992	0.17498131	0.07968477	0.52885956	0.05862497	0.11637013	0.34187096	0.10718548	0.27214172	2.6314137	0.3161297
1	0.28997615	0.34602278	0.15500236	0.17576236	0.14335422	0.9249967	0.12716079	0.25568262	0.54269975	0.17073485	0.14818175	0.12130222	0.11569195	0.12140039	0.036240406	0.13324413	0.03158543	0.37610224	0.4450428	0.7905637	0.96779543	1.7776227	0.39588988	0.07930753	0.28172162	0.028334485	0.018558247	0.3850853	0.2358658	0.111869484	0.16525346	0.34305128	0.11254298	0.8474064	0.4568348	0.1867887	0.16868058	0.39103073	0.4590859	0.24021514	0.0470984	0.445542	0.07689448	0.10769783	0.28456852	0.11507555	0.2237541	2.6446595	0.2850436
1	0.46212864	0.20906344	0.4188249	0.1399409	0.20050594	0.90270615	0.1803956	0.3187473	0.6460546	0.29917118	0.16111131	0.12728083	0.10248979	0.34736723	0.08362233	0.13309014	0.06272942	0.52747643	0.8473815	0.65051347	1.1601255	2.1686962	0.5853774	0.14649685	0.19417575	0.09561771	0.051674552	0.4819478	0.17237678	0.1508033	0.2331619	0.4533688	0.16000831	0.65206254	0.29923502	0.29412723	0.11464797	0.29519105	0.45447072	0.09423281	0.06947585	0.44980526	0.04575617	0.08480619	0.40784454	0.09474849	0.28705147	2.8359325	0.23691304
1	0.38804984	0.18777028	0.38221174	0.15039141	0.21866065	0.8224904	0.15015301	0.495782	0.58105594	0.22285378	0.12561198	0.107165314	0.12060803	0.26251972	0.061307866	0.1462347	0.045111116	0.44110784	0.7167181	0.7191428	1.1371523	2.0174837	0.68330526	0.10806228	0.1906267	0.083580926	0.041271392	0.44697657	0.16402163	0.29893938	0.26231474	0.37585825	0.16901018	0.608613	0.31965283	0.29287535	0.15135144	0.343771	0.47186825	0.15962173	0.068976834	0.508564	0.0682052	0.07316694	0.32251805	0.040079486	0.2897884	2.7288013	0.27399343
1	0.43370152	0.14990523	0.45153248	0.19205879	0.11732598	1.008723	0.13985516	0.110973105	0.71811444	0.29153273	0.17733105	0.12055075	0.19531478	0.34169653	0.07745547	0.1546242	0.028124362	0.4439834	0.51777846	0.7947355	1.1140244	2.402983	0.47712734	0.18317768	0.24778962	0.15359814	0.0368336	0.43925232	0.18264301	0.11869295	0.28991693	0.36808664	0.098415166	0.59218717	0.40910017	0.23599912	0.07809186	0.40025738	0.46775934	0.20349772	0.07738581	0.48592764	0.060622018	0.086522594	0.45378935	0.14275467	0.26162675	2.8112116	0.45984492
1	0.5287429	0.44813627	0.2765612	0.1935017	0.19930199	0.91505414	0.15242675	0.34703237	0.7729455	0.3018034	0.110320345	0.14355825	0.20356083	0.3970631	0.090925515	0.15103188	0.05781881	0.61988866	0.7597078	0.443029	1.1491911	2.5623558	0.6720754	0.15694004	0.34839356	0.17207493	0.07281152	0.5362933	0.32972935	0.24846342	0.20486076	0.2461026	0.25848088	0.8067687	0.49147424	0.293584	0.18059342	0.27960992	0.41276464	0.19677798	0.08918432	0.43413502	0.07477386	0.1441958	0.44200957	0.10735992	0.32000908	2.5131667	0.24877346
1	0.50707257	0.16306284	0.33144727	0.19810817	0.12891768	1.070139	0.18085471	0.2127869	0.7838914	0.38974744	0.17294374	0.17155157	0.1812128	0.32508463	0.078329526	0.17776659	0.017585658	0.37124792	0.6723985	0.79853636	1.006348	2.5391579	0.5573977	0.1775546	0.18471433	0.12872542	0.043033104	0.45462447	0.22890267	0.08404751	0.2418506	0.31763318	0.1627335	0.7071524	0.3714307	0.27362922	0.09961948	0.29790282	0.4445062	0.17921114	0.08143703	0.3475414	0.049894985	0.18486668	0.43152142	0.15897259	0.21497852	2.8076286	0.36857226
1	0.7175845	0.16875951	0.46932712	0.19507731	0.28471655	0.92509204	0.07273578	0.16774455	0.7987474	0.33211046	0.14899455	0.1000984	0.18653148	0.4811548	0.035832487	0.13567755	0.03019007	0.42131954	0.6229268	0.7905678	0.86798406	3.1066852	0.50157684	0.1138241	0.38374794	0.06884621	0.014988925	0.53439385	0.23211347	0.25391614	0.09591207	0.27963865	0.15087241	0.7525829	0.45576188	0.31097513	0.13773957	0.3357095	0.4336475	0.34208104	0.10310134	0.58586824	0.059846766	0.101238124	0.4199766	0.15577896	0.22718486	2.5157754	0.28826082
1	0.34968594	0.1787676	0.18958619	0.26403	0.19180225	0.9037971	0.12385965	0.2551647	0.51226056	0.14486812	0.16449763	0.12469928	0.1074192	0.14078146	0.03934298	0.13993408	0.015592488	0.35676005	0.46530122	1.0451771	1.0620071	1.6199688	0.39172414	0.09513562	0.31507078	0.060337607	0.031433422	0.37374982	0.19001558	0.29911116	0.12627342	0.49359018	0.08941917	0.9622902	0.52203226	0.17207898	0.17000654	0.41126043	0.48436975	0.4975322	0.025088841	0.46788207	0.12145417	0.14292905	0.24054363	0.094231546	0.2516709	2.4487605	0.26157779
1	0.42002833	0.22773978	0.36068007	0.20595424	0.10498248	0.99314934	0.18786219	0.14201298	0.71990544	0.3943256	0.20787917	0.16332394	0.20726624	0.28584355	0.06116259	0.20127429	0.023953436	0.44224098	0.57866156	0.7579943	1.0869273	2.1402032	0.5439039	0.14812288	0.23515514	0.22287959	0.04393924	0.47819248	0.36083955	0.12491628	0.3006893	0.29196805	0.09603913	0.7961705	0.4202421	0.2616153	0.086960234	0.4539223	0.4373545	0.29424977	0.081406064	0.34702462	0.061430536	0.20582105	0.40744436	0.20899723	0.26929384	2.797971	0.3956596
1	0.39813855	0.18294701	0.39749658	0.14394873	0.11814243	0.7341141	0.16938594	0.23997545	0.5844605	0.291077	0.1272941	0.24735118	0.0678927	0.2602403	0.07633498	0.11370949	0.021646224	0.2879556	0.52730983	0.66500825	0.67320263	1.941573	0.5366741	0.08557915	0.19195424	0.11845095	0.053182684	0.279172	0.101956606	0.16059726	0.23061699	0.4415603	0.25661975	0.816933	0.37432766	0.18101472	0.10760507	0.38633126	0.4829764	0.115731366	0.055913195	0.6446674	0.049965005	0.08948381	0.49711704	0.16494642	0.22874302	2.49961	0.31156078
1	0.37661022	0.19059755	0.30755654	0.16222605	0.14180608	0.86770904	0.2077056	0.41112334	0.71994096	0.30165607	0.1246853	0.17626584	0.0822078	0.33282697	0.077660546	0.10435853	0.030776	0.6188659	0.8538148	0.7636603	1.1555557	1.9253024	0.88882273	0.115017116	0.22362125	0.13563558	0.035831273	0.51709837	0.18996012	0.17292601	0.23067701	0.2774659	0.26959336	0.77885735	0.39258042	0.24776793	0.10801238	0.24658298	0.5265517	0.11610066	0.06759106	0.30218148	0.07082305	0.21565029	0.5120265	0.08987102	0.306572	2.52113	0.33383998
1	0.35763702	0.20988046	0.28962275	0.19279484	0.16447242	0.8993607	0.15411712	0.22865765	0.5854386	0.23106055	0.119779326	0.12571307	0.15256746	0.19181475	0.061410375	0.06793254	0.043171648	0.41619277	0.38803294	1.0031718	1.0534459	1.8366954	0.39738363	0.11373659	0.2705825	0.13248482	0.016898965	0.3616523	0.216278	0.11505223	0.2140386	0.3769649	0.10192072	0.6503891	0.3404954	0.20395486	0.089363374	0.287134	0.4461878	0.21003337	0.052476518	0.5366938	0.07756926	0.12529701	0.42246547	0.1314576	0.23275235	2.4978378	0.2610988
1	0.66555434	0.20045018	0.48515865	0.124282636	0.10262783	0.9292396	0.22130363	0.12202417	0.77848023	0.4028444	0.1786631	0.19484656	0.2126813	0.35446256	0.08608644	0.18199757	0.05553753	0.4782266	0.5246761	0.76915205	1.0965517	2.849904	0.47140536	0.18896805	0.22387014	0.17377807	0.031103078	0.48421523	0.24405561	0.04137904	0.3011301	0.38129285	0.18516907	0.4612328	0.42801407	0.29940388	0.0818301	0.30885398	0.3764795	0.17697906	0.07132787	0.6593713	0.031655353	0.18386427	0.55905175	0.25158116	0.34378642	2.8537428	0.37473986
1	0.39452177	0.20014094	0.38649046	0.16918649	0.13965479	0.7956305	0.16657507	0.36750865	0.6284909	0.2836778	0.1367868	0.101251096	0.2015882	0.30222082	0.083277285	0.105980195	0.023879534	0.47423536	0.8855691	0.6190826	0.9916669	2.1584272	0.7044711	0.1042307	0.22377196	0.07937928	0.058346976	0.54576695	0.15323895	0.32868332	0.1745765	0.4089311	0.29910657	0.7645558	0.27263	0.30556986	0.14213693	0.23521554	0.45527822	0.14359781	0.10427747	0.2809625	0.04409667	0.13803501	0.4198559	0.07283494	0.23546845	2.6143157	0.30480522
1	0.34210125	0.20460667	0.27291074	0.16285275	0.15176316	1.0333855	0.14552009	0.27234954	0.49393556	0.1824019	0.1460405	0.13436075	0.106402285	0.26402006	0.042511083	0.06728549	0.02315365	0.43970394	0.6208932	1.0655391	1.0155178	2.0274854	0.5545356	0.10470033	0.26649377	0.103812985	0.030634854	0.4269264	0.21472803	0.12069036	0.28543767	0.32947394	0.13451049	0.86075294	0.41694885	0.23805048	0.09670716	0.29739416	0.452916	0.19623551	0.04390369	0.46589196	0.06804186	0.1840606	0.3334583	0.12118968	0.2893595	2.8016472	0.2641844
1	0.34379742	0.4375149	0.1721998	0.13339312	0.19758773	0.932079	0.088898525	0.23078197	0.8085298	0.22954305	0.11353063	0.10432919	0.13180503	0.23949784	0.028968386	0.18076457	0.029375631	0.4400932	0.44189155	0.96036744	0.912085	1.8671705	0.29555097	0.050183948	0.41836822	0.06688529	0.060964234	0.37228903	0.27680045	0.12778224	0.19493937	0.16959606	0.160758	0.82414967	0.75256985	0.2011697	0.1515054	0.30072471	0.43532494	0.22295453	0.09049809	0.82322496	0.04652457	0.18163922	0.4802454	0.14017221	0.2676322	2.14886	0.27183455
1	0.6402961	0.18684235	0.5120643	0.20677589	0.15954408	0.811384	0.126174	0.27874875	0.6476511	0.31338823	0.12923667	0.08585981	0.12687159	0.20852219	0.06641233	0.08525781	0.029237721	0.3723361	0.8143401	0.64043224	1.023893	2.3779078	0.48452115	0.10591458	0.27537766	0.056095537	0.037173025	0.41594177	0.23820752	0.24823652	0.1010088	0.45842865	0.17140651	0.751417	0.28831324	0.32900864	0.14044826	0.25335348	0.4648155	0.28094298	0.062016647	0.35010028	0.048028357	0.1374476	0.3373022	0.1159212	0.23931192	2.7199068	0.2818606
1	0.39579007	0.33078286	0.19164309	0.11681227	0.17038536	0.96893924	0.14294419	0.2826279	1.0741746	0.35530752	0.13408847	0.11618624	0.2018229	0.27352366	0.034180764	0.1644501	0.013509589	0.39902756	0.5328827	0.70220834	1.1662253	2.145752	0.36980122	0.074256845	0.3659356	0.08613242	0.026702726	0.4313667	0.31367967	0.13222249	0.24366142	0.21312746	0.15734671	0.8135925	0.6092492	0.33015832	0.18738809	0.5105156	0.4475816	0.3062531	0.07942469	0.5032565	0.059358455	0.11705463	0.35728726	0.1821753	0.20352073	2.6260834	0.269766
1	0.38901713	0.2782369	0.18214346	0.18926698	0.16178547	1.0600139	0.14513211	0.22152033	0.6016015	0.17198187	0.1830171	0.117299505	0.13500753	0.24353465	0.046120737	0.1366774	0.045977015	0.49206668	0.3668038	0.9397106	1.0179038	2.1760597	0.5196482	0.12686835	0.38174978	0.057951666	0.044744994	0.39824995	0.2700125	0.16916326	0.16600865	0.3897916	0.06965089	0.650004	0.5607139	0.17920703	0.15781876	0.32458302	0.44524506	0.2681873	0.033614375	0.47597155	0.1378291	0.13403907	0.28232768	0.118997745	0.30039653	2.615527	0.30940562
1	0.4195369	0.15770997	0.39035258	0.2556411	0.11513985	0.8459375	0.16403729	0.22354399	0.51230645	0.26778582	0.1706211	0.19454654	0.11643986	0.11276707	0.067754626	0.09984846	0.018421851	0.28762367	0.41166484	0.85393274	0.7796937	2.1227057	0.4347318	0.101544425	0.24239245	0.092691936	0.021380275	0.37402403	0.08583982	0.15715559	0.22375686	0.52126896	0.11172268	0.46262676	0.37987834	0.1998454	0.09203916	0.32939035	0.5335444	0.1372365	0.07899197	0.44007057	0.047246315	0.082162425	0.4115682	0.20000304	0.2609189	2.5986853	0.34934896
1	0.4572625	0.2283883	0.23542312	0.122984216	0.15912007	0.9195052	0.17040828	0.3001382	0.6850739	0.2745483	0.1958554	0.15456834	0.1473299	0.33029503	0.044858694	0.15135391	0.04660734	0.49792767	0.56144845	1.0292366	1.0974791	2.5450983	0.64110696	0.12576541	0.23284158	0.057214048	0.021742214	0.5889319	0.2137762	0.062376894	0.25001946	0.2820238	0.21416646	0.9015782	0.4569254	0.2040038	0.100647055	0.25025696	0.3886946	0.14917716	0.03810773	0.5038131	0.058081686	0.19884512	0.35841358	0.110499755	0.24075747	2.7955015	0.31220147
1	0.66373813	0.14203726	0.47601363	0.15636131	0.17105429	0.8806834	0.09637295	0.18920663	0.61977226	0.2690799	0.20153809	0.14309536	0.1339389	0.33364788	0.04773772	0.08703729	0.011978112	0.36777514	0.6106057	0.90330034	0.9228774	3.0640218	0.487108	0.11947541	0.27645516	0.06320738	0.010298264	0.41768068	0.17455728	0.14799853	0.09023248	0.417818	0.16899857	0.64095986	0.3467711	0.33800903	0.07936073	0.27797714	0.43358558	0.27105433	0.061721273	0.4122642	0.05463088	0.13099219	0.32395968	0.1918719	0.24227755	2.7270896	0.28694004
1	0.4084516	0.15797688	0.23687027	0.28196263	0.17343222	0.7892369	0.110504895	0.20603837	0.56485045	0.13689543	0.20469429	0.079243176	0.13641389	0.18591236	0.047233727	0.14566207	0.024221025	0.36610872	0.43839452	1.0020814	0.88956803	2.056489	0.31195953	0.08407279	0.3841104	0.050882716	0.02428192	0.3188581	0.2098436	0.3331056	0.07352435	0.4609842	0.053106144	0.801733	0.49056834	0.18005426	0.13494664	0.28189328	0.44076115	0.37555376	0.02433906	0.49121803	0.10302825	0.11141576	0.22172722	0.10429842	0.18985905	2.5926971	0.18109319
1	0.21938041	0.252692	0.10462605	0.14484966	0.22600088	0.74954426	0.17028989	0.23966773	0.4674513	0.062641546	0.08785252	0.10527992	0.09688186	0.07889534	0.05440857	0.13480143	0.04278803	0.34459144	0.27495533	0.81714565	1.1469101	1.1320561	0.2800648	0.0774037	0.29688823	0.08240093	0.053192236	0.38061446	0.19670346	0.1862861	0.13389751	0.37806913	0.0732492	0.73683494	0.5050819	0.1636917	0.23672989	0.4087622	0.39092568	0.36931685	0.04524856	0.6925497	0.105992004	0.048801914	0.28913862	0.13946071	0.20703489	2.4031198	0.13216396
1	0.31788915	0.32863444	0.1839943	0.17489703	0.17292076	0.89004743	0.119231775	0.2447764	0.5606097	0.18589649	0.11741209	0.11738989	0.09792492	0.18288992	0.03171817	0.0992688	0.036236715	0.43479648	0.43944803	0.99836135	1.0837545	1.9421976	0.3644155	0.075883135	0.30490044	0.067033	0.020383526	0.4000589	0.25628063	0.10404067	0.1809965	0.23719765	0.09149305	0.68851084	0.48351902	0.22278588	0.10523573	0.2519833	0.40416017	0.17303899	0.051085107	0.7034799	0.08433984	0.07863244	0.32995817	0.09727493	0.29425132	2.4499702	0.19749309
1	0.41389874	0.20626923	0.2689536	0.13801424	0.13545226	0.7588409	0.18732724	0.18916681	0.67161757	0.24275616	0.15068422	0.1832279	0.10412759	0.20042683	0.06556578	0.12180697	0.028078778	0.30820698	0.4182816	0.85651714	1.0526778	1.9486226	0.36608544	0.08490076	0.25843912	0.0856505	0.04259164	0.3352092	0.18506134	0.087467395	0.16481905	0.29958227	0.15968439	0.7688805	0.41165903	0.21838377	0.09826733	0.3175756	0.4432242	0.19557175	0.061156716	0.5556859	0.058367755	0.093858026	0.38560432	0.20246954	0.19292474	2.5774434	0.26166978
1	0.27889997	0.22047713	0.18203372	0.1151266	0.14292693	0.8731899	0.14409855	0.26741812	0.63685644	0.20052026	0.13342355	0.1671442	0.095151715	0.17174497	0.037851207	0.11034068	0.027869837	0.38621527	0.54623723	0.9172434	0.9512743	1.955416	0.4679522	0.09282359	0.2715037	0.08098095	0.021118142	0.46298137	0.24415694	0.08357158	0.21988934	0.24034598	0.12270542	0.9267403	0.48831102	0.14046237	0.10718341	0.34626734	0.43641546	0.13050124	0.052207507	0.53268564	0.08330222	0.13179022	0.38977405	0.15743798	0.2813484	2.583229	0.30267158
1	0.35853344	0.2227553	0.30977383	0.14562498	0.20449781	0.82721066	0.13528234	0.32961074	0.59709984	0.19260845	0.17925645	0.21378706	0.113773815	0.3327561	0.060222745	0.10345688	0.048644893	0.4028283	0.4085925	0.97039104	1.0327164	2.499729	0.5418088	0.120869614	0.3049613	0.123368576	0.050591607	0.4062898	0.13430306	0.22286417	0.22970584	0.45001838	0.20559172	0.9535235	0.5370947	0.23573692	0.118650906	0.5582688	0.5301668	0.25830275	0.07036071	0.5294456	0.093392044	0.12808202	0.3798133	0.15150952	0.2610296	2.7266672	0.27990752
1	0.43777734	0.1796506	0.51514447	0.14927806	0.13237403	0.96853125	0.14299868	0.45172456	0.7428847	0.45428836	0.09949723	0.1491217	0.05339825	0.34970993	0.076341674	0.04165085	0.02090934	0.32905447	0.8027533	1.1058351	0.81976	2.3715818	0.7139428	0.14549261	0.21177159	0.096436225	0.022552788	0.35633084	0.2656213	0.29159626	0.17928089	0.24399553	0.38759267	0.6444334	0.34276417	0.425552	0.087199815	0.31793544	0.6518521	0.16924098	0.15439302	0.41380578	0.039198115	0.30993497	0.45544794	0.29175267	0.27537483	2.805187	0.5004405
1	0.28953966	0.27850214	0.21208042	0.13644457	0.2194764	0.8434323	0.11407147	0.2154824	0.47449523	0.15214525	0.13250682	0.16348815	0.11233214	0.2660269	0.029572835	0.10818444	0.057076726	0.5169833	0.40471262	1.0064489	0.9769889	2.0821676	0.46133935	0.09060058	0.26344797	0.07261714	0.01188307	0.3690701	0.21257271	0.07924522	0.25072825	0.33302325	0.13151965	0.9230025	0.42716154	0.20629781	0.13602576	0.27830514	0.4290694	0.20339428	0.029514052	0.7011371	0.07926607	0.10967958	0.330612	0.06889604	0.32161582	2.600597	0.23408239
1	0.43200186	0.25544095	0.33561754	0.096768916	0.15345259	0.80928266	0.1583828	0.3836916	0.63248646	0.24443945	0.120716065	0.1605422	0.091796994	0.23386197	0.039575323	0.09731751	0.032267876	0.3056932	0.5470737	0.88309854	0.95828575	2.3264902	0.3954892	0.06535756	0.3071415	0.076288246	0.050911445	0.44438642	0.1570981	0.082374536	0.16087411	0.35823187	0.2638187	0.60681546	0.48543587	0.19976453	0.092300974	0.30348346	0.40190372	0.20093836	0.07826429	0.66353315	0.02769359	0.13708928	0.37984174	0.1882625	0.27208823	2.5019512	0.23326936
1	0.2737466	0.270457	0.20999505	0.159527	0.19668303	0.9275996	0.12298955	0.28346193	0.5899702	0.18795249	0.1178843	0.09728793	0.098076984	0.20479605	0.025165109	0.14720716	0.035878334	0.449496	0.51130974	0.9933128	1.0755719	1.889288	0.47496647	0.09107249	0.25912052	0.049258567	0.024932297	0.48722568	0.23511462	0.09501063	0.19771715	0.2672137	0.15061174	0.87288964	0.43712553	0.19210535	0.2016418	0.29237467	0.40191758	0.23379014	0.055507686	0.6036765	0.076513596	0.1368018	0.27732876	0.105182454	0.22520484	2.564492	0.2740068
1	0.45277122	0.21101305	0.42038956	0.2125673	0.11147001	0.95270574	0.2037417	0.2600462	0.58673674	0.34211937	0.19156839	0.25346538	0.122267954	0.37515062	0.09459502	0.0888712	0.047367427	0.47421372	0.7033836	0.7987919	0.9435214	2.4924653	0.4850519	0.14815933	0.18247895	0.15477043	0.017560977	0.40672028	0.20964605	0.07948246	0.20662291	0.28314826	0.21413207	0.6398686	0.44201618	0.30116853	0.070069425	0.321502	0.39148152	0.09588831	0.06725	0.49717143	0.045480885	0.12619783	0.42622647	0.15371032	0.2761594	2.6192667	0.43006212
[truncated: 1,999 more columns]
