# Supplementary material for: MRI-based 2.5D deep learning and radiomics effectively predicted microvascular invasion and Ki-67 expression in hepatocellular carcinoma
Source: PLoS One. 2025 Nov 14;20(11):e0336579. doi: 10.1371/journal.pone.0336579 (PMC12617848; doi:10.1371/journal.pone.0336579)
Supplement: S3 File — (ZIP) [file pone.0336579.s003.zip]

Archive with 6 entries (5 files):
- Supplementary Material S1 Raw Analysis Outputs/
- Supplementary Material S1 Raw Analysis Outputs/nomogram.tif
- Supplementary Material S1 Raw Analysis Outputs/Training set Calibration Curve.tif
- Supplementary Material S1 Raw Analysis Outputs/Training set ROC.tif
- Supplementary Material S1 Raw Analysis Outputs/Validation set  ROC.tif
- Supplementary Material S1 Raw Analysis Outputs/Validation set Calibration Curve.tif
